# Supplementary material for: Differential proteome response to H5N1 highly pathogenic avian influenza (HPAI) viruses infection in duck
Source: Front Immunol. 2022 Aug 19;13:965454. doi: 10.3389/fimmu.2022.965454 (PMC9438030; doi:10.3389/fimmu.2022.965454)
Supplement: Supplementary file 2 [file Table_1.xlsx]

## Sheet: Proteins quantification summary
													Down-regulated proteins
																					Group1				Group2
	Group1 Basic Info										Group2 Basic Info										DK212-1:DK383-1	DK212-2:DK383-1	DK212-1:DK383-2	DK212-2:DK383-2	DK212-1:DK383-1	DK212-2:DK383-1	DK212-1:DK383-2	DK212-2:DK383-2
Accession	N	Unused	Total	%Cov	%Cov(50)	%Cov(95)	Accession	Name	Species	Peptides(95%)	N	Unused	Total	%Cov	%Cov(50)	%Cov(95)	Accession	Name	Species	Peptides(95%)	116:114	117:114	116:115	117:115	117:115	116:115	117:114	116:114	DK212:DK383	STD.EV	UniProtKB_AC ID
gi|483524446	1953	4.58	4.82	34.26	10.33	4.534	gi|483524446	Betaine--homocysteine S-methyltransferase 1, partial [Anas platyrhynchos]	Anas platyrhynchos	2	1685	6.98	7.04	38.79	15.37	13.1	gi|483524446	Betaine--homocysteine S-methyltransferase 1, partial [Anas platyrhynchos]	Anas platyrhynchos	4	0.118032	0.190546	0.277971	0.394457	0.207014	0.231207	0.380189	0.416869	0.277036	0.102316	R0M714
gi|483510368	174	37.02	37.13	62.53	52.59	45.55	gi|483510368	Deleted in malignant brain tumors 1 protein [Anas platyrhynchos]	Anas platyrhynchos	51	120	47.77	47.79	61.49	56.52	48.65	gi|483510368	Deleted in malignant brain tumors 1 protein [Anas platyrhynchos]	Anas platyrhynchos	49	0.197697	0.203236	0.510505	0.57544	0.239883	0.277971	0.47863	0.564937	0.381037	0.155592	R0LDN0
gi|483503990	2302	3.56	5.11	31.7	12.45	3.396	gi|483503990	Phospholipase DDHD1, partial [Anas platyrhynchos]	Anas platyrhynchos	2	1475	8.33	9.23	30.38	16.42	8.491	gi|483503990	Phospholipase DDHD1, partial [Anas platyrhynchos]	Anas platyrhynchos	4	0.387258	0.346737	0.383707	0.340408	0.529663	0.413047	0.654636	0.501187	0.444581	0.101844	R0L4P6
gi|483502075	916	12.31	12.39	44.35	26.84	23.16	gi|483502075	DnaJ-like protein subfamily A member 4, partial [Anas platyrhynchos]	Anas platyrhynchos	9	664	18.74	19.03	52.26	36.72	32.2	gi|483502075	DnaJ-like protein subfamily A member 4, partial [Anas platyrhynchos]	Anas platyrhynchos	14	0.461318	0.586138	0.242103	0.30761	0.60256	0.737904	0.328095	0.405508	0.458905	0.159893	R0JEP4
gi|483523234	1198	9.32	9.39	45.76	36.95	29.49	gi|483523234	Serum paraoxonase/arylesterase 2, partial [Anas platyrhynchos]	Anas platyrhynchos	6	1206	10.89	11.08	43.73	40.68	36.95	gi|483523234	Serum paraoxonase/arylesterase 2, partial [Anas platyrhynchos]	Anas platyrhynchos	8	0.369828	0.322107	0.465586	0.436516	0.731139	0.597035	0.457088	0.366438	0.468217	0.126612	R0LPL1
gi|483522322	2121	4.06	4.07	54.35	26.09	16.3	gi|483522322	Protein S100-A6, partial [Anas platyrhynchos]	Anas platyrhynchos	5	1743	6.64	6.73	57.61	50	44.57	gi|483522322	Protein S100-A6, partial [Anas platyrhynchos]	Anas platyrhynchos	10	0.60256	0.580764	0.534564	0.501187	0.260615	0.409261	0.353183	0.529663	0.471475	0.111637	R0LZ17
gi|483500549	29	74.52	75.39	39.81	22.24	18.25	gi|483500549	Collagen alpha-1(XII) chain, partial [Anas platyrhynchos]	Anas platyrhynchos	47	35	73.89	74.39	42.95	24.83	18.09	gi|483500549	Collagen alpha-1(XII) chain, partial [Anas platyrhynchos]	Anas platyrhynchos	45	0.37325	0.83946	0.214783	0.469894	0.57544	0.765597	0.285759	0.383707	0.488486	0.208611	R0JC10
gi|483502118	1133	9.91	9.94	39.77	30.41	30.41	gi|483502118	Ovomucoid, partial [Anas platyrhynchos]	Anas platyrhynchos	6	1391	9.11	9.16	48.54	30.41	30.41	gi|483502118	Ovomucoid, partial [Anas platyrhynchos]	Anas platyrhynchos	6	0.862979	0.405508	0.597035	0.299226	0.679204	0.260615	0.580764	0.222843	0.488522	0.212753	R0L5B9
gi|483524564	786	13.86	16.05	26.22	9.582	7.753	gi|483524564	Thrombospondin-1, partial [Anas platyrhynchos]	Anas platyrhynchos	8	1800	6.29	6.83	21.43	9.321	4.617	gi|483524564	Thrombospondin-1, partial [Anas platyrhynchos]	Anas platyrhynchos	4	0.461318	0.444631	0.383707	0.363078	0.539511	0.619441	0.529663	0.597035	0.492298	0.0883757	R0LRZ1
gi|483507921	40	65.48	66.88	86.67	67.56	62.44	gi|483507921	Tubulin alpha-3 chain, partial [Anas platyrhynchos]	Anas platyrhynchos	79	1605	7.49	69.17	87.78	73.33	61.56	gi|483507921	Tubulin alpha-3 chain, partial [Anas platyrhynchos]	Anas platyrhynchos	80	0.413047	0.559758	0.394457	0.554626	0.724436	0.608135	0.387258	0.322107	0.495478	0.128215	R0JMC5
gi|483509403	2351	3.3	3.81	15.63	5.861	3.73	gi|483509403	Nucleoporin p58/p45, partial [Anas platyrhynchos]	Anas platyrhynchos	2	1722	6.77	6.99	20.78	12.26	6.927	gi|483509403	Nucleoporin p58/p45, partial [Anas platyrhynchos]	Anas platyrhynchos	3	0.210863	0.519996	0.177011	0.436516	0.903649	0.809096	0.554626	0.519996	0.516469	0.237708	R0LFN3
gi|483522234	1120	10.01	10.93	42.15	15.22	10.07	gi|483522234	6-phosphofructo-2-kinase/fructose-2,6-biphosphatase 2, partial [Anas platyrhynchos]	Anas platyrhynchos	5	1272	10.28	10.63	36.77	17.33	11.24	gi|483522234	6-phosphofructo-2-kinase/fructose-2,6-biphosphatase 2, partial [Anas platyrhynchos]	Anas platyrhynchos	5	0.428549	0.363078	0.648634	0.549541	0.539511	0.49204	0.636796	0.570164	0.528539	0.0916134	R0LMV5
gi|483516556	1840	5.12	5.31	22.29	7.431	5.308	gi|483516556	Platelet glycoprotein 4, partial [Anas platyrhynchos]	Anas platyrhynchos	3	2157	4.72	5.61	26.54	9.766	3.609	gi|483516556	Platelet glycoprotein 4, partial [Anas platyrhynchos]	Anas platyrhynchos	2	0.255859	0.704693	0.310456	0.879022	0.413047	0.648634	0.432514	0.660694	0.538115	0.202946	R0LSN6
gi|483516681	165	38.61	57.31	68.04	51.89	47.45	gi|483516681	Plastin-3, partial [Anas platyrhynchos]	Anas platyrhynchos	39	85	55.25	56.33	58.98	48.43	43.16	gi|483516681	Plastin-3, partial [Anas platyrhynchos]	Anas platyrhynchos	36	0.242103	0.428549	0.376704	0.666807	0.366438	0.519996	0.704693	1.03753	0.542852	0.236914	R0LSU2
gi|483519926	177	36.83	42.22	47.3	28.62	24.82	gi|483519926	Heat shock protein 105 kDa, partial [Anas platyrhynchos]	Anas platyrhynchos	23	293	32	35.79	49.14	29.85	25.55	gi|483519926	Heat shock protein 105 kDa, partial [Anas platyrhynchos]	Anas platyrhynchos	20	0.474242	0.731139	0.534564	0.801678	0.265461	0.432514	0.444631	0.717794	0.550253	0.171811	R0LIQ5
gi|483507028	2922	2.01	3.76	26.27	9.412	7.843	gi|483507028	Alcohol dehydrogenase 1 [Anas platyrhynchos]	Anas platyrhynchos	2	2686	3.12	5.29	20	10.98	10.98	gi|483507028	Alcohol dehydrogenase 1 [Anas platyrhynchos]	Anas platyrhynchos	3	0.390841	0.597035	0.325087	0.510505	0.711214	0.630957	0.672977	0.597035	0.554456	0.127186	R0JL66
gi|483503596	1799	5.4	5.58	54.93	32.39	26.06	gi|483503596	Laminin subunit beta-2, partial [Anas platyrhynchos]	Anas platyrhynchos	3	2062	5.16	5.38	52.82	29.58	26.06	gi|483503596	Laminin subunit beta-2, partial [Anas platyrhynchos]	Anas platyrhynchos	3	0.691831	0.613762	0.559758	0.49204	0.60256	0.737904	0.356451	0.444631	0.562367	0.118873	R0JFT4
gi|483519881	1897	4.86	5	31.83	8.408	8.408	gi|483519881	Quinone oxidoreductase-like protein 1, partial [Anas platyrhynchos]	Anas platyrhynchos	3	1910	5.99	6.05	36.04	14.11	12.01	gi|483519881	Quinone oxidoreductase-like protein 1, partial [Anas platyrhynchos]	Anas platyrhynchos	4	0.440555	0.239883	0.92045	0.501187	0.42462	0.529663	0.642688	0.816582	0.564454	0.206726	R0K5V8
gi|483499248	1008	11.06	11.29	48.4	38.79	26.69	gi|483499248	Sodium/potassium-transporting ATPase subunit beta-1, partial [Anas platyrhynchos]	Anas platyrhynchos	8	1016	13.05	13.21	46.62	34.88	26.69	gi|483499248	Sodium/potassium-transporting ATPase subunit beta-1, partial [Anas platyrhynchos]	Anas platyrhynchos	7	0.383707	0.586138	0.465586	0.717794	0.444631	0.625173	0.554626	0.77983	0.569686	0.127836	R0L218
gi|483510811	437	22.03	22.75	49.14	40.25	34.57	gi|483510811	Fibulin-5, partial [Anas platyrhynchos]	Anas platyrhynchos	16	538	21.52	22.44	56.05	40	32.84	gi|483510811	Fibulin-5, partial [Anas platyrhynchos]	Anas platyrhynchos	14	0.325087	0.580764	0.275423	0.47863	0.83946	0.972747	0.524808	0.586138	0.572882	0.221436	R0LHU3
gi|483517418	2137	4.03	4.06	42.52	13.39	13.39	gi|483517418	Histone H5, partial [Anas platyrhynchos]	Anas platyrhynchos	2	2565	3.54	3.59	40.16	13.39	13.39	gi|483517418	Histone H5, partial [Anas platyrhynchos]	Anas platyrhynchos	2	0.751623	0.457088	0.613762	0.376704	1.0666	0.448745	0.648634	0.277971	0.580141	0.233711	R0LE74
gi|483522572	1232	9.06	9.41	52.77	37.45	27.66	gi|483522572	Apolipoprotein O-like, partial [Anas platyrhynchos]	Anas platyrhynchos	5	1569	7.77	8.61	62.13	32.77	30.64	gi|483522572	Apolipoprotein O-like, partial [Anas platyrhynchos]	Anas platyrhynchos	6	0.440555	0.346737	0.903649	0.642688	0.862979	0.42462	0.685488	0.353183	0.582487	0.20895	R0KA94
gi|483517425	702	15.25	15.84	70.27	50.68	31.08	gi|483517425	3-mercaptopyruvate sulfurtransferase, partial [Anas platyrhynchos]	Anas platyrhynchos	8	816	15.72	16.02	63.51	48.99	36.82	gi|483517425	3-mercaptopyruvate sulfurtransferase, partial [Anas platyrhynchos]	Anas platyrhynchos	10	0.724436	0.37325	0.691831	0.359749	0.870964	0.353183	0.954993	0.387258	0.589458	0.233929	R0K1W9
gi|483504311	1167	9.6	10	56.31	56.31	51.46	gi|483504311	Activated RNA polymerase II transcriptional coactivator p15, partial [Anas platyrhynchos]	Anas platyrhynchos	6	1533	8.02	8.19	77.67	55.34	55.34	gi|483504311	Activated RNA polymerase II transcriptional coactivator p15, partial [Anas platyrhynchos]	Anas platyrhynchos	8	0.758578	0.654636	0.544503	0.483059	0.586138	0.751623	0.428549	0.554626	0.595214	0.111434	R0JGW8
gi|483514234	292	28.69	42.47	28.3	13.59	10.74	gi|483514234	Fibrillin-2, partial [Anas platyrhynchos]	Anas platyrhynchos	29	205	37.79	44.74	32.19	15.89	11.85	gi|483514234	Fibrillin-2, partial [Anas platyrhynchos]	Anas platyrhynchos	31	0.654636	0.461318	0.49204	0.349945	0.816582	0.903649	0.544503	0.597035	0.602464	0.172682	R0LJV7
gi|483525596	123	44.53	45.94	54.12	33.79	25.65	gi|483525596	A-kinase anchor protein 12, partial [Anas platyrhynchos]	Anas platyrhynchos	24	69	59.18	60.36	64.44	46.92	39.94	gi|483525596	A-kinase anchor protein 12, partial [Anas platyrhynchos]	Anas platyrhynchos	32	0.401791	0.613762	0.717794	1.0666	0.353183	0.440555	0.544503	0.685488	0.602959	0.214395	R0M4W3
gi|483510822	285	29.05	29.51	60.57	50.59	45.13	gi|483510822	Alpha-1-antitrypsin-like protein GS55-MS, partial [Anas platyrhynchos]	Anas platyrhynchos	26	304	31.29	31.58	71.02	57.24	52.49	gi|483510822	Alpha-1-antitrypsin-like protein GS55-MS, partial [Anas platyrhynchos]	Anas platyrhynchos	26	0.691831	0.787046	0.363078	0.416869	0.765597	0.679204	0.597035	0.524808	0.603183	0.146784	R0L2Z6
gi|483511667	17	92.75	96.94	71.45	64.48	54.92	gi|483511667	Heat shock protein HSP 90-alpha, partial [Anas platyrhynchos]	Anas platyrhynchos	86	13	104.27	107.02	82.38	69.13	59.29	gi|483511667	Heat shock protein HSP 90-alpha, partial [Anas platyrhynchos]	Anas platyrhynchos	96	0.346737	0.981748	0.359749	0.990832	0.349945	0.787046	0.30761	0.711214	0.60436	0.277391	R0JSM9
gi|483513220	9	123.42	123.54	49.03	35.7	29.88	gi|483513220	Fibrillin-1, partial [Anas platyrhynchos]	Anas platyrhynchos	89	9	131.16	131.25	51.36	38.96	31.37	gi|483513220	Fibrillin-1, partial [Anas platyrhynchos]	Anas platyrhynchos	96	0.619441	0.711214	0.331131	0.380189	0.92045	0.963829	0.457088	0.474242	0.607198	0.224788	R0JV74
gi|483514525	59	58.6	60.6	53.11	32.02	21.93	gi|483514525	Complement C4, partial [Anas platyrhynchos]	Anas platyrhynchos	36	33	75.22	77.03	55.83	32.15	27.13	gi|483514525	Complement C4, partial [Anas platyrhynchos]	Anas platyrhynchos	44	0.83946	0.570164	0.496592	0.353183	1.05682	0.642688	0.564937	0.337287	0.607641	0.22642	R0LKC5
gi|483514518	33	70.04	70.82	72.48	58.23	47.91	gi|483514518	Periostin, partial [Anas platyrhynchos]	Anas platyrhynchos	44	54	65.24	66.19	67.69	54.18	47.54	gi|483514518	Periostin, partial [Anas platyrhynchos]	Anas platyrhynchos	46	0.534564	0.937562	0.246604	0.432514	0.765597	0.937562	0.461318	0.570164	0.610736	0.23231	R0LNU6
gi|483524492	2016	4.33	4.85	21.06	4.787	2.35	gi|483524492	Laminin subunit gamma-2, partial [Anas platyrhynchos]	Anas platyrhynchos	2	2367	4.07	4.22	19.15	2.785	2.35	gi|483524492	Laminin subunit gamma-2, partial [Anas platyrhynchos]	Anas platyrhynchos	2	0.469894	0.660694	0.401791	0.570164	0.570164	0.824138	0.597035	0.855067	0.618618	0.147568	R0M729
gi|483516947	1051	10.63	12.6	64.75	48.36	28.28	gi|483516947	Adenosine deaminase, partial [Anas platyrhynchos]	Anas platyrhynchos	8	873	14.89	16.23	46.72	44.67	41.39	gi|483516947	Adenosine deaminase, partial [Anas platyrhynchos]	Anas platyrhynchos	11	0.691831	0.544503	0.60256	0.483059	0.887156	0.524808	0.77983	0.452898	0.62083	0.143097	R0K101
gi|483523181	3168	1.74	2.17	20.53	5.251	2.148	gi|483523181	Interferon-related developmental regulator 1, partial [Anas platyrhynchos]	Anas platyrhynchos	1	2377	4.05	4.2	29.36	4.296	4.296	gi|483523181	Interferon-related developmental regulator 1, partial [Anas platyrhynchos]	Anas platyrhynchos	2	0.319154	0.737904	0.343558	0.787046	0.666807	0.679204	0.717794	0.731139	0.622826	0.171858	R0M0H9
gi|483517514	914	12.33	13.48	41.55	24.4	22.52	gi|483517514	Guanine deaminase, partial [Anas platyrhynchos]	Anas platyrhynchos	7	928	14.11	15.22	47.18	28.69	25.74	gi|483517514	Guanine deaminase, partial [Anas platyrhynchos]	Anas platyrhynchos	8	0.879022	0.420727	0.57544	0.283139	1.20226	0.554626	0.751623	0.359749	0.628324	0.285059	R0LEB7
gi|483507615	1605	6.42	7.12	29.25	10.97	7.312	gi|483507615	Serine/threonine-protein kinase 38, partial [Anas platyrhynchos]	Anas platyrhynchos	3	1435	8.68	9.31	46.88	15.27	10.97	gi|483507615	Serine/threonine-protein kinase 38, partial [Anas platyrhynchos]	Anas platyrhynchos	4	1.10662	1.08643	0.57544	0.570164	0.457088	0.20893	0.704693	0.325087	0.629307	0.305736	R0KXR5
gi|483505225	1679	6.02	7.47	38.06	14.93	9.204	gi|483505225	Splicing factor 45, partial [Anas platyrhynchos]	Anas platyrhynchos	4	3019	2.16	2.73	51	16.42	6.965	gi|483505225	Splicing factor 45, partial [Anas platyrhynchos]	Anas platyrhynchos	3	0.316228	0.887156	0.301995	0.847227	1.01859	0.510505	0.77983	0.405508	0.63338	0.263959	R0L699
gi|483525240	1474	7.23	9.94	50.9	28.38	22.97	gi|483525240	Glutathione S-transferase, partial [Anas platyrhynchos]	Anas platyrhynchos	6	1276	10.23	14.77	58.56	40.54	31.53	gi|483525240	Glutathione S-transferase, partial [Anas platyrhynchos]	Anas platyrhynchos	8	0.465586	0.772681	0.413047	0.698232	0.328095	0.981748	0.356451	1.05682	0.634082	0.267127	R0M884
gi|483497808	1296	8.59	8.63	33.12	33.12	26.62	gi|483497808	Elongation factor 1-gamma, partial [Anas platyrhynchos]	Anas platyrhynchos	5	1915	5.95	5.95	25.97	25.97	25.97	gi|483497808	Elongation factor 1-gamma, partial [Anas platyrhynchos]	Anas platyrhynchos	5	0.440555	0.515229	0.809096	0.937562	0.529663	0.444631	0.794328	0.630957	0.637753	0.175601	R0L142
gi|483515943	1251	8.93	9.13	37.24	19.65	14.37	gi|483515943	Fructose-1,6-bisphosphatase 1, partial [Anas platyrhynchos]	Anas platyrhynchos	5	978	13.49	13.74	44.57	29.33	23.75	gi|483515943	Fructose-1,6-bisphosphatase 1, partial [Anas platyrhynchos]	Anas platyrhynchos	7	0.57544	0.666807	0.570164	0.672977	0.724436	0.751623	0.559758	0.586138	0.638418	0.0704983	R0K075
gi|483518360	1902	4.82	4.98	23.07	8.158	4.219	gi|483518360	Long-chain-fatty-acid--CoA ligase 4, partial [Anas platyrhynchos]	Anas platyrhynchos	3	749	17.13	17.56	36.15	15.89	12.1	gi|483518360	Long-chain-fatty-acid--CoA ligase 4, partial [Anas platyrhynchos]	Anas platyrhynchos	8	0.383707	0.824138	0.420727	0.879022	0.591562	0.461318	0.928966	0.654636	0.64301	0.200849	R0LVR8
gi|483523698	670	15.75	16.33	45.68	34.05	30.81	gi|483523698	Protein NDRG1, partial [Anas platyrhynchos]	Anas platyrhynchos	10	778	16.47	16.81	47.84	33.51	24.86	gi|483523698	Protein NDRG1, partial [Anas platyrhynchos]	Anas platyrhynchos	10	0.724436	0.698232	0.711214	0.691831	0.580764	0.524808	0.642688	0.580764	0.644342	0.0693016	R0LQE0
gi|483520516	1323	8.38	8.83	20.21	10.54	4.458	gi|483520516	Nuclear pore complex protein Nup214, partial [Anas platyrhynchos]	Anas platyrhynchos	7	718	17.77	18.33	24.57	11.7	9.422	gi|483520516	Nuclear pore complex protein Nup214, partial [Anas platyrhynchos]	Anas platyrhynchos	14	0.398107	0.461318	0.248886	0.283139	0.963829	0.937562	0.946237	0.928966	0.646006	0.304377	R0LZR9
gi|483503940	519	19.43	21.01	40.25	22.61	20.12	gi|483503940	Potassium-transporting ATPase alpha chain 2, partial [Anas platyrhynchos]	Anas platyrhynchos	19	297	31.92	32.83	47.61	29.15	22.61	gi|483503940	Potassium-transporting ATPase alpha chain 2, partial [Anas platyrhynchos]	Anas platyrhynchos	24	0.469894	0.787046	0.691831	1.14815	0.448745	0.60256	0.440555	0.586138	0.646865	0.221288	R0JGH1
gi|483524541	1300	8.55	9.44	46.78	30.47	19.74	gi|483524541	Vacuolar proton pump subunit D, partial [Anas platyrhynchos]	Anas platyrhynchos	4	1146	11.48	11.8	67.38	48.5	46.35	gi|483524541	Vacuolar proton pump subunit D, partial [Anas platyrhynchos]	Anas platyrhynchos	7	0.444631	0.452898	0.847227	0.83946	0.744732	0.666807	0.625173	0.554626	0.646944	0.147781	R0KDN6
gi|483519277	1726	5.83	7.02	30.99	10.67	5.263	gi|483519277	Long-chain-fatty-acid--CoA ligase 5, partial [Anas platyrhynchos]	Anas platyrhynchos	3	1027	12.9	16.16	32.31	14.62	10.96	gi|483519277	Long-chain-fatty-acid--CoA ligase 5, partial [Anas platyrhynchos]	Anas platyrhynchos	8	0.946237	0.505825	0.809096	0.444631	0.630957	0.49204	0.772681	0.60256	0.650503	0.165319	R0LTM3
gi|483502307	227	32.3	34.55	52.81	36.98	26.92	gi|483502307	Endothelin-converting enzyme 1, partial [Anas platyrhynchos]	Anas platyrhynchos	19	199	38.34	40.14	54.73	40.53	36.69	gi|483502307	Endothelin-converting enzyme 1, partial [Anas platyrhynchos]	Anas platyrhynchos	26	0.83946	1.28233	0.465586	0.698232	0.420727	0.77983	0.270396	0.483059	0.654953	0.298594	R0L5I1
gi|483476752	3073	2	2	65.31	26.53	26.53	gi|483476752	Protein YIF1B, partial [Anas platyrhynchos]	Anas platyrhynchos	1	3425	2	2	26.53	26.53	26.53	gi|483476752	Protein YIF1B, partial [Anas platyrhynchos]	Anas platyrhynchos	1	0.319154	0.660694	0.248886	0.519996	0.787046	0.77983	0.981748	0.963829	0.657648	0.257653	R0J710
gi|483508034	2807	2.07	2.13	38.98	14.41	9.322	gi|483508034	D-dopachrome decarboxylase, partial [Anas platyrhynchos]	Anas platyrhynchos	1	1556	7.88	8.03	47.46	42.37	42.37	gi|483508034	D-dopachrome decarboxylase, partial [Anas platyrhynchos]	Anas platyrhynchos	4	0.83946	1.03753	0.625173	0.765597	0.586138	0.416869	0.586138	0.428549	0.660681	0.197068	R0LA79
gi|483509269	104	47.6	49.55	58.11	30.37	26.32	gi|483509269	C-1-tetrahydrofolate synthase, cytoplasmic, partial [Anas platyrhynchos]	Anas platyrhynchos	26	99	52.38	53.78	56.25	38.6	32.02	gi|483509269	C-1-tetrahydrofolate synthase, cytoplasmic, partial [Anas platyrhynchos]	Anas platyrhynchos	29	0.394457	0.928966	0.409261	0.963829	0.405508	0.77983	0.47863	0.928966	0.661181	0.245558	R0JPE3
gi|483495427	770	14.05	14.06	88.28	75	75	gi|483495427	ATP synthase subunit beta, mitochondrial, partial [Anas platyrhynchos]	Anas platyrhynchos	17	931	14.06	14.14	83.59	75	75	gi|483495427	ATP synthase subunit beta, mitochondrial, partial [Anas platyrhynchos]	Anas platyrhynchos	15	0.549541	0.679204	0.724436	0.912011	0.744732	0.356451	0.887156	0.440555	0.661761	0.186844	R0KK84
gi|483521845	1245	8.98	9.26	36.82	17.69	15.52	gi|483521845	Epidermal retinal dehydrogenase 2, partial [Anas platyrhynchos]	Anas platyrhynchos	5	1089	12.19	13.01	63.54	33.57	26.71	gi|483521845	Epidermal retinal dehydrogenase 2, partial [Anas platyrhynchos]	Anas platyrhynchos	6	0.591562	0.564937	0.322107	0.313329	0.879022	0.928966	0.831764	0.870964	0.662831	0.235141	R0M280
gi|483507546	1414	7.71	7.88	41.13	22.64	15.09	gi|483507546	Clusterin, partial [Anas platyrhynchos]	Anas platyrhynchos	4	1630	7.29	7.29	26.42	20.75	15.09	gi|483507546	Clusterin, partial [Anas platyrhynchos]	Anas platyrhynchos	4	0.544503	0.428549	1.03753	0.765597	0.564937	0.591562	0.698232	0.731139	0.670256	0.173201	R0KXM6
gi|483511004	1820	5.27	7.15	33.05	11.18	2.58	gi|483511004	Exosome component 10, partial [Anas platyrhynchos]	Anas platyrhynchos	2	1601	7.51	8.47	40.05	9.582	4.545	gi|483511004	Exosome component 10, partial [Anas platyrhynchos]	Anas platyrhynchos	4	0.544503	0.322107	0.452898	0.285759	0.963829	0.946237	0.928966	0.92045	0.670594	0.279281	R0JS93
gi|483515210	829	13.32	13.42	90	83.08	56.15	gi|483515210	Superoxide dismutase [Cu-Zn], partial [Anas platyrhynchos]	Cu-Zn	11	1112	12	12.07	51.54	51.54	51.54	gi|483515210	Superoxide dismutase [Cu-Zn], partial [Anas platyrhynchos]	Cu-Zn	9	1.0666	0.549541	0.847227	0.428549	1.01859	0.60256	0.534564	0.322107	0.671217	0.256645	R0LA56
gi|483519575	604	16.92	20.14	49.56	18.44	16.52	gi|483519575	Heat shock protein 75 kDa, mitochondrial, partial [Anas platyrhynchos]	Anas platyrhynchos	11	684	18.39	21.52	48.23	23.6	17.11	gi|483519575	Heat shock protein 75 kDa, mitochondrial, partial [Anas platyrhynchos]	Anas platyrhynchos	11	0.366438	0.515229	0.559758	0.744732	0.524808	0.672977	0.847227	1.1695	0.675083	0.233354	R0LU81
gi|483513555	2838	2.05	2.11	29.02	5.882	5.882	gi|483513555	Ribonuclease T2, partial [Anas platyrhynchos]	Anas platyrhynchos	1	2980	2.24	2.28	32.94	12.94	4.314	gi|483513555	Ribonuclease T2, partial [Anas platyrhynchos]	Anas platyrhynchos	1	0.457088	0.20893	0.654636	0.299226	0.862979	0.744732	1.1695	1.00925	0.675793	0.316776	R0JWF8
gi|483504345	12	113.54	113.82	79.89	67.42	56.96	gi|483504345	Filamin-B, partial [Anas platyrhynchos]	Anas platyrhynchos	74	12	112.95	113.07	77.89	66.42	60.33	gi|483504345	Filamin-B, partial [Anas platyrhynchos]	Anas platyrhynchos	83	0.554626	0.831764	0.515229	0.787046	0.704693	0.744732	0.613762	0.654636	0.675811	0.104313	R0L527
gi|483522521	15	98.06	98.94	45.01	33.07	25.91	gi|483522521	Fatty acid synthase, partial [Anas platyrhynchos]	Anas platyrhynchos	62	19	90.91	91.37	51.97	34.58	25.87	gi|483522521	Fatty acid synthase, partial [Anas platyrhynchos]	Anas platyrhynchos	64	0.349945	0.691831	0.534564	1.08643	0.359749	0.559758	0.711214	1.11686	0.676294	0.274805	R0KBE2
gi|483499448	3229	1.52	1.85	21.7	1.731	1.065	gi|483499448	Small G protein signaling modulator 3-like protein, partial [Anas platyrhynchos]	Anas platyrhynchos	1	2725	2.94	3.31	25.03	3.462	2.13	gi|483499448	Small G protein signaling modulator 3-like protein, partial [Anas platyrhynchos]	Anas platyrhynchos	2	0.737904	0.679204	0.809096	0.751623	0.787046	0.483059	0.737904	0.457088	0.680365	0.126706	R0KYY6
gi|483517198	1713	5.91	6.79	25.13	3.881	1.876	gi|483517198	Huntingtin, partial [Anas platyrhynchos]	Anas platyrhynchos	6	723	17.65	18.16	26.84	5.886	4.172	gi|483517198	Huntingtin, partial [Anas platyrhynchos]	Anas platyrhynchos	12	0.483059	0.49204	0.283139	0.293765	1.01859	1.00925	0.954993	0.946237	0.685135	0.306214	R0LPW1
gi|483506593	1521	6.9	7.47	38.52	21.37	11.87	gi|483506593	Adenylosuccinate synthetase isozyme 1, partial [Anas platyrhynchos]	Anas platyrhynchos	4	1125	11.75	12.34	54.62	32.45	17.68	gi|483506593	Adenylosuccinate synthetase isozyme 1, partial [Anas platyrhynchos]	Anas platyrhynchos	5	0.346737	0.49204	0.376704	0.544503	0.963829	1.00925	0.855067	0.895365	0.685437	0.255564	R0JKJ2
gi|483501739	1487	7.13	9	39.71	12.32	7.353	gi|483501739	Vacuolar protein sorting-associated protein 33A, partial [Anas platyrhynchos]	Anas platyrhynchos	4	2788	2.75	4.43	40.44	8.272	3.676	gi|483501739	Vacuolar protein sorting-associated protein 33A, partial [Anas platyrhynchos]	Anas platyrhynchos	2	0.444631	0.704693	0.359749	0.524808	0.698232	0.963829	0.751623	1.03753	0.685637	0.222555	R0L1D3
gi|483515569	1406	7.74	12.25	50.45	26.27	19.4	gi|483515569	Glycerol-3-phosphate dehydrogenase [NAD+], cytoplasmic, partial [Anas platyrhynchos]	NAD+	6	1474	8.34	10.8	42.09	21.49	15.22	gi|483515569	Glycerol-3-phosphate dehydrogenase [NAD+], cytoplasmic, partial [Anas platyrhynchos]	NAD+	5	0.698232	0.963829	0.751623	1.03753	0.660694	0.487529	0.519996	0.390841	0.688784	0.212092	R0LM66
gi|483507302	2687	2.22	2.31	37.33	13.33	6.667	gi|483507302	Ferritin heavy chain, partial [Anas platyrhynchos]	Anas platyrhynchos	1	2664	3.19	3.5	30.67	21.33	11.33	gi|483507302	Ferritin heavy chain, partial [Anas platyrhynchos]	Anas platyrhynchos	2	0.903649	0.642688	1.00925	0.717794	0.613762	0.319154	0.879022	0.457088	0.692801	0.219041	R0JKW7
gi|483497595	1331	8.29	8.9	46.54	23.15	16.23	gi|483497595	hypothetical protein Anapl_14937, partial [Anas platyrhynchos]	Anas platyrhynchos	5	1547	7.95	8.62	52.27	22.43	15.99	gi|483497595	hypothetical protein Anapl_14937, partial [Anas platyrhynchos]	Anas platyrhynchos	5	0.246604	0.222843	0.570164	0.524808	0.92045	0.963829	1.02802	1.07647	0.694147	0.325585	R0J9N7
gi|483505493	443	21.87	23.16	57.96	36.95	26.99	gi|483505493	26S proteasome non-ATPase regulatory subunit 5, partial [Anas platyrhynchos]	Anas platyrhynchos	12	410	25.58	26.56	59.07	41.59	35.4	gi|483505493	26S proteasome non-ATPase regulatory subunit 5, partial [Anas platyrhynchos]	Anas platyrhynchos	15	0.398107	0.519996	0.744732	0.946237	0.487529	0.744732	0.654636	1.07647	0.696554	0.217085	R0L9U8
gi|483496042	991	11.28	11.52	36.11	14.58	14.58	gi|483496042	Ectonucleotide pyrophosphatase/phosphodiesterase family member 6, partial [Anas platyrhynchos]	Anas platyrhynchos	6	1301	9.96	10.13	41.2	19.91	15.74	gi|483496042	Ectonucleotide pyrophosphatase/phosphodiesterase family member 6, partial [Anas platyrhynchos]	Anas platyrhynchos	6	1.02802	0.809096	1.01859	0.801678	0.539511	0.242103	0.794328	0.343558	0.69711	0.274464	R0J8U9
gi|483510400	902	12.46	12.98	36.09	23.56	20.55	gi|483510400	LanC-like protein 1, partial [Anas platyrhynchos]	Anas platyrhynchos	9	1153	11.39	13.55	27.32	16.79	16.79	gi|483510400	LanC-like protein 1, partial [Anas platyrhynchos]	Anas platyrhynchos	7	0.862979	1	0.60256	0.698232	0.554626	0.660694	0.544503	0.654636	0.697279	0.147867	R0JR71
gi|483518113	921	12.25	17.63	47.24	13.27	7.437	gi|483518113	E3 ubiquitin-protein ligase BRE1A, partial [Anas platyrhynchos]	Anas platyrhynchos	7	661	18.77	21.9	44.32	15.58	9.246	gi|483518113	E3 ubiquitin-protein ligase BRE1A, partial [Anas platyrhynchos]	Anas platyrhynchos	9	1.27057	0.501187	1	0.405508	0.787046	0.642688	0.539511	0.440555	0.698384	0.284103	R0LVH7
													Up-regulated proteins
																					Group1				Group2
	Group1 Basic Info										Group2 Basic Info										DK212-1:DK383-1	DK212-2:DK383-1	DK212-1:DK383-2	DK212-2:DK383-2	DK212-1:DK383-1	DK212-2:DK383-1	DK212-1:DK383-2	DK212-2:DK383-2
Accession	N	Unused	Total	%Cov	%Cov(50)	%Cov(95)	Accession	Name	Species	Peptides(95%)	N	Unused	Total	%Cov	%Cov(50)	%Cov(95)	Accession	Name	Species	Peptides(95%)	116:114	117:114	116:115	117:115	117:115	116:115	117:114	116:114	DK212:DK383	STD.EV	UniProtKB_AC ID
gi|483520208	1827	5.2	10.05	42.06	21.45	15.88	gi|483520208	Heterogeneous nuclear ribonucleoprotein D0 [Anas platyrhynchos]	Anas platyrhynchos	8	1593	7.57	13.24	48.19	25.07	21.45	gi|483520208	Heterogeneous nuclear ribonucleoprotein D0 [Anas platyrhynchos]	Anas platyrhynchos	8	2.05116	1.52757	1.64437	1.18032	1.01859	1.01859	0.981748	0.981748	1.30051	0.372474	R0LZ63
gi|483523339	917	12.29	13.67	45.49	33.2	30.74	gi|483523339	Sodium/potassium-transporting ATPase subunit beta-3, partial [Anas platyrhynchos]	Anas platyrhynchos	10	748	17.18	17.56	44.67	40.98	32.38	gi|483523339	Sodium/potassium-transporting ATPase subunit beta-3, partial [Anas platyrhynchos]	Anas platyrhynchos	11	1.04713	1.43219	0.83946	1.14815	1.65959	1.99526	1.03753	1.24738	1.30084	0.353716	R0KCP3
gi|483498683	859	12.92	13.51	52.24	30.97	22.76	gi|483498683	Coatomer subunit epsilon, partial [Anas platyrhynchos]	Anas platyrhynchos	8	864	15.02	15.33	59.7	30.6	27.99	gi|483498683	Coatomer subunit epsilon, partial [Anas platyrhynchos]	Anas platyrhynchos	10	0.704693	0.928966	0.963829	1.27057	0.816582	1.08643	1.95885	2.67917	1.30114	0.634568	R0JAX6
gi|483505941	1589	6.49	6.81	52.19	21.93	14.91	gi|483505941	DnaJ-like protein subfamily C member 8, partial [Anas platyrhynchos]	Anas platyrhynchos	4	1200	10.95	11.3	53.51	27.63	25.44	gi|483505941	DnaJ-like protein subfamily C member 8, partial [Anas platyrhynchos]	Anas platyrhynchos	7	1.72187	1.13763	2.1677	1.44544	0.954993	0.946237	1.02802	1.00925	1.30139	0.415493	R0KVF5
gi|483501044	976	11.39	12.51	36.18	17.81	13.17	gi|483501044	Transcriptional repressor p66-alpha, partial [Anas platyrhynchos]	Anas platyrhynchos	7	1477	8.32	8.77	33.95	12.99	10.02	gi|483501044	Transcriptional repressor p66-alpha, partial [Anas platyrhynchos]	Anas platyrhynchos	6	1.24738	0.990832	2.22844	1.85353	1.00925	1.01859	1.02802	1.03753	1.3017	0.443468	R0KP12
gi|483518487	44	64.16	67.09	61.18	45.06	35.53	gi|483518487	Programmed cell death 6-interacting protein, partial [Anas platyrhynchos]	Anas platyrhynchos	33	77	56.51	61.88	60.84	40.64	33.37	gi|483518487	Programmed cell death 6-interacting protein, partial [Anas platyrhynchos]	Anas platyrhynchos	32	1.00925	0.954993	2.03236	2.03236	1.02802	0.937562	1.27057	1.15878	1.30299	0.433349	R0LVY8
gi|483510867	2407	3.12	3.33	27.34	10.51	6.075	gi|483510867	Ectonucleoside triphosphate diphosphohydrolase 5, partial [Anas platyrhynchos]	Anas platyrhynchos	2	3454	1.89	2.05	34.11	4.673	2.103	gi|483510867	Ectonucleoside triphosphate diphosphohydrolase 5, partial [Anas platyrhynchos]	Anas platyrhynchos	1	2.46604	1.40605	1.95885	1.11686	0.912011	0.847227	0.887156	0.831764	1.30324	0.568292	R0LHX6
gi|483504431	293	28.61	30.98	49.54	24.41	19.71	gi|483504431	Liprin-beta-1, partial [Anas platyrhynchos]	Anas platyrhynchos	16	417	25.32	28.06	49.85	27.99	17.67	gi|483504431	Liprin-beta-1, partial [Anas platyrhynchos]	Anas platyrhynchos	12	0.990832	0.990832	0.954993	0.954993	2.05116	1.78649	1.44544	1.25892	1.30421	0.395734	R0L8B0
gi|483521904	1211	9.23	17.29	36.77	18.38	14.08	gi|483521904	Protein transport protein Sec23A, partial [Anas platyrhynchos]	Anas platyrhynchos	11	1226	10.71	21.2	46.41	23.21	15.12	gi|483521904	Protein transport protein Sec23A, partial [Anas platyrhynchos]	Anas platyrhynchos	13	0.816582	1.38038	1.13763	1.90546	0.724436	1.2942	1.18032	1.99526	1.30428	0.427489	R0KAE6
gi|483501899	326	26.73	28.71	43.43	34.29	29.71	gi|483501899	Serine/threonine-protein kinase PAK 2, partial [Anas platyrhynchos]	Anas platyrhynchos	15	405	25.75	26.22	48.19	38.86	30.86	gi|483501899	Serine/threonine-protein kinase PAK 2, partial [Anas platyrhynchos]	Anas platyrhynchos	15	0.698232	0.990832	1.5417	2.31206	0.870964	1.10662	1.30617	1.61436	1.30512	0.48225	R0JDK4
gi|483507811	1322	8.39	8.9	46.34	12.72	10.13	gi|483507811	Ensconsin, partial [Anas platyrhynchos]	Anas platyrhynchos	5	1368	9.35	10.27	42.67	19.61	11.64	gi|483507811	Ensconsin, partial [Anas platyrhynchos]	Anas platyrhynchos	5	1.48594	1.1695	1.94089	1.5417	1.10662	1.04713	1.10662	1.04713	1.30569	0.30066	R0LD17
gi|483498990	370	24.55	24.8	70.63	54.76	47.62	gi|483498990	Phosphatidylinositol transfer protein beta isoform, partial [Anas platyrhynchos]	Anas platyrhynchos	14	483	22.87	23.35	72.62	59.92	40.87	gi|483498990	Phosphatidylinositol transfer protein beta isoform, partial [Anas platyrhynchos]	Anas platyrhynchos	12	1.25892	1.43219	1.13763	1.31826	1.33045	1.51356	1.15878	1.33045	1.31003	0.118565	R0JAI4
gi|483512316	3055	2	2.03	15.97	6.944	6.944	gi|483512316	Uncharacterized protein C19orf12-like protein, partial [Anas platyrhynchos]	Anas platyrhynchos	1	1889	6	6.33	32.64	28.47	25	gi|483512316	Uncharacterized protein C19orf12-like protein, partial [Anas platyrhynchos]	Anas platyrhynchos	3	0.972747	1.40605	1.44544	2.10863	1.03753	1.15878	1.11686	1.23595	1.31025	0.338934	R0L5G1
gi|483522001	1640	6.21	7.33	65.29	49.59	41.32	gi|483522001	ATP synthase subunit d, mitochondrial, partial [Anas platyrhynchos]	Anas platyrhynchos	7	1835	6.16	6.2	61.98	41.32	33.06	gi|483522001	ATP synthase subunit d, mitochondrial, partial [Anas platyrhynchos]	Anas platyrhynchos	6	1.03753	1.33045	1.23595	1.57036	1.49969	1.39316	1.25892	1.15878	1.3106	0.164431	R0LYJ7
gi|483513919	3077	2	2	24.11	15.18	15.18	gi|483513919	hypothetical protein Anapl_01576 [Anas platyrhynchos]	Anas platyrhynchos	1	3288	2.01	2.01	37.5	15.18	15.18	gi|483513919	hypothetical protein Anapl_01576 [Anas platyrhynchos]	Anas platyrhynchos	1	1.10662	0.895365	1.67494	1.35519	1.43219	1.49969	1.23595	1.2942	1.31177	0.225036	R0JW66
gi|483515367	2191	4	4	29.51	29.51	29.51	gi|483515367	Uncharacterized protein C6orf115, partial [Anas platyrhynchos]	Anas platyrhynchos	2	2350	4.1	4.1	55.74	50.82	29.51	gi|483515367	Uncharacterized protein C6orf115, partial [Anas platyrhynchos]	Anas platyrhynchos	2	0.794328	1.59956	0.77983	1.5417	1.52757	1.83654	1.09648	1.31826	1.31178	0.363101	R0JZ65
gi|483516622	2201	3.96	3.96	25.93	17.59	17.59	gi|483516622	Mitogen-activated protein-binding protein-interacting protein, partial [Anas platyrhynchos]	Anas platyrhynchos	2	2437	4	4.07	55.56	17.59	17.59	gi|483516622	Mitogen-activated protein-binding protein-interacting protein, partial [Anas platyrhynchos]	Anas platyrhynchos	2	0.912011	0.954993	1.01859	1.0666	1.31826	1.80302	1.43219	1.99526	1.31261	0.380162	R0LCN3
gi|483524669	1818	5.28	6.16	30.17	9.321	4.423	gi|483524669	Acetoacetyl-CoA synthetase, partial [Anas platyrhynchos]	Anas platyrhynchos	3	1622	7.33	7.97	27.01	9.479	5.371	gi|483524669	Acetoacetyl-CoA synthetase, partial [Anas platyrhynchos]	Anas platyrhynchos	4	0.990832	1.22462	1.67494	2.0893	1.03753	0.981748	1.28233	1.22462	1.31324	0.360487	R0LS49
gi|483513834	1710	5.92	6.28	39.55	16.4	11.25	gi|483513834	Protein farnesyltransferase/geranylgeranyltransferase type-1 subunit alpha, partial [Anas platyrhynchos]	Anas platyrhynchos	3	1718	6.8	7.31	31.51	15.76	9.325	gi|483513834	Protein farnesyltransferase/geranylgeranyltransferase type-1 subunit alpha, partial [Anas platyrhynchos]	Anas platyrhynchos	3	2.46604	1.43219	1.67494	0.946237	1.0666	0.963829	1.03753	0.937562	1.31562	0.501079	R0LMV6
gi|483507469	1190	9.39	9.66	30.64	17.4	15.2	gi|483507469	Dipeptidyl-peptidase 1, partial [Anas platyrhynchos]	Anas platyrhynchos	5	2267	4.32	4.62	25.74	13.24	7.108	gi|483507469	Dipeptidyl-peptidase 1, partial [Anas platyrhynchos]	Anas platyrhynchos	3	0.794328	0.855067	2.26987	2.33346	1.02802	0.903649	1.24738	1.09648	1.31603	0.584759	R0LCK1
gi|483518662	453	21.48	22.08	43.49	30.71	27.27	gi|483518662	ATP-dependent RNA helicase DDX19A, partial [Anas platyrhynchos]	Anas platyrhynchos	11	413	25.42	25.81	52.58	40.79	35.38	gi|483518662	ATP-dependent RNA helicase DDX19A, partial [Anas platyrhynchos]	Anas platyrhynchos	12	1.0666	1.0666	1.05682	1.05682	1.72187	1.6293	1.49969	1.43219	1.31623	0.266664	R0LGG5
gi|483524094	2247	3.78	4.11	28.85	11.54	7.933	gi|483524094	Tripartite motif-containing protein 47 [Anas platyrhynchos]	Anas platyrhynchos	3	666	18.72	18.94	48.32	27.64	26.44	gi|483524094	Tripartite motif-containing protein 47 [Anas platyrhynchos]	Anas platyrhynchos	10	1.03753	0.972747	1.13763	1.0666	1.13763	1.1695	1.95885	2.05116	1.31645	0.402551	R0M6C3
gi|483521334	905	12.45	12.58	41.65	25.41	19.06	gi|483521334	Protein RCC2, partial [Anas platyrhynchos]	Anas platyrhynchos	7	905	14.45	14.72	50.35	27.29	18.82	gi|483521334	Protein RCC2, partial [Anas platyrhynchos]	Anas platyrhynchos	9	1.77011	2.70396	0.685488	1.10662	1.51356	1.15878	0.928966	0.666807	1.31679	0.633346	R0K8A2
gi|483492916	1697	6	6.01	40	38.33	38.33	gi|483492916	Citrate synthase, mitochondrial [Anas platyrhynchos]	Anas platyrhynchos	4	1904	6	6.01	45.83	38.33	38.33	gi|483492916	Citrate synthase, mitochondrial [Anas platyrhynchos]	Anas platyrhynchos	4	1.57036	1.5417	1.69044	1.65959	0.963829	1.04713	0.990832	1.07647	1.31754	0.30276	R0KJI7
gi|483519286	718	15.04	16.22	38.54	20.43	14.55	gi|483519286	Gamma-adducin, partial [Anas platyrhynchos]	Anas platyrhynchos	8	536	21.55	22.37	39.16	22.76	19.2	gi|483519286	Gamma-adducin, partial [Anas platyrhynchos]	Anas platyrhynchos	11	1.05682	1.01859	1.05682	1.01859	1.92309	1.75388	1.41906	1.2942	1.31763	0.332158	R0LHH6
gi|483497310	5	142.33	143.36	75.84	59.71	49.12	gi|483497310	Ras GTPase-activating-like protein IQGAP1, partial [Anas platyrhynchos]	Anas platyrhynchos	99	8	133.88	134.49	74.25	60.32	51.67	gi|483497310	Ras GTPase-activating-like protein IQGAP1, partial [Anas platyrhynchos]	Anas platyrhynchos	104	1.2942	1.21339	0.887156	0.847227	2.01372	2.0893	1.09648	1.10662	1.31851	0.446016	R0J9G5
gi|483519225	833	13.26	13.97	31.45	17.61	15.21	gi|483519225	Prolyl 3-hydroxylase 1, partial [Anas platyrhynchos]	Anas platyrhynchos	8	1222	10.77	11.25	32.65	15.56	9.573	gi|483519225	Prolyl 3-hydroxylase 1, partial [Anas platyrhynchos]	Anas platyrhynchos	7	1.14815	1.1695	1.33045	1.35519	0.912011	1.2942	1.38038	1.95885	1.31859	0.281159	R0K4Q9
gi|483516962	1024	10.91	28.75	77.54	65.25	58.05	gi|483516962	14-3-3 protein beta/alpha, partial [Anas platyrhynchos]	Anas platyrhynchos	29	1203	10.92	33.49	88.98	74.15	69.49	gi|483516962	14-3-3 protein beta/alpha, partial [Anas platyrhynchos]	Anas platyrhynchos	38	1.72187	1.87068	0.831764	0.937562	1.04713	1.5417	1.02802	1.57036	1.31864	0.374318	R0K112
gi|483510243	1195	9.34	10.03	35	22.75	14	gi|483510243	Pre-mRNA-processing factor 19, partial [Anas platyrhynchos]	Anas platyrhynchos	9	731	17.44	18.82	38	26.25	22.5	gi|483510243	Pre-mRNA-processing factor 19, partial [Anas platyrhynchos]	Anas platyrhynchos	11	1.18032	1.70608	1.38038	1.94089	1.05682	1.03753	1.13763	1.11686	1.31956	0.312509	R0L1V2
gi|483511886	580	17.78	18.18	28.01	18.35	16.53	gi|483511886	Striatin-3, partial [Anas platyrhynchos]	Anas platyrhynchos	9	742	17.24	18.85	35.15	22.97	18.63	gi|483511886	Striatin-3, partial [Anas platyrhynchos]	Anas platyrhynchos	11	1.51356	1.55597	1.51356	1.58489	1.1695	1.03753	1.15878	1.02802	1.32023	0.227615	R0LJH6
gi|483512411	2101	4.08	4.75	44.81	16.94	10.11	gi|483512411	Nucleoporin 50 kDa, partial [Anas platyrhynchos]	Anas platyrhynchos	2	3310	2	2.5	25.41	9.016	6.284	gi|483512411	Nucleoporin 50 kDa, partial [Anas platyrhynchos]	Anas platyrhynchos	1	1.58489	1.95885	1.04713	1.28233	1.20226	0.963829	1.40605	1.1272	1.32157	0.304024	R0JTW6
gi|483505402	94	49.83	52.93	53.43	27.73	21.65	gi|483505402	Myosin-Ib, partial [Anas platyrhynchos]	Anas platyrhynchos	24	113	48.42	49.16	49.3	29.49	20.77	gi|483505402	Myosin-Ib, partial [Anas platyrhynchos]	Anas platyrhynchos	23	1.58489	1.90546	0.912011	1.13763	1.44544	1.61436	0.937562	1.03753	1.32186	0.342974	R0JIB7
gi|483516957	787	13.86	15.35	35.96	17.56	12.78	gi|483516957	Double-stranded RNA-binding protein Staufen-like protein 1, partial [Anas platyrhynchos]	Anas platyrhynchos	7	616	19.63	21	37.22	22.89	15.87	gi|483516957	Double-stranded RNA-binding protein Staufen-like protein 1, partial [Anas platyrhynchos]	Anas platyrhynchos	9	1.19124	1.15878	1.1695	1.13763	1.10662	1.27057	1.65959	1.88799	1.32274	0.270261	R0K108
gi|483517670	584	17.7	19.19	52.2	41.64	34.02	gi|483517670	Adenosine kinase, partial [Anas platyrhynchos]	Anas platyrhynchos	11	735	17.41	18.67	48.39	36.66	34.9	gi|483517670	Adenosine kinase, partial [Anas platyrhynchos]	Anas platyrhynchos	12	1.30617	2.22844	0.685488	1.18032	1.00925	1.47231	1.11686	1.58489	1.32297	0.429925	R0LQU7
gi|483503017	3061	2	2.02	47.78	10	10	gi|483503017	NADH dehydrogenase [ubiquinone] iron-sulfur protein 4, mitochondrial, partial [Anas platyrhynchos]	0	1	3095	2.09	2.22	28.89	16.67	10	gi|483503017	NADH dehydrogenase [ubiquinone] iron-sulfur protein 4, mitochondrial, partial [Anas platyrhynchos]	0	1	1.49969	0.855067	1.72187	0.972747	1.14815	0.847227	1.97697	1.57036	1.32401	0.399647	R0L6H1
gi|483503058	257	30.63	32.37	46.73	24.65	22.72	gi|483503058	1-phosphatidylinositol-4,5-bisphosphate phosphodiesterase delta-1, partial [Anas platyrhynchos]	Anas platyrhynchos	16	520	21.8	23.34	45.06	25.29	16.05	gi|483503058	1-phosphatidylinositol-4,5-bisphosphate phosphodiesterase delta-1, partial [Anas platyrhynchos]	Anas platyrhynchos	11	1.8197	1.90546	0.751623	0.801678	1.7378	1.90546	0.794328	0.879022	1.32438	0.521073	R0L3D7
gi|483498536	3125	1.87	1.93	21.82	9.091	9.091	gi|483498536	Peptide methionine sulfoxide reductase, partial [Anas platyrhynchos]	Anas platyrhynchos	1	2522	3.71	3.79	35.76	18.79	18.79	gi|483498536	Peptide methionine sulfoxide reductase, partial [Anas platyrhynchos]	Anas platyrhynchos	2	0.862979	1.40605	0.630957	1.02802	1.49969	0.794328	2.85759	1.52757	1.3259	0.660673	R0JA29
gi|483511122	403	23.1	23.51	71.15	54.81	49.04	gi|483511122	60S ribosomal protein L7, partial [Anas platyrhynchos]	Anas platyrhynchos	16	567	20.9	22.55	67.79	52.88	49.52	gi|483511122	60S ribosomal protein L7, partial [Anas platyrhynchos]	Anas platyrhynchos	17	0.772681	1.49969	0.981748	1.85353	0.737904	1.20226	1.35519	2.208	1.32638	0.483875	R0LEW8
gi|483509154	192	35.29	37.5	61.39	44.66	37.72	gi|483509154	Src substrate protein p85, partial [Anas platyrhynchos]	Anas platyrhynchos	25	195	38.58	39.7	69.4	49.47	42.17	gi|483509154	Src substrate protein p85, partial [Anas platyrhynchos]	Anas platyrhynchos	21	1.07647	1.58489	0.903649	1.2942	1.18032	2.48886	0.685488	1.40605	1.32749	0.5122	R0JNP3
gi|483512077	529	19.1	21.62	40.35	24.81	24.81	gi|483512077	Histone-binding protein RBBP4, partial [Anas platyrhynchos]	Anas platyrhynchos	14	1031	12.88	14.58	41.1	22.56	22.56	gi|483512077	Histone-binding protein RBBP4, partial [Anas platyrhynchos]	Anas platyrhynchos	10	1.00925	1.15878	1.59956	1.80302	0.83946	1.1695	1.2942	1.75388	1.32846	0.330895	R0JU22
gi|483513584	842	13.12	13.43	56.5	34.74	28.4	gi|483513584	Quinone oxidoreductase, partial [Anas platyrhynchos]	Anas platyrhynchos	7	917	14.28	14.71	58.61	37.46	30.82	gi|483513584	Quinone oxidoreductase, partial [Anas platyrhynchos]	Anas platyrhynchos	8	2.33346	1.80302	1.47231	1.13763	0.963829	0.954993	0.990832	0.972747	1.3286	0.475039	R0JVP4
gi|483516553	3299	1.36	1.91	26.11	2.917	1.389	gi|483516553	Semaphorin-3C, partial [Anas platyrhynchos]	Anas platyrhynchos	1	3306	2	2.55	28.61	4.583	1.528	gi|483516553	Semaphorin-3C, partial [Anas platyrhynchos]	Anas platyrhynchos	1	1.1272	1.04713	1.31826	1.22462	1.61436	2.1677	0.912011	1.23595	1.3309	0.370566	R0LNT0
gi|483500175	1155	9.69	10.6	28.48	17.34	10.92	gi|483500175	CAAX prenyl protease 1-like protein, partial [Anas platyrhynchos]	Anas platyrhynchos	5	2458	3.96	4.38	29.98	10.92	5.139	gi|483500175	CAAX prenyl protease 1-like protein, partial [Anas platyrhynchos]	Anas platyrhynchos	3	0.83946	1.65959	1.00925	2.0893	0.92045	0.887156	1.65959	1.58489	1.33121	0.44245	R0L2Z9
gi|483505998	1974	4.48	4.94	31.69	12.21	8.216	gi|483505998	Nucleolar phosphoprotein p130, partial [Anas platyrhynchos]	Anas platyrhynchos	4	2335	4.12	4.28	32.39	10.8	8.216	gi|483505998	Nucleolar phosphoprotein p130, partial [Anas platyrhynchos]	Anas platyrhynchos	5	0.717794	0.879022	1.97697	2.37684	1.03753	1.02802	1.33045	1.30617	1.3316	0.53267	R0JJU1
gi|483518545	1248	8.96	9.06	59.48	47.41	36.21	gi|483518545	40S ribosomal protein S13, partial [Anas platyrhynchos]	Anas platyrhynchos	5	1459	8.51	8.52	62.07	47.41	36.21	gi|483518545	40S ribosomal protein S13, partial [Anas platyrhynchos]	Anas platyrhynchos	5	0.660694	0.787046	1.75388	2.10863	0.831764	0.981748	1.6293	1.92309	1.33452	0.540763	R0LW09
gi|483508781	1850	5.06	5.22	24.62	13.85	9.487	gi|483508781	DAZ-associated protein 1, partial [Anas platyrhynchos]	Anas platyrhynchos	3	2158	4.72	5.22	23.33	16.92	9.487	gi|483508781	DAZ-associated protein 1, partial [Anas platyrhynchos]	Anas platyrhynchos	3	0.879022	0.946237	0.990832	1.05682	1.44544	1.70608	1.69044	1.97697	1.33648	0.394213	R0JN15
gi|483514573	1441	7.46	9.36	45.85	16.92	10.77	gi|483514573	Tripartite motif-containing protein 15 [Anas platyrhynchos]	Anas platyrhynchos	4	1652	7.17	7.92	46.46	19.08	13.85	gi|483514573	Tripartite motif-containing protein 15 [Anas platyrhynchos]	Anas platyrhynchos	5	1.18032	0.862979	1.80302	1.39316	0.642688	0.855067	1.70608	2.24905	1.33655	0.518648	R0JX58
gi|483497681	1461	7.32	9.79	71.19	42.37	37.29	gi|483497681	Ras-related protein Rab-10 [Anas platyrhynchos]	Anas platyrhynchos	5	1379	9.22	10.31	74.58	63.56	47.46	gi|483497681	Ras-related protein Rab-10 [Anas platyrhynchos]	Anas platyrhynchos	5	1.78649	1.51356	1.83654	1.52757	1.04713	1.04713	0.972747	0.972747	1.33799	0.345049	R0KL85
gi|483514353	612	16.74	17.97	30.13	11.33	8.927	gi|483514353	Nodal modulator 2, partial [Anas platyrhynchos]	Anas platyrhynchos	8	562	20.98	21.63	35.36	15.45	13.3	gi|483514353	Nodal modulator 2, partial [Anas platyrhynchos]	Anas platyrhynchos	12	1.07647	1.65959	0.895365	1.45881	0.879022	1.38038	1.34276	2.01372	1.33827	0.36253	R0LNK7
gi|483510893	246	31.03	32.97	52.59	38.7	32.22	gi|483510893	NAD-dependent malic enzyme, mitochondrial, partial [Anas platyrhynchos]	Anas platyrhynchos	18	231	35.93	36.51	57.78	45.56	40	gi|483510893	NAD-dependent malic enzyme, mitochondrial, partial [Anas platyrhynchos]	Anas platyrhynchos	19	0.887156	1.28233	1.58489	2.31206	0.903649	1.19124	1.11686	1.43219	1.3388	0.430709	R0LEM6
gi|483499349	1163	9.62	10.07	35.53	9.359	9.359	gi|483499349	ATP-binding cassette sub-family F member 2, partial [Anas platyrhynchos]	Anas platyrhynchos	6	653	18.91	19.23	38.99	21.84	14.9	gi|483499349	ATP-binding cassette sub-family F member 2, partial [Anas platyrhynchos]	Anas platyrhynchos	10	1.34276	1.18032	1.77011	1.57036	0.903649	0.954993	1.47231	1.52757	1.34026	0.286113	R0JBK8
gi|483520664	2279	3.65	3.72	48.43	21.97	18.39	gi|483520664	Protein FAM3C, partial [Anas platyrhynchos]	Anas platyrhynchos	3	1531	8.03	8.11	58.74	30.94	23.77	gi|483520664	Protein FAM3C, partial [Anas platyrhynchos]	Anas platyrhynchos	4	1.03753	0.990832	1.18032	1.1272	0.990832	1.20226	1.90546	2.29087	1.34066	0.454006	R0LK09
gi|483500233	3215	1.59	1.59	7.339	7.339	7.339	gi|483500233	Protein canopy-like protein 3, partial [Anas platyrhynchos]	Anas platyrhynchos	1	3577	1.5	1.5	27.52	19.27	7.339	gi|483500233	Protein canopy-like protein 3, partial [Anas platyrhynchos]	Anas platyrhynchos	1	1.44544	1.09648	1.90546	1.45881	0.981748	1.31826	1.07647	1.44544	1.34101	0.276961	R0KZS1
gi|483490984	2127	4.04	4.79	68.35	49.37	32.91	gi|483490984	60S ribosomal protein L19 [Anas platyrhynchos]	Anas platyrhynchos	6	2112	4.9	6.23	55.7	39.24	39.24	gi|483490984	60S ribosomal protein L19 [Anas platyrhynchos]	Anas platyrhynchos	9	0.903649	1.28233	1.90546	2.67917	0.928966	1.01859	0.963829	1.05682	1.34235	0.591687	R0KVM7
gi|483515044	236	31.7	32.74	63.12	41.83	32.51	gi|483515044	Heterogeneous nuclear ribonucleoprotein U, partial [Anas platyrhynchos]	Anas platyrhynchos	22	335	29.29	29.89	59.32	32.89	27	gi|483515044	Heterogeneous nuclear ribonucleoprotein U, partial [Anas platyrhynchos]	Anas platyrhynchos	22	0.912011	1.52757	0.972747	1.6293	0.946237	1.48594	1.2942	1.97697	1.34312	0.35725	R0L9Z5
gi|483495591	3135	1.85	1.86	41.33	13.33	13.33	gi|483495591	Dynactin subunit 1, partial [Anas platyrhynchos]	Anas platyrhynchos	1	3381	2	2.02	52	13.33	13.33	gi|483495591	Dynactin subunit 1, partial [Anas platyrhynchos]	Anas platyrhynchos	1	1.15878	2.03236	0.597035	1.04713	1.55597	1.39316	1.55597	1.40605	1.3433	0.395341	R0J8R0
gi|483511119	1947	4.6	8.36	38.27	10.65	5.235	gi|483511119	Double-stranded RNA-binding protein Staufen-like protein 2, partial [Anas platyrhynchos]	Anas platyrhynchos	3	1472	8.36	12.77	46.21	19.31	11.73	gi|483511119	Double-stranded RNA-binding protein Staufen-like protein 2, partial [Anas platyrhynchos]	Anas platyrhynchos	6	1.35519	1.1695	2.18776	1.90546	0.981748	0.972747	1.09648	1.08643	1.34441	0.426382	R0JSC8
gi|483498126	1852	5.05	10.73	73.95	51.16	28.37	gi|483498126	Ras-related protein Rab-5A, partial [Anas platyrhynchos]	Anas platyrhynchos	9	654	18.85	19.81	81.4	65.58	48.84	gi|483498126	Ras-related protein Rab-5A, partial [Anas platyrhynchos]	Anas platyrhynchos	18	0.685488	1.95885	0.580764	1.65959	1.27057	1.6293	1.30617	1.67494	1.34571	0.459825	R0KLG8
gi|483498769	854	12.99	14.48	41.99	11.55	6.056	gi|483498769	PERQ amino acid-rich with GYF domain-containing protein 2, partial [Anas platyrhynchos]	Anas platyrhynchos	6	866	14.99	15.76	37.77	10.04	9.004	gi|483498769	PERQ amino acid-rich with GYF domain-containing protein 2, partial [Anas platyrhynchos]	Anas platyrhynchos	11	0.636796	0.691831	1.25892	1.36773	0.963829	1.21339	2.01372	2.63027	1.34706	0.632237	R0KY78
gi|483512144	713	15.1	16.83	26.47	8.279	5.392	gi|483512144	Proteasome-associated protein ECM29-like protein, partial [Anas platyrhynchos]	Anas platyrhynchos	9	694	18.16	19.42	28.21	12.15	5.828	gi|483512144	Proteasome-associated protein ECM29-like protein, partial [Anas platyrhynchos]	Anas platyrhynchos	9	1.36773	0.559758	1.72187	0.711214	2.18776	1.41906	1.72187	1.09648	1.34822	0.509936	R0JU52
gi|483506330	109	46.78	49.58	52.82	39.84	27.2	gi|483506330	Matrin-3, partial [Anas platyrhynchos]	Anas platyrhynchos	28	64	61.49	62.08	58.24	45.49	37.13	gi|483506330	Matrin-3, partial [Anas platyrhynchos]	Anas platyrhynchos	35	1.36773	1.59956	1.52757	1.78649	1.08643	1.33045	0.937562	1.15878	1.34932	0.26485	R0LB01
gi|483523509	330	26.57	28.17	61.49	51.15	43.68	gi|483523509	Thioredoxin domain-containing protein 5, partial [Anas platyrhynchos]	Anas platyrhynchos	13	364	27.76	30.9	66.67	51.15	45.4	gi|483523509	Thioredoxin domain-containing protein 5, partial [Anas platyrhynchos]	Anas platyrhynchos	16	1.24738	1.18032	1.21339	1.13763	1.25892	0.981748	2.10863	1.67494	1.35037	0.340605	R0LPZ6
gi|483518864	1435	7.52	7.54	34.95	9.011	9.011	gi|483518864	Phosphatidylinositol-3,4,5-trisphosphate 3-phosphatase TPTE2, partial [Anas platyrhynchos]	Anas platyrhynchos	4	2257	4.35	4.64	37.58	7.473	4.396	gi|483518864	Phosphatidylinositol-3,4,5-trisphosphate 3-phosphatase TPTE2, partial [Anas platyrhynchos]	Anas platyrhynchos	2	1.18032	1.20226	0.954993	0.972747	1.51356	2.35505	1.00925	1.6293	1.35219	0.444398	R0K545
gi|483510673	135	42.39	43.76	57.12	41.18	31.24	gi|483510673	LIM domain and actin-binding protein 1, partial [Anas platyrhynchos]	Anas platyrhynchos	25	211	37.53	37.97	52.81	34.64	26.8	gi|483510673	LIM domain and actin-binding protein 1, partial [Anas platyrhynchos]	Anas platyrhynchos	22	1.18032	1.70608	1.00925	1.44544	1.13763	1.30617	1.40605	1.6293	1.35253	0.226087	R0L2P0
gi|483511600	1588	6.49	7.42	32.69	13.14	10.9	gi|483511600	Lipid phosphate phosphohydrolase 3, partial [Anas platyrhynchos]	Anas platyrhynchos	4	2364	4.07	4.32	18.27	8.974	6.731	gi|483511600	Lipid phosphate phosphohydrolase 3, partial [Anas platyrhynchos]	Anas platyrhynchos	2	2.85759	1.77011	1.35519	0.758578	1.38038	1.25892	0.772681	0.666807	1.35253	0.671597	R0JTA7
gi|483501729	2519	2.72	2.72	32.05	23.08	17.31	gi|483501729	B-cell CLL/lymphoma 7 protein family member A, partial [Anas platyrhynchos]	Anas platyrhynchos	2	2452	4	4	16.67	12.18	12.18	gi|483501729	B-cell CLL/lymphoma 7 protein family member A, partial [Anas platyrhynchos]	Anas platyrhynchos	2	1.33045	1.30617	1.95885	1.92309	1.08643	1.14815	1.00925	1.0666	1.35362	0.354958	R0L1C1
gi|483511459	22	82.94	83.4	84.95	66.26	59.69	gi|483511459	Moesin, partial [Anas platyrhynchos]	Anas platyrhynchos	62	20	87.71	88.65	86.33	72.84	65.22	gi|483511459	Moesin, partial [Anas platyrhynchos]	Anas platyrhynchos	67	1.70608	1.15878	1.21339	0.870964	1.65959	2.24905	0.855067	1.11686	1.35372	0.449283	R0L3Z0
gi|483503899	623	16.55	26.85	83.49	71.56	67.89	gi|483503899	14-3-3 protein eta, partial [Anas platyrhynchos]	Anas platyrhynchos	24	476	23.13	29.44	88.07	73.85	64.68	gi|483503899	14-3-3 protein eta, partial [Anas platyrhynchos]	Anas platyrhynchos	28	1.14815	1.61436	0.711214	1.03753	1.31826	2.33346	0.946237	1.72187	1.35388	0.485503	R0JH47
gi|483499893	941	11.95	11.95	58.62	38.42	33	gi|483499893	Na(+)/H(+) exchange regulatory cofactor NHE-RF2, partial [Anas platyrhynchos]	Anas platyrhynchos	6	806	15.92	15.92	61.08	39.9	39.9	gi|483499893	Na(+)/H(+) exchange regulatory cofactor NHE-RF2, partial [Anas platyrhynchos]	Anas platyrhynchos	9	1.75388	0.636796	1.59956	0.586138	2.29087	1.94089	1.1272	0.92045	1.35697	0.590094	R0JBB9
gi|483521352	676	15.62	15.88	55.43	42.39	28.99	gi|483521352	60S ribosomal protein L6, partial [Anas platyrhynchos]	Anas platyrhynchos	8	594	20.11	20.53	65.94	48.19	39.86	gi|483521352	60S ribosomal protein L6, partial [Anas platyrhynchos]	Anas platyrhynchos	12	0.613762	1.19124	1.1272	2.33346	0.737904	1.28233	1.33045	2.24905	1.35818	0.588586	R0LXF6
gi|483490853	1884	4.9	6.56	71.55	35.34	31.03	gi|483490853	Dynactin subunit 1, partial [Anas platyrhynchos]	Anas platyrhynchos	4	1409	8.96	9.48	55.17	45.69	41.38	gi|483490853	Dynactin subunit 1, partial [Anas platyrhynchos]	Anas platyrhynchos	5	1.04713	1.13763	1.05682	1.13763	1.7378	2.26987	1.07647	1.40605	1.35867	0.409541	R0KJ64
gi|483498841	3021	2	2.09	66.67	21.21	13.64	gi|483498841	THAP domain-containing protein 11, partial [Anas platyrhynchos]	Anas platyrhynchos	1	3239	2.02	2.05	53.03	13.64	13.64	gi|483498841	THAP domain-containing protein 11, partial [Anas platyrhynchos]	Anas platyrhynchos	1	1.31826	1.27057	1.57036	1.51356	1.35519	1.1695	1.45881	1.24738	1.36296	0.13051	R0JB34
gi|483499227	996	11.13	11.55	26.84	15.04	13.16	gi|483499227	Raftlin, partial [Anas platyrhynchos]	Anas platyrhynchos	7	826	15.54	16.41	32.99	19.49	16.41	gi|483499227	Raftlin, partial [Anas platyrhynchos]	Anas platyrhynchos	9	1.08643	1.0666	1.13763	1.10662	1.44544	2.55859	0.903649	1.59956	1.36306	0.498003	R0KYN2
gi|483519199	538	18.84	27.83	53.27	35.18	30.65	gi|483519199	Basic leucine zipper and W2 domain-containing protein 1, partial [Anas platyrhynchos]	Anas platyrhynchos	16	673	18.61	27.71	56.78	40.45	27.64	gi|483519199	Basic leucine zipper and W2 domain-containing protein 1, partial [Anas platyrhynchos]	Anas platyrhynchos	13	1.15878	0.981748	1.65959	1.44544	1.1272	1.23595	1.57036	1.7378	1.36461	0.25909	R0K5N5
gi|483499320	1683	6.01	6.82	49.7	29.09	18.18	gi|483499320	NADH dehydrogenase [ubiquinone] 1 alpha subcomplex subunit 8, partial [Anas platyrhynchos]	0	3	2304	4.21	4.77	54.55	21.21	10.91	gi|483499320	NADH dehydrogenase [ubiquinone] 1 alpha subcomplex subunit 8, partial [Anas platyrhynchos]	0	2	1	1.01859	0.981748	1	1.43219	1.28233	2.208	2.01372	1.36707	0.457732	R0JBK1
gi|483515456	1454	7.35	7.43	51.59	47.62	28.57	gi|483515456	Ubiquitin-conjugating enzyme E2 D3, partial [Anas platyrhynchos]	Anas platyrhynchos	4	1646	7.2	7.24	37.3	28.57	28.57	gi|483515456	Ubiquitin-conjugating enzyme E2 D3, partial [Anas platyrhynchos]	Anas platyrhynchos	4	0.990832	1.00925	2.46604	2.51189	0.981748	0.990832	0.990832	1	1.36768	0.647519	R0JZC7
gi|483514592	2080	4.12	4.84	26.86	5.372	3.168	gi|483514592	Pentatricopeptide repeat-containing protein 1, partial [Anas platyrhynchos]	Anas platyrhynchos	2	2323	4.16	4.45	34.99	4.408	3.168	gi|483514592	Pentatricopeptide repeat-containing protein 1, partial [Anas platyrhynchos]	Anas platyrhynchos	2	1.44544	1.99526	1.45881	2.05116	1.03753	1	0.990832	0.963829	1.36786	0.421998	R0JXZ9
gi|483520818	231	31.99	32.3	63.68	49.36	37.39	gi|483520818	Adenylyl cyclase-associated protein 1, partial [Anas platyrhynchos]	Anas platyrhynchos	24	256	34.47	34.88	64.32	46.37	37.39	gi|483520818	Adenylyl cyclase-associated protein 1, partial [Anas platyrhynchos]	Anas platyrhynchos	28	1.19124	1.39316	1.5417	1.83654	1.04713	1.18032	1.30617	1.45881	1.36938	0.232328	R0LWF1
gi|483523907	3090	1.94	2.23	38.32	8.163	2.268	gi|483523907	Connector enhancer of kinase suppressor of ras 3, partial [Anas platyrhynchos]	Anas platyrhynchos	1	2422	4	4.19	26.3	4.535	4.535	gi|483523907	Connector enhancer of kinase suppressor of ras 3, partial [Anas platyrhynchos]	Anas platyrhynchos	2	2.39883	2.10863	0.831764	0.731139	1.19124	1.05682	1.40605	1.24738	1.37148	0.553203	R0M1W1
gi|483519752	737	14.69	16.84	44.32	29.32	17.73	gi|483519752	Rho GTPase-activating protein 1, partial [Anas platyrhynchos]	Anas platyrhynchos	7	630	19.33	20.55	48.64	30.45	21.36	gi|483519752	Rho GTPase-activating protein 1, partial [Anas platyrhynchos]	Anas platyrhynchos	11	1.67494	1.5417	1.94089	1.78649	1	1.02802	0.990832	1.00925	1.37151	0.379075	R0K6N9
gi|483504225	539	18.82	19.56	47.01	25.05	17.42	gi|483504225	Phenylalanyl-tRNA synthetase beta chain, partial [Anas platyrhynchos]	Anas platyrhynchos	9	519	21.81	22.55	49	24.5	18.69	gi|483504225	Phenylalanyl-tRNA synthetase beta chain, partial [Anas platyrhynchos]	Anas platyrhynchos	10	1.15878	1.7378	1.18032	1.77011	0.862979	0.981748	1.52757	1.75388	1.37165	0.345677	R0L4Y1
gi|483501231	986	11.33	11.89	34.36	28.57	22.78	gi|483501231	3,2-trans-enoyl-CoA isomerase, mitochondrial, partial [Anas platyrhynchos]	Anas platyrhynchos	6	1211	10.86	11.06	55.21	40.54	24.32	gi|483501231	3,2-trans-enoyl-CoA isomerase, mitochondrial, partial [Anas platyrhynchos]	Anas platyrhynchos	7	1.83654	1.90546	1.65959	1.70608	0.963829	1	0.937562	0.972747	1.37273	0.410459	R0JCR5
gi|483499384	673	15.66	17.41	47.04	44.27	37.15	gi|483499384	Voltage-dependent anion-selective channel protein 3, partial [Anas platyrhynchos]	Anas platyrhynchos	11	1501	8.2	10.72	54.55	32.41	25.3	gi|483499384	Voltage-dependent anion-selective channel protein 3, partial [Anas platyrhynchos]	Anas platyrhynchos	8	1.33045	1.22462	1.24738	1.14815	1.57036	1.45881	1.57036	1.44544	1.37445	0.150276	R0JBQ4
gi|483507987	3107	1.9	2.6	38.96	14.29	2.922	gi|483507987	Galectin-8, partial [Anas platyrhynchos]	Anas platyrhynchos	1	3266	2.01	2.22	42.86	6.494	2.922	gi|483507987	Galectin-8, partial [Anas platyrhynchos]	Anas platyrhynchos	1	1.09648	1.70608	1.10662	1.70608	0.801678	1.55597	1.02802	1.99526	1.37452	0.392969	R0JLW3
gi|483512638	657	15.98	17.81	47.07	23.84	17.17	gi|483512638	Xaa-Pro dipeptidase, partial [Anas platyrhynchos]	Anas platyrhynchos	9	686	18.36	19.63	53.13	35.35	23.84	gi|483512638	Xaa-Pro dipeptidase, partial [Anas platyrhynchos]	Anas platyrhynchos	11	1.03753	1.05682	1.08643	1.09648	1.21339	1.38038	1.94089	2.18776	1.37496	0.415772	R0L601
gi|483499437	1525	6.87	7.65	22.8	8.804	8.126	gi|483499437	N-acetylglucosamine-6-sulfatase, partial [Anas platyrhynchos]	Anas platyrhynchos	4	1149	11.45	12.82	25.51	16.03	14	gi|483499437	N-acetylglucosamine-6-sulfatase, partial [Anas platyrhynchos]	Anas platyrhynchos	6	1.08643	1.1272	1.8197	1.88799	0.801678	0.717794	1.87068	1.69044	1.37524	0.462523	R0JB00
gi|483523569	3065	2	2.01	32.89	6.711	6.711	gi|483523569	PRKR-interacting protein 1-like protein, partial [Anas platyrhynchos]	Anas platyrhynchos	1	2090	5.02	5.04	38.93	17.45	17.45	gi|483523569	PRKR-interacting protein 1-like protein, partial [Anas platyrhynchos]	Anas platyrhynchos	3	1.83654	1.80302	1.59956	1.57036	1.2942	1.07647	1	0.824138	1.37553	0.357864	R0KD19
gi|483495548	762	14.19	14.68	56	47.6	35.2	gi|483495548	Mitochondrial inner membrane protein [Anas platyrhynchos]	Anas platyrhynchos	8	1045	12.66	13.04	57.6	43.6	31.2	gi|483495548	Mitochondrial inner membrane protein [Anas platyrhynchos]	Anas platyrhynchos	6	1.21339	1.57036	1.87068	2.35505	1.02802	1.01859	0.990832	0.981748	1.37858	0.476974	R0KWQ4
gi|483513973	1260	8.87	10.4	31.81	24.17	17.05	gi|483513973	Selenide, water dikinase 1, partial [Anas platyrhynchos]	Anas platyrhynchos	5	1309	9.87	11.39	40.2	30.28	25.45	gi|483513973	Selenide, water dikinase 1, partial [Anas platyrhynchos]	Anas platyrhynchos	7	2.51189	1.44544	1.92309	1.15878	1.02802	1.04713	0.954993	0.972747	1.38026	0.525656	R0LJH4
gi|483515729	1690	6	6.16	41.9	20.67	17.88	gi|483515729	ADP-ribosylation factor 6, partial [Anas platyrhynchos]	Anas platyrhynchos	4	2253	4.36	6.17	41.34	26.26	17.88	gi|483515729	ADP-ribosylation factor 6, partial [Anas platyrhynchos]	Anas platyrhynchos	5	1.87068	2.05116	1.40605	1.55597	1.0666	1.05682	1.03753	1.02802	1.3841	0.381868	R0LMH9
gi|483500739	801	13.64	14.46	67.33	54.67	28.67	gi|483500739	60S ribosomal protein L26, partial [Anas platyrhynchos]	Anas platyrhynchos	7	975	13.52	14.12	54	46.67	42.67	gi|483500739	60S ribosomal protein L26, partial [Anas platyrhynchos]	Anas platyrhynchos	10	0.758578	1.07647	1.45881	2.03236	0.895365	1.09648	1.67494	2.0893	1.38529	0.476341	R0L0B4
gi|483523609	1623	6.29	6.79	25.52	11.81	6.424	gi|483523609	Beta-glucuronidase, partial [Anas platyrhynchos]	Anas platyrhynchos	3	2084	5.05	5.51	26.56	13.02	5.208	gi|483523609	Beta-glucuronidase, partial [Anas platyrhynchos]	Anas platyrhynchos	2	1.24738	1.31826	2.26987	2.33346	0.809096	0.691831	1.28233	1.13763	1.38623	0.568971	R0KD66
gi|483281688	2921	2.02	2.02	33.96	24.53	24.53	gi|483281688	hypothetical protein Anapl_18837, partial [Anas platyrhynchos]	Anas platyrhynchos	1	3390	2	2.02	32.08	24.53	24.53	gi|483281688	hypothetical protein Anapl_18837, partial [Anas platyrhynchos]	Anas platyrhynchos	1	0.963829	1.20226	0.801678	1.00925	1.7378	2.67917	1.0666	1.6293	1.38624	0.575827	R0J701
gi|483513503	482	20.55	22.96	61.86	46.98	41.4	gi|483513503	Calcyclin-binding protein, partial [Anas platyrhynchos]	Anas platyrhynchos	14	491	22.57	24.15	82.79	66.51	62.79	gi|483513503	Calcyclin-binding protein, partial [Anas platyrhynchos]	Anas platyrhynchos	16	1.18032	1.48594	1.00925	1.27057	1.21339	1.45881	1.57036	1.90546	1.38676	0.26136	R0L7G7
gi|483503064	1988	4.43	4.58	28.46	15.45	4.878	gi|483503064	3-ketoacyl-CoA thiolase B, peroxisomal, partial [Anas platyrhynchos]	Anas platyrhynchos	2	1139	11.6	11.84	37.67	27.91	22.49	gi|483503064	3-ketoacyl-CoA thiolase B, peroxisomal, partial [Anas platyrhynchos]	Anas platyrhynchos	7	1.45881	1.22462	1.65959	1.38038	1.04713	1.05682	1.61436	1.65959	1.38766	0.238851	R0JF79
gi|483522240	2232	3.84	3.91	36.18	6.268	6.268	gi|483522240	Olfactomedin-like protein 3, partial [Anas platyrhynchos]	Anas platyrhynchos	2	2710	3.02	3.06	40.17	11.68	5.983	gi|483522240	Olfactomedin-like protein 3, partial [Anas platyrhynchos]	Anas platyrhynchos	3	1.21339	1.1272	1.02802	0.954993	1.31826	1.30617	2.03236	2.12814	1.38856	0.416856	R0LYX9
gi|483525386	93	49.88	51.67	53.23	25.93	22.02	gi|483525386	Golgi apparatus protein 1, partial [Anas platyrhynchos]	Anas platyrhynchos	24	117	47.93	48.76	56.26	29.65	23.58	gi|483525386	Golgi apparatus protein 1, partial [Anas platyrhynchos]	Anas platyrhynchos	25	0.862979	1.20226	1.22462	1.64437	0.92045	1.25892	1.70608	2.29087	1.38882	0.440762	R0M8F1
gi|483515249	963	11.58	12.85	62.35	45.29	38.82	gi|483515249	60S ribosomal protein L13, partial [Anas platyrhynchos]	Anas platyrhynchos	11	911	14.39	14.7	62.35	41.18	37.65	gi|483515249	60S ribosomal protein L13, partial [Anas platyrhynchos]	Anas platyrhynchos	11	0.704693	1.49969	1.33045	2.67917	0.744732	1.10662	1.24738	1.80302	1.38947	0.59527	R0LLL2
gi|483504069	643	16.23	18.87	35.05	22.92	18.94	gi|483504069	WD repeat-containing protein 82, partial [Anas platyrhynchos]	Anas platyrhynchos	12	541	21.44	24.09	43.36	26.58	20.1	gi|483504069	WD repeat-containing protein 82, partial [Anas platyrhynchos]	Anas platyrhynchos	10	0.981748	1.80302	0.870964	1.57036	1.08643	1.48594	1.41906	1.90546	1.39037	0.354804	R0JHH1
gi|483512928	837	13.21	13.74	40.18	33.33	28.31	gi|483512928	U2 small nuclear ribonucleoprotein B'', partial [Anas platyrhynchos]	Anas platyrhynchos	10	1335	9.6	9.74	59.36	39.27	21	gi|483512928	U2 small nuclear ribonucleoprotein B'', partial [Anas platyrhynchos]	Anas platyrhynchos	7	1.43219	1.39316	1.23595	1.19124	1.1695	1.25892	1.65959	1.78649	1.39088	0.212339	R0L6F2
gi|483503618	1306	8.49	10.21	46.94	35.37	17.69	gi|483503618	26S proteasome non-ATPase regulatory subunit 14, partial [Anas platyrhynchos]	Anas platyrhynchos	6	2036	5.29	5.92	30.95	20.75	9.184	gi|483503618	26S proteasome non-ATPase regulatory subunit 14, partial [Anas platyrhynchos]	Anas platyrhynchos	3	1.35519	1.21339	1.05682	0.946237	1.2942	1.38038	1.90546	2.01372	1.39567	0.354275	R0JFU5
gi|483505416	836	13.21	14.58	40.93	15.75	12.94	gi|483505416	Engulfment and cell motility protein 2, partial [Anas platyrhynchos]	Anas platyrhynchos	8	1098	12.1	13.27	37.13	15.47	8.72	gi|483505416	Engulfment and cell motility protein 2, partial [Anas platyrhynchos]	Anas platyrhynchos	6	1.13763	1.08643	1.03753	1	1.58489	1.78649	1.70608	1.85353	1.39907	0.343053	R0KUP3
gi|483522035	1438	7.49	8.58	34.69	24.35	16.97	gi|483522035	Ras-related GTP-binding protein A, partial [Anas platyrhynchos]	Anas platyrhynchos	4	1496	8.22	8.96	66.42	26.2	16.97	gi|483522035	Ras-related GTP-binding protein A, partial [Anas platyrhynchos]	Anas platyrhynchos	4	2.44343	2.46604	1.1272	1.11686	1.1272	1.05682	0.954993	0.903649	1.39952	0.61404	R0K9H9
gi|483507688	872	12.74	15.12	35.68	7.711	6.153	gi|483507688	1-phosphatidylinositol-4,5-bisphosphate phosphodiesterase gamma-1, partial [Anas platyrhynchos]	Anas platyrhynchos	7	637	19.28	20.72	37.08	16.24	8.039	gi|483507688	1-phosphatidylinositol-4,5-bisphosphate phosphodiesterase gamma-1, partial [Anas platyrhynchos]	Anas platyrhynchos	9	1.87068	1.8197	0.717794	0.685488	1.64437	2.26987	0.928966	1.30617	1.40538	0.550051	R0JLC3
gi|483515695	1507	7.01	8.02	28.93	15.52	8.812	gi|483515695	Protein phosphatase 1G, partial [Anas platyrhynchos]	Anas platyrhynchos	4	990	13.34	14.67	35.06	17.82	15.33	gi|483515695	Protein phosphatase 1G, partial [Anas platyrhynchos]	Anas platyrhynchos	7	0.895365	1	1.00925	1.11686	1.14815	1.45881	2.03236	2.58226	1.40538	0.560332	R0LB59
gi|483524616	1798	5.42	5.44	14.29	7.483	7.483	gi|483524616	Stromal membrane-associated protein 1, partial [Anas platyrhynchos]	Anas platyrhynchos	3	1842	6.15	6.19	19.5	8.617	7.483	gi|483524616	Stromal membrane-associated protein 1, partial [Anas platyrhynchos]	Anas platyrhynchos	3	1.2942	1.57036	1.78649	2.24905	1.09648	1.04713	1.13763	1.08643	1.40847	0.402139	R0M774
gi|483523838	2600	2.41	2.45	23.37	9.467	6.805	gi|483523838	Protein ADRM1, partial [Anas platyrhynchos]	Anas platyrhynchos	2	1885	6.01	6.07	26.04	11.83	11.83	gi|483523838	Protein ADRM1, partial [Anas platyrhynchos]	Anas platyrhynchos	4	1.2942	1.5417	1.11686	1.31826	1.49969	1.07647	1.97697	1.44544	1.4087	0.266244	R0M5V9
gi|483514953	642	16.27	16.58	53.67	32.66	23.54	gi|483514953	RNA-binding protein 39, partial [Anas platyrhynchos]	Anas platyrhynchos	9	635	19.3	19.35	48.86	32.41	30.89	gi|483514953	RNA-binding protein 39, partial [Anas platyrhynchos]	Anas platyrhynchos	13	1.30617	1.7378	1.47231	1.94089	1.18032	0.903649	1.5417	1.21339	1.41203	0.310054	R0LPV2
gi|483509341	3130	1.85	2.15	18.37	3.265	1.429	gi|483509341	Transmembrane protein 39B, partial [Anas platyrhynchos]	Anas platyrhynchos	1	3314	2	2.39	16.94	2.449	1.429	gi|483509341	Transmembrane protein 39B, partial [Anas platyrhynchos]	Anas platyrhynchos	1	1.70608	1.6293	1.36773	1.30617	1.21339	1.05682	1.61436	1.40605	1.41249	0.210192	R0L0B6
gi|483503866	1087	10.27	10.69	71.96	39.25	32.24	gi|483503866	Uncharacterized protein KIAA0152, partial [Anas platyrhynchos]	Anas platyrhynchos	6	1312	9.83	9.92	49.53	39.25	28.97	gi|483503866	Uncharacterized protein KIAA0152, partial [Anas platyrhynchos]	Anas platyrhynchos	6	1.70608	1.48594	2.01372	1.75388	0.912011	1.09648	1.07647	1.28233	1.41586	0.362237	R0KSN0
gi|483523173	536	18.88	19.76	45.06	31.81	22.17	gi|483523173	Testin, partial [Anas platyrhynchos]	Anas platyrhynchos	10	707	17.99	18.23	54.22	30.12	23.37	gi|483523173	Testin, partial [Anas platyrhynchos]	Anas platyrhynchos	11	1.61436	1.47231	1.03753	0.92045	2.33346	1.92309	1.14815	0.912011	1.42017	0.481639	R0KCF6
gi|483509225	1328	8.32	8.58	46.26	39.21	26.43	gi|483509225	Protein SET, partial [Anas platyrhynchos]	Anas platyrhynchos	6	1108	12.03	12.61	49.78	42.73	34.36	gi|483509225	Protein SET, partial [Anas platyrhynchos]	Anas platyrhynchos	11	1.33045	1.21339	1.6293	1.48594	1.09648	1.33045	1.49969	1.78649	1.42152	0.209818	R0LBZ5
gi|483524521	2265	3.71	3.76	47.66	28.04	28.04	gi|483524521	Multiple coagulation factor deficiency protein 2-like protein, partial [Anas platyrhynchos]	Anas platyrhynchos	2	3153	2.05	2.07	42.06	15.89	15.89	gi|483524521	Multiple coagulation factor deficiency protein 2-like protein, partial [Anas platyrhynchos]	Anas platyrhynchos	2	1.23595	1.05682	1.15878	0.990832	1.59956	1.6293	1.83654	1.87068	1.42231	0.329928	R0KDM9
gi|483510581	1177	9.52	12.55	45.65	11.38	7.289	gi|483510581	Putative RNA-binding protein 25, partial [Anas platyrhynchos]	Anas platyrhynchos	6	1268	10.31	13.89	43.86	14.83	7.673	gi|483510581	Putative RNA-binding protein 25, partial [Anas platyrhynchos]	Anas platyrhynchos	6	0.895365	0.887156	1.99526	1.95885	1.05682	1.40605	1.35519	1.83654	1.4239	0.431585	R0LHG2
gi|483494153	1983	4.45	4.48	20.63	12.38	6.667	gi|483494153	Semaphorin-7A [Anas platyrhynchos]	Anas platyrhynchos	2	1292	10.07	10.27	36.19	20.95	17.14	gi|483494153	Semaphorin-7A [Anas platyrhynchos]	Anas platyrhynchos	5	1.75388	1.36773	1.36773	1.03753	1.8197	1.48594	1.41906	1.15878	1.42629	0.248811	R0KJU8
gi|483524639	733	14.79	15.35	66.67	44.23	40.38	gi|483524639	60S ribosomal protein L24, partial [Anas platyrhynchos]	Anas platyrhynchos	8	833	15.47	16.2	60.26	48.72	41.03	gi|483524639	60S ribosomal protein L24, partial [Anas platyrhynchos]	Anas platyrhynchos	10	0.816582	1.14815	1.64437	2.31206	0.912011	1.14815	1.5417	1.88799	1.42638	0.480831	R0KEQ8
gi|483510756	1384	7.88	8.24	77.36	54.72	38.68	gi|483510756	Single-stranded DNA-binding protein, mitochondrial, partial [Anas platyrhynchos]	Anas platyrhynchos	6	1660	7.15	7.38	78.3	53.77	37.74	gi|483510756	Single-stranded DNA-binding protein, mitochondrial, partial [Anas platyrhynchos]	Anas platyrhynchos	6	1.72187	1.36773	1.77011	1.41906	0.847227	0.972747	1.52757	1.78649	1.4266	0.333555	R0JRW2
gi|483487565	532	19	20.14	64.66	43.61	34.21	gi|483487565	Actin-related protein 2/3 complex subunit 2, partial [Anas platyrhynchos]	Anas platyrhynchos	11	502	22.23	22.73	61.65	54.89	36.84	gi|483487565	Actin-related protein 2/3 complex subunit 2, partial [Anas platyrhynchos]	Anas platyrhynchos	13	1.15878	1.35519	1.24738	1.43219	1.1272	1.2942	1.78649	2.03236	1.42922	0.298445	R0J815
gi|483506668	1214	9.22	12.16	39.13	28.41	24.93	gi|483506668	Alpha-2-HS-glycoprotein, partial [Anas platyrhynchos]	Anas platyrhynchos	8	1314	9.78	10.55	43.19	35.07	22.61	gi|483506668	Alpha-2-HS-glycoprotein, partial [Anas platyrhynchos]	Anas platyrhynchos	8	1.43219	0.954993	2.05116	1.34276	1.6293	1.39316	1.43219	1.20226	1.42975	0.298336	R0JJY5
gi|483508030	3023	2	2.08	27.83	6.957	6.957	gi|483508030	Macrophage migration inhibitory factor, partial [Anas platyrhynchos]	Anas platyrhynchos	1	2932	2.34	2.38	38.26	20	6.957	gi|483508030	Macrophage migration inhibitory factor, partial [Anas platyrhynchos]	Anas platyrhynchos	2	0.855067	0.847227	1.04713	1.03753	1.13763	1.64437	2.01372	2.85759	1.43003	0.659638	R0JLZ8
gi|483510621	1103	10.13	10.2	73.94	58.45	58.45	gi|483510621	Synaptosomal-associated protein 23, partial [Anas platyrhynchos]	Anas platyrhynchos	5	1263	10.36	10.37	76.76	63.38	58.45	gi|483510621	Synaptosomal-associated protein 23, partial [Anas platyrhynchos]	Anas platyrhynchos	8	2.22844	2.03236	0.887156	0.831764	1.88799	1.87068	0.855067	0.847227	1.43008	0.583848	R0LHK2
gi|483516167	2045	4.23	4.28	40.25	18.87	15.09	gi|483516167	Microsomal glutathione S-transferase 1, partial [Anas platyrhynchos]	Anas platyrhynchos	2	2476	3.88	4.01	36.48	31.45	18.87	gi|483516167	Microsomal glutathione S-transferase 1, partial [Anas platyrhynchos]	Anas platyrhynchos	3	1.58489	0.963829	2.46604	1.44544	0.83946	0.862979	1.6293	1.65959	1.43144	0.509606	R0JZP2
gi|483500779	506	19.83	19.9	62.32	55.07	55.07	gi|483500779	40S ribosomal protein S8, partial [Anas platyrhynchos]	Anas platyrhynchos	17	642	19.18	19.35	68.6	55.07	51.69	gi|483500779	40S ribosomal protein S8, partial [Anas platyrhynchos]	Anas platyrhynchos	16	0.772681	1.13763	1.64437	2.42103	0.879022	0.954993	1.75388	1.90546	1.43363	0.548374	R0L3S3
gi|483506410	2142	4.02	4.71	21.48	3.766	3.208	gi|483506410	Methionine synthase reductase, mitochondrial, partial [Anas platyrhynchos]	Anas platyrhynchos	2	1831	6.17	7.06	25.1	8.787	4.742	gi|483506410	Methionine synthase reductase, mitochondrial, partial [Anas platyrhynchos]	Anas platyrhynchos	3	1.6293	1.99526	0.912011	1.10662	1.40605	1.47231	1.44544	1.51356	1.43507	0.304447	R0KW23
gi|483514253	1085	10.28	11.26	50.42	27.08	20.83	gi|483514253	Carbonyl reductase 4, partial [Anas platyrhynchos]	Anas platyrhynchos	5	1352	9.48	10.25	54.58	29.58	20.83	gi|483514253	Carbonyl reductase 4, partial [Anas platyrhynchos]	Anas platyrhynchos	5	1	1.07647	0.990832	1.05682	1.55597	1.33045	2.39883	2.0893	1.43733	0.505059	R0LJW6
gi|483491893	2748	2.12	28.61	46.39	12.89	7.65	gi|483491893	Myosin-6, partial [Anas platyrhynchos]	Anas platyrhynchos	15	1829	6.17	22.01	42.57	12.21	6.354	gi|483491893	Myosin-6, partial [Anas platyrhynchos]	Anas platyrhynchos	11	1.6293	1.0666	0.981748	0.648634	2.96483	1.51356	1.87068	0.870964	1.44329	0.693834	R0J8F2
gi|483508575	3320	1.31	1.61	26.63	2.355	1.63	gi|483508575	Kelch domain-containing protein 3, partial [Anas platyrhynchos]	Anas platyrhynchos	1	2568	3.52	3.84	31.7	4.167	3.261	gi|483508575	Kelch domain-containing protein 3, partial [Anas platyrhynchos]	Anas platyrhynchos	2	1.36773	2.208	0.666807	1.07647	1.83654	1.72187	1.38038	1.2942	1.444	0.445311	R0LAW3
gi|483512875	447	21.77	23	46.36	22.35	15.4	gi|483512875	Bifunctional 3'-phosphoadenosine 5'-phosphosulfate synthetase 1, partial [Anas platyrhynchos]	Anas platyrhynchos	10	466	23.49	24.22	47.02	27.32	20.03	gi|483512875	Bifunctional 3'-phosphoadenosine 5'-phosphosulfate synthetase 1, partial [Anas platyrhynchos]	Anas platyrhynchos	12	0.895365	1.02802	1.6293	1.80302	0.912011	1.25892	1.72187	2.31206	1.44507	0.472398	R0L6A3
gi|483523743	1886	4.9	4.96	53.52	53.52	53.52	gi|483523743	Copper transport protein ATOX1, partial [Anas platyrhynchos]	Anas platyrhynchos	3	2440	4	4.06	35.21	35.21	35.21	gi|483523743	Copper transport protein ATOX1, partial [Anas platyrhynchos]	Anas platyrhynchos	2	1.30617	1.21339	1.31826	1.22462	1.41906	1.44544	1.80302	1.87068	1.45008	0.236484	R0KC80
gi|483498273	3054	2	2.03	22.31	7.692	7.692	gi|483498273	hypothetical protein Anapl_14639, partial [Anas platyrhynchos]	Anas platyrhynchos	1	3411	2	2	15.38	7.692	7.692	gi|483498273	hypothetical protein Anapl_14639, partial [Anas platyrhynchos]	Anas platyrhynchos	1	2.60615	2.03236	1	0.77983	1.49969	1.27057	1.30617	1.10662	1.45017	0.559097	R0KLJ7
gi|483503378	2242	3.79	4.29	67.86	40.48	20.24	gi|483503378	60S ribosomal protein L14, partial [Anas platyrhynchos]	Anas platyrhynchos	2	2864	2.54	2.56	59.52	27.38	13.1	gi|483503378	60S ribosomal protein L14, partial [Anas platyrhynchos]	Anas platyrhynchos	1	1.07647	1.10662	2.10863	2.1677	0.77983	1.09648	1.36773	1.90546	1.45111	0.499329	R0L3P7
gi|483509900	2650	2.29	2.41	44.74	31.58	8.772	gi|483509900	Beta-microseminoprotein J1, partial [Anas platyrhynchos]	Anas platyrhynchos	1	3146	2.05	2.43	46.49	40.35	8.772	gi|483509900	Beta-microseminoprotein J1, partial [Anas platyrhynchos]	Anas platyrhynchos	1	2.51189	2.75423	1.00925	1.27057	0.912011	1.25892	0.801678	1.10662	1.45315	0.699925	R0JQJ9
gi|483519385	331	26.51	27.47	47.45	27.55	20.3	gi|483519385	Centaurin-beta-2, partial [Anas platyrhynchos]	Anas platyrhynchos	14	213	37.4	37.75	50.81	30.24	29.44	gi|483519385	Centaurin-beta-2, partial [Anas platyrhynchos]	Anas platyrhynchos	21	1.90546	2.31206	1.11686	1.44544	1.20226	1.55597	0.912011	1.18032	1.4538	0.432471	R0LHM2
gi|483509381	186	35.78	36.43	76.05	54.32	44.2	gi|483509381	Serpin H1, partial [Anas platyrhynchos]	Anas platyrhynchos	29	128	46.62	46.77	75.56	57.53	51.85	gi|483509381	Serpin H1, partial [Anas platyrhynchos]	Anas platyrhynchos	38	0.698232	2.01372	0.711214	2.03236	1.18032	1.92309	1.1695	1.92309	1.45644	0.543897	R0JPJ8
gi|483521694	1807	5.35	5.86	40.83	13.08	4.466	gi|483521694	Tripartite motif-containing protein 25, partial [Anas platyrhynchos]	Anas platyrhynchos	4	1790	6.33	6.85	38.92	16.43	6.22	gi|483521694	Tripartite motif-containing protein 25, partial [Anas platyrhynchos]	Anas platyrhynchos	5	1.69044	1.0666	1.72187	1.08643	1.2942	1.44544	1.58489	1.77011	1.4575	0.263491	R0LXV5
gi|483523926	1376	7.95	7.99	60.4	46.53	34.65	gi|483523926	60S ribosomal protein L35a, partial [Anas platyrhynchos]	Anas platyrhynchos	5	1552	7.89	7.94	72.28	46.53	34.65	gi|483523926	60S ribosomal protein L35a, partial [Anas platyrhynchos]	Anas platyrhynchos	5	0.862979	1.83654	1.14815	2.37684	0.847227	1.1272	1.49969	1.99526	1.46174	0.525638	R0M632
gi|483517422	1315	8.44	8.91	32.26	16.13	13.15	gi|483517422	hypothetical protein Anapl_01373 [Anas platyrhynchos]	Anas platyrhynchos	5	1426	8.76	8.87	38.71	14.89	12.41	gi|483517422	hypothetical protein Anapl_01373 [Anas platyrhynchos]	Anas platyrhynchos	5	1.5417	1.47231	1.24738	1.15878	1.83654	2.44343	0.824138	1.18032	1.46307	0.465584	R0LU78
gi|483501419	380	24.1	25.6	50.88	33.53	30.41	gi|483501419	Prolyl 4-hydroxylase subunit alpha-1, partial [Anas platyrhynchos]	Anas platyrhynchos	12	414	25.38	26.19	58.67	39.57	28.85	gi|483501419	Prolyl 4-hydroxylase subunit alpha-1, partial [Anas platyrhynchos]	Anas platyrhynchos	14	0.737904	1.48594	1.25892	2.37684	0.809096	1.25892	1.51356	2.26987	1.46388	0.561901	R0L125
gi|483506200	2660	2.26	3.01	33.2	3.204	0.9709	gi|483506200	S phase cyclin A-associated protein in the endoplasmic reticulum, partial [Anas platyrhynchos]	Anas platyrhynchos	1	3036	2.14	2.35	36.02	2.039	0.9709	gi|483506200	S phase cyclin A-associated protein in the endoplasmic reticulum, partial [Anas platyrhynchos]	Anas platyrhynchos	1	1.6293	1.30617	1.77011	1.40605	1.35519	1.20226	1.61436	1.43219	1.46445	0.177925	R0LAW7
gi|483520548	510	19.75	21.12	43.44	24.64	17.99	gi|483520548	Formin-binding protein 1, partial [Anas platyrhynchos]	Anas platyrhynchos	11	762	16.82	17.85	45.87	19.61	12.97	gi|483520548	Formin-binding protein 1, partial [Anas platyrhynchos]	Anas platyrhynchos	8	1.77011	1.19124	1.38038	0.887156	1.90546	1.78649	1.45881	1.36773	1.46842	0.319348	R0LW17
gi|483520881	3163	1.75	1.93	30.32	7.979	5.319	gi|483520881	NFU1 iron-sulfur cluster scaffold-like protein, mitochondrial, partial [Anas platyrhynchos]	Anas platyrhynchos	1	3055	2.12	2.46	20.74	11.17	5.319	gi|483520881	NFU1 iron-sulfur cluster scaffold-like protein, mitochondrial, partial [Anas platyrhynchos]	Anas platyrhynchos	1	0.92045	0.963829	2.65461	2.77971	0.92045	1.07647	1.13763	1.31826	1.47142	0.730343	R0K8J1
gi|483503436	937	12.03	12.19	32.05	17.16	15.35	gi|483503436	Protein LYRIC, partial [Anas platyrhynchos]	Anas platyrhynchos	7	924	14.16	14.27	35.67	21.44	20.32	gi|483503436	Protein LYRIC, partial [Anas platyrhynchos]	Anas platyrhynchos	7	1.05682	1.0666	0.981748	0.990832	2.39883	2.93765	1.05682	1.30617	1.47443	0.708482	R0KRZ1
gi|483501176	1020	10.94	11.12	27.86	16.61	11.07	gi|483501176	Syntaxin-binding protein 3, partial [Anas platyrhynchos]	Anas platyrhynchos	6	1234	10.61	10.95	42.5	14.82	10.71	gi|483501176	Syntaxin-binding protein 3, partial [Anas platyrhynchos]	Anas platyrhynchos	6	2.75423	1.77011	1.95885	1.20226	1.01859	1.01859	1.03753	1.03753	1.47471	0.594915	R0KP63
gi|483493195	381	24	24.39	82.2	69.07	49.15	gi|483493195	40S ribosomal protein S4, partial [Anas platyrhynchos]	Anas platyrhynchos	19	429	24.89	25.17	77.97	64.83	50.42	gi|483493195	40S ribosomal protein S4, partial [Anas platyrhynchos]	Anas platyrhynchos	19	0.946237	1.47231	1.33045	2.03236	0.691831	1.01859	1.75388	2.55859	1.47553	0.579303	R0KW24
gi|483475208	959	11.64	11.75	80.41	72.16	51.55	gi|483475208	Desmin, partial [Anas platyrhynchos]	Anas platyrhynchos	10	1040	12.71	12.75	83.51	72.16	65.98	gi|483475208	Desmin, partial [Anas platyrhynchos]	Anas platyrhynchos	12	1.27057	1.07647	2.44343	1.97697	1.44544	1.28233	1.22462	1.08643	1.47578	0.453062	R0KUX6
gi|483510967	1551	6.69	8.54	20.79	8.114	3.955	gi|483510967	Alpha-mannosidase 2C1, partial [Anas platyrhynchos]	Anas platyrhynchos	4	2088	5.03	5.83	26.67	9.229	4.158	gi|483510967	Alpha-mannosidase 2C1, partial [Anas platyrhynchos]	Anas platyrhynchos	3	2.93765	1.11686	2.44343	0.990832	1.1695	1	1.1695	1	1.47847	0.713941	R0LEQ6
gi|483509846	2220	3.88	4.71	31.44	10.03	7.692	gi|483509846	Follistatin-related protein 1, partial [Anas platyrhynchos]	Anas platyrhynchos	3	2242	4.41	5.05	29.1	12.04	7.358	gi|483509846	Follistatin-related protein 1, partial [Anas platyrhynchos]	Anas platyrhynchos	2	2.42103	1.7378	1.38038	0.954993	1.70608	1.2942	1.33045	1.00925	1.47927	0.442599	R0L1A2
gi|483507645	2662	2.26	2.54	21.76	5.405	1.422	gi|483507645	SH3 adapter protein SPIN90, partial [Anas platyrhynchos]	Anas platyrhynchos	1	3315	2	2.33	21.62	2.845	1.422	gi|483507645	SH3 adapter protein SPIN90, partial [Anas platyrhynchos]	Anas platyrhynchos	1	1.40605	1.2942	1.44544	1.34276	1.2942	2.31206	0.990832	1.77011	1.48196	0.372541	R0JLA4
gi|483515580	2282	3.63	12.83	43.29	8.923	3.966	gi|483515580	CLIP-associating protein 1, partial [Anas platyrhynchos]	Anas platyrhynchos	7	925	14.15	22.16	47.79	12.56	8.989	gi|483515580	CLIP-associating protein 1, partial [Anas platyrhynchos]	Anas platyrhynchos	12	2.39883	1.6293	2.208	1.48594	1.0666	0.990832	1.07647	1	1.482	0.5244	R0JYV8
gi|483524034	2663	2.26	2.44	27.15	2.483	1.49	gi|483524034	mRNA-decapping enzyme 1B, partial [Anas platyrhynchos]	Anas platyrhynchos	1	2509	3.75	4.02	26.82	7.285	3.808	gi|483524034	mRNA-decapping enzyme 1B, partial [Anas platyrhynchos]	Anas platyrhynchos	2	2.18776	1.2942	2.44343	1.44544	1.08643	1.15878	1.08643	1.15878	1.48265	0.497614	R0KCP9
gi|483519505	2077	4.13	4.21	33.73	16.57	13.61	gi|483519505	Matrix-remodeling-associated protein 7 [Anas platyrhynchos]	Anas platyrhynchos	2	2423	4	4.18	27.81	19.53	16.57	gi|483519505	Matrix-remodeling-associated protein 7 [Anas platyrhynchos]	Anas platyrhynchos	2	1.34276	2.05116	1.13763	1.87068	1.47231	1.49969	1.23595	1.25892	1.48364	0.300767	R0LU18
gi|483502052	1356	8.08	15.26	40.5	12.59	5.938	gi|483502052	TBC1 domain family member 2B, partial [Anas platyrhynchos]	Anas platyrhynchos	6	2165	4.67	9.36	41.81	13.3	6.057	gi|483502052	TBC1 domain family member 2B, partial [Anas platyrhynchos]	Anas platyrhynchos	5	2.75423	2.67917	1.19124	1.1272	1.09648	1.01859	1.04713	0.981748	1.48697	0.712806	R0KQ84
gi|483518938	2743	2.14	2.15	70.59	20	11.76	gi|483518938	Endothelial differentiation-related factor 1-like protein, partial [Anas platyrhynchos]	Anas platyrhynchos	2	2148	4.76	4.76	61.18	44.71	37.65	gi|483518938	Endothelial differentiation-related factor 1-like protein, partial [Anas platyrhynchos]	Anas platyrhynchos	5	2.33346	1.1695	2.37684	1.1695	1.58489	1.18032	1.19124	0.895365	1.48764	0.530455	R0LT36
gi|483507187	653	16.04	16.22	42.22	30.84	29.04	gi|483507187	PDZ and LIM domain protein 4, partial [Anas platyrhynchos]	Anas platyrhynchos	9	787	16.31	16.4	49.7	30.84	29.04	gi|483507187	PDZ and LIM domain protein 4, partial [Anas platyrhynchos]	Anas platyrhynchos	9	1.65959	1.75388	1.78649	1.92309	1.05682	0.847227	1.55597	1.31826	1.48766	0.355048	R0JKR1
gi|483519524	141	41.24	43.53	72.21	61.54	58.06	gi|483519524	Septin-7, partial [Anas platyrhynchos]	Anas platyrhynchos	35	166	41.59	43.06	71.96	62.78	53.85	gi|483519524	Septin-7, partial [Anas platyrhynchos]	Anas platyrhynchos	33	1.48594	2.18776	0.801678	1.11686	1.88799	2.24905	1.00925	1.22462	1.49539	0.516694	R0LHU8
gi|483523291	3165	1.75	1.75	50.7	28.17	11.27	gi|483523291	60S ribosomal protein L37a, partial [Anas platyrhynchos]	Anas platyrhynchos	1	2714	3.01	3.01	39.44	39.44	22.54	gi|483523291	60S ribosomal protein L37a, partial [Anas platyrhynchos]	Anas platyrhynchos	2	1.22462	1.6293	1.23595	1.64437	0.711214	1.28233	1.55597	2.70396	1.49846	0.536809	R0KBF6
gi|483504251	589	17.45	19	46.57	22.22	18.95	gi|483504251	NEDD8 ultimate buster 1, partial [Anas platyrhynchos]	Anas platyrhynchos	10	952	13.8	16.85	39.87	27.78	16.01	gi|483504251	NEDD8 ultimate buster 1, partial [Anas platyrhynchos]	Anas platyrhynchos	9	1.35519	1.58489	2.18776	2.65461	0.570164	1.00925	1	1.75388	1.51447	0.637624	R0JHL4
gi|483498277	346	25.67	26.53	67.35	47.28	38.44	gi|483498277	Transaldolase, partial [Anas platyrhynchos]	Anas platyrhynchos	13	420	25.25	26.47	67.01	56.12	40.14	gi|483498277	Transaldolase, partial [Anas platyrhynchos]	Anas platyrhynchos	14	0.954993	1.09648	1.67494	1.90546	0.870964	0.903649	2.31206	2.39883	1.51467	0.599147	R0L1A8
gi|483512586	1030	10.82	12.63	37.14	29.52	23.49	gi|483512586	Casein kinase II subunit alpha', partial [Anas platyrhynchos]	Anas platyrhynchos	6	2255	4.35	8.74	35.87	23.17	15.24	gi|483512586	Casein kinase II subunit alpha', partial [Anas platyrhynchos]	Anas platyrhynchos	4	0.870964	0.870964	1.01859	1.01859	2.65461	2.39883	1.75388	1.55597	1.5178	0.657738	R0JUX2
gi|483509262	1548	6.72	10.21	33.33	17.35	13.7	gi|483509262	Serine/threonine-protein phosphatase 2A 56 kDa regulatory subunit epsilon isoform, partial [Anas platyrhynchos]	Anas platyrhynchos	5	1854	6.1	8.8	36.3	16.44	10.96	gi|483509262	Serine/threonine-protein phosphatase 2A 56 kDa regulatory subunit epsilon isoform, partial [Anas platyrhynchos]	Anas platyrhynchos	4	1.01859	0.92045	0.981748	0.887156	2.26987	2.48886	1.64437	1.95885	1.52124	0.613403	R0LC13
gi|483505184	1721	5.86	6.12	35.96	19.3	12.28	gi|483505184	Interleukin enhancer-binding factor 2, partial [Anas platyrhynchos]	Anas platyrhynchos	3	1247	10.45	10.78	40.06	23.68	20.18	gi|483505184	Interleukin enhancer-binding factor 2, partial [Anas platyrhynchos]	Anas platyrhynchos	5	1.95885	2.10863	1.21339	1.2942	1.36773	1.09648	1.7378	1.40605	1.52289	0.344053	R0JI34
gi|483523733	563	18.24	18.25	47.67	30.72	28.39	gi|483523733	Ras GTPase-activating protein-binding protein 1, partial [Anas platyrhynchos]	Anas platyrhynchos	14	776	16.49	16.52	54.24	30.93	21.61	gi|483523733	Ras GTPase-activating protein-binding protein 1, partial [Anas platyrhynchos]	Anas platyrhynchos	14	0.972747	0.981748	2.60615	2.58226	0.937562	1.14815	1.34276	1.61436	1.52322	0.653363	R0KC72
gi|483521107	822	13.38	14.48	54.21	39.39	33	gi|483521107	Ester hydrolase C11orf54, partial [Anas platyrhynchos]	Anas platyrhynchos	10	743	17.23	17.51	58.59	39.06	31.65	gi|483521107	Ester hydrolase C11orf54, partial [Anas platyrhynchos]	Anas platyrhynchos	10	2.12814	1.00925	2.10863	0.981748	1.94089	1.48594	1.44544	1.09648	1.52456	0.451382	R0K8X5
gi|483514853	198	34.99	35	90.59	85.64	79.21	gi|483514853	Ras-related protein Rab-1A, partial [Anas platyrhynchos]	Anas platyrhynchos	26	274	33.22	33.22	90.59	85.64	79.21	gi|483514853	Ras-related protein Rab-1A, partial [Anas platyrhynchos]	Anas platyrhynchos	24	0.654636	1.52757	0.903649	2.24905	0.824138	1.80302	1.36773	2.96483	1.53683	0.73596	R0JYD2
gi|483505910	1728	5.82	6.87	24.11	3.391	2.062	gi|483505910	Stabilin-1, partial [Anas platyrhynchos]	Anas platyrhynchos	4	1262	10.36	10.63	23.6	6.554	2.933	gi|483505910	Stabilin-1, partial [Anas platyrhynchos]	Anas platyrhynchos	5	2.93765	2.51189	1.41906	1.33045	1.0666	1.05682	0.990832	0.981748	1.53688	0.709512	R0JIZ7
gi|483510000	335	26.21	29.27	30.94	11.53	9.392	gi|483510000	THO complex subunit 2, partial [Anas platyrhynchos]	Anas platyrhynchos	14	345	28.41	30.88	37.43	15.47	11.26	gi|483510000	THO complex subunit 2, partial [Anas platyrhynchos]	Anas platyrhynchos	16	1.47231	1.7378	1.80302	2.0893	0.879022	1.40605	1.1695	1.78649	1.54294	0.365275	R0JQN1
gi|483502081	63	57.65	61.59	93.87	72.09	60.74	gi|483502081	Tropomyosin alpha-1 chain, partial [Anas platyrhynchos]	Anas platyrhynchos	43	66	59.91	62.02	94.48	75.77	67.79	gi|483502081	Tropomyosin alpha-1 chain, partial [Anas platyrhynchos]	Anas platyrhynchos	48	0.990832	1.25892	1.44544	1.92309	1.30617	1.67494	1.67494	2.12814	1.55031	0.348648	R0L5A5
gi|483520822	1829	5.2	5.26	49.53	38.32	27.1	gi|483520822	UPF0424 protein C1orf128 [Anas platyrhynchos]	Anas platyrhynchos	3	1928	5.89	5.95	69.16	33.64	27.1	gi|483520822	UPF0424 protein C1orf128 [Anas platyrhynchos]	Anas platyrhynchos	3	2.26987	1.5417	1.22462	0.801678	2.1677	1.5417	1.69044	1.1695	1.5509	0.465062	R0LK95
gi|483522028	899	12.49	14.06	54.48	20.46	15.86	gi|483522028	BTB/POZ domain-containing protein KCTD8, partial [Anas platyrhynchos]	Anas platyrhynchos	8	1104	12.05	12.44	42.53	19.08	14.25	gi|483522028	BTB/POZ domain-containing protein KCTD8, partial [Anas platyrhynchos]	Anas platyrhynchos	6	1.88799	1.72187	1.59956	1.45881	1.65959	1.44544	1.44544	1.23595	1.55683	0.189301	R0LMH7
gi|483515604	1685	6.01	6.01	61.54	41.54	41.54	gi|483515604	Glycophorin-C, partial [Anas platyrhynchos]	Anas platyrhynchos	3	1907	6	6	47.69	41.54	41.54	gi|483515604	Glycophorin-C, partial [Anas platyrhynchos]	Anas platyrhynchos	3	2.75423	2.0893	0.990832	0.731139	2.31206	2.05116	0.816582	0.731139	1.55956	0.771672	R0LMA2
gi|483503452	1109	10.08	10.74	64.08	42.72	42.72	gi|483503452	60S ribosomal protein L30, partial [Anas platyrhynchos]	Anas platyrhynchos	7	1255	10.41	10.53	61.17	61.17	49.51	gi|483503452	60S ribosomal protein L30, partial [Anas platyrhynchos]	Anas platyrhynchos	8	1.59956	1.67494	1.55597	1.61436	1.04713	1.01859	1.99526	1.97697	1.56035	0.342276	R0L3S5
gi|483519833	1352	8.14	8.26	44.59	37.16	37.16	gi|483519833	Transmembrane protein Tmp21, partial [Anas platyrhynchos]	Anas platyrhynchos	5	1322	9.69	9.8	54.73	42.57	37.84	gi|483519833	Transmembrane protein Tmp21, partial [Anas platyrhynchos]	Anas platyrhynchos	7	1.20226	1.52757	2.10863	2.60615	0.672977	1.24738	1.14815	2.01372	1.56586	0.589937	R0K5S6
gi|483501615	1668	6.07	6.14	39.75	30.43	22.36	gi|483501615	Thy-1 membrane glycoprotein, partial [Anas platyrhynchos]	Anas platyrhynchos	5	1898	6	6.05	43.48	22.36	22.36	gi|483501615	Thy-1 membrane glycoprotein, partial [Anas platyrhynchos]	Anas platyrhynchos	6	1.83654	1.09648	2.51189	1.5417	1.31826	0.60256	2.46604	1.18032	1.56922	0.626225	R0KPM3
gi|483512240	890	12.57	13.14	50.38	35.34	17.54	gi|483512240	Methionine aminopeptidase 2, partial [Anas platyrhynchos]	Anas platyrhynchos	6	1165	11.28	12.04	56.39	29.57	16.79	gi|483512240	Methionine aminopeptidase 2, partial [Anas platyrhynchos]	Anas platyrhynchos	7	1.33045	1.44544	2.58226	2.83139	1.10662	1.03753	1.14815	1.07647	1.56979	0.671607	R0LGS9
gi|483519502	542	18.75	18.83	66.48	64.25	61.45	gi|483519502	Cytoglobin, partial [Anas platyrhynchos]	Anas platyrhynchos	14	596	20.03	20.51	72.63	72.63	65.92	gi|483519502	Cytoglobin, partial [Anas platyrhynchos]	Anas platyrhynchos	13	0.816582	1.61436	1.70608	3.19154	0.847227	0.92045	1.65959	1.83654	1.57405	0.728077	R0K683
gi|483520015	304	28.15	28.59	88.08	69.95	61.66	gi|483520015	Cysteine and glycine-rich protein 1, partial [Anas platyrhynchos]	Anas platyrhynchos	20	315	30.46	30.86	88.6	76.17	67.36	gi|483520015	Cysteine and glycine-rich protein 1, partial [Anas platyrhynchos]	Anas platyrhynchos	22	1.25892	1.97697	0.505825	0.862979	2.37684	2.93765	1.18032	1.49969	1.5749	0.756042	R0LV18
gi|483502456	681	15.55	17.7	32.87	11.67	8.792	gi|483502456	Putative global transcription activator SNF2L4, partial [Anas platyrhynchos]	Anas platyrhynchos	12	629	19.37	20.07	37.63	15.86	9.614	gi|483502456	Putative global transcription activator SNF2L4, partial [Anas platyrhynchos]	Anas platyrhynchos	12	1.64437	1.04713	1.95885	1.33045	1.45881	1.64437	1.65959	1.87068	1.57678	0.274652	R0JE96
gi|483500525	41	65.14	66.83	59.42	34.22	24.96	gi|483500525	Vigilin, partial [Anas platyrhynchos]	Anas platyrhynchos	30	31	75.72	77.01	66.34	45.81	32.13	gi|483500525	Vigilin, partial [Anas platyrhynchos]	Anas platyrhynchos	37	1.01859	1.1695	1.90546	2.1677	0.765597	1.02802	1.97697	2.60615	1.57975	0.623852	R0JCS7
gi|483515332	1262	8.87	9.26	33.6	18.13	13.07	gi|483515332	Neutrophil cytosol factor 1, partial [Anas platyrhynchos]	Anas platyrhynchos	4	1025	12.93	13.18	42.4	31.2	17.87	gi|483515332	Neutrophil cytosol factor 1, partial [Anas platyrhynchos]	Anas platyrhynchos	6	1.8197	0.946237	1.90546	1.00925	2.53513	1.75388	1.61436	1.09648	1.58506	0.508437	R0LAB3
gi|483518920	1475	7.23	7.29	28.51	24.12	18.86	gi|483518920	Lipocalin [Anas platyrhynchos]	Anas platyrhynchos	4	2184	4.61	4.66	30.7	21.05	13.16	gi|483518920	Lipocalin [Anas platyrhynchos]	Anas platyrhynchos	2	1.0666	1.03753	1.10662	1.0666	1.59956	1.87068	2.26987	2.67917	1.58708	0.593095	R0K594
gi|483510109	674	15.63	16.41	48.3	37.5	31.25	gi|483510109	Eukaryotic translation initiation factor 3 subunit M, partial [Anas platyrhynchos]	Anas platyrhynchos	10	815	15.73	16.23	49.43	33.52	28.98	gi|483510109	Eukaryotic translation initiation factor 3 subunit M, partial [Anas platyrhynchos]	Anas platyrhynchos	10	0.816582	1.21339	1.65959	2.39883	0.912011	1.39316	1.7378	2.58226	1.5892	0.602484	R0JQ70
gi|483513038	1164	9.61	12.59	46.89	15.53	11.49	gi|483513038	DCC-interacting protein 13-beta, partial [Anas platyrhynchos]	Anas platyrhynchos	7	970	13.62	16.53	39.29	15.99	15.06	gi|483513038	DCC-interacting protein 13-beta, partial [Anas platyrhynchos]	Anas platyrhynchos	9	0.937562	1.01859	0.937562	1.01859	2.67917	1.70608	2.67917	1.7378	1.58932	0.699308	R0JVM9
gi|483504936	1662	6.09	6.09	42.13	19.44	16.2	gi|483504936	RNA-binding protein with serine-rich domain 1, partial [Anas platyrhynchos]	Anas platyrhynchos	3	2069	5.14	5.14	33.33	16.2	16.2	gi|483504936	RNA-binding protein with serine-rich domain 1, partial [Anas platyrhynchos]	Anas platyrhynchos	3	0.625173	1.31826	1.00925	2.07014	1.28233	1.6293	2.14783	2.72898	1.60141	0.639936	R0L918
gi|483516112	392	23.54	23.63	92.12	76.36	64.85	gi|483516112	Destrin, partial [Anas platyrhynchos]	Anas platyrhynchos	20	478	23.1	23.17	88.48	83.64	65.45	gi|483516112	Destrin, partial [Anas platyrhynchos]	Anas platyrhynchos	14	0.946237	1.22462	1.78649	2.26987	1.10662	1.47231	1.77011	2.31206	1.61104	0.480435	R0LRM7
gi|483522948	1371	7.95	11.62	76.06	52.82	41.55	gi|483522948	Ras-related protein Rab-12, partial [Anas platyrhynchos]	Anas platyrhynchos	7	994	13.3	16.29	76.76	66.2	61.27	gi|483522948	Ras-related protein Rab-12, partial [Anas platyrhynchos]	Anas platyrhynchos	9	1.95885	2.18776	1.27057	1.45881	1.41906	1.75388	1.2942	1.59956	1.61784	0.306203	R0M048
gi|483516169	497	20.3	20.68	62.64	54.95	46.52	gi|483516169	Serine-threonine kinase receptor-associated protein, partial [Anas platyrhynchos]	Anas platyrhynchos	11	463	23.59	23.65	67.77	59.34	55.68	gi|483516169	Serine-threonine kinase receptor-associated protein, partial [Anas platyrhynchos]	Anas platyrhynchos	13	0.990832	0.990832	2.70396	2.70396	1	1.13763	1.6293	1.85353	1.62625	0.690383	R0LRS7
gi|483521833	264	30.12	33.73	55.95	38.6	31.19	gi|483521833	Tyrosine-protein kinase Lyn, partial [Anas platyrhynchos]	Anas platyrhynchos	17	348	28.29	31.16	58.48	38.01	30.21	gi|483521833	Tyrosine-protein kinase Lyn, partial [Anas platyrhynchos]	Anas platyrhynchos	14	2.26987	1.59956	0.92045	0.642688	2.83139	2.63027	1.11686	1	1.62639	0.789983	R0K926
gi|483520827	1275	8.72	12.81	64.47	39.91	32.46	gi|483520827	Peptidyl-prolyl cis-trans isomerase E, partial [Anas platyrhynchos]	Anas platyrhynchos	10	1708	6.88	8.15	65.35	39.91	29.39	gi|483520827	Peptidyl-prolyl cis-trans isomerase E, partial [Anas platyrhynchos]	Anas platyrhynchos	6	1.5417	1.57036	1.47231	1.48594	1.83654	2.07014	1.44544	1.6293	1.63147	0.2023	R0LK98
gi|483505008	1546	6.75	6.83	41.1	20.39	15.21	gi|483505008	Arsenite methyltransferase, partial [Anas platyrhynchos]	Anas platyrhynchos	4	1661	7.13	7.45	25.89	16.83	14.89	gi|483505008	Arsenite methyltransferase, partial [Anas platyrhynchos]	Anas platyrhynchos	4	1.09648	1.80302	1.92309	2.91072	1.0666	1.75388	0.963829	1.58489	1.63781	0.593593	R0KU61
gi|483522131	928	12.13	12.22	28.38	14.19	12.64	gi|483522131	Protein transport protein Sec61 subunit alpha isoform 1, partial [Anas platyrhynchos]	Anas platyrhynchos	6	1167	11.27	11.53	27.27	17.74	15.52	gi|483522131	Protein transport protein Sec61 subunit alpha isoform 1, partial [Anas platyrhynchos]	Anas platyrhynchos	9	0.77983	2.26987	0.711214	2.12814	1.67494	1.99526	1.57036	1.97697	1.63832	0.557153	R0KAT6
gi|483506496	79	52.48	55.08	41.44	28.07	22.2	gi|483506496	Cytoplasmic FMR1-interacting protein 1, partial [Anas platyrhynchos]	Anas platyrhynchos	31	53	65.38	66.65	44.49	33.15	27.68	gi|483506496	Cytoplasmic FMR1-interacting protein 1, partial [Anas platyrhynchos]	Anas platyrhynchos	36	2.99226	2.58226	1.36773	1.24738	1.40605	1.44544	1.05682	1.08643	1.64805	0.678543	R0JJS3
gi|483277366	1536	6.79	7.29	86.44	66.1	55.93	gi|483277366	Actin-related protein 2/3 complex subunit 3, partial [Anas platyrhynchos]	Anas platyrhynchos	4	1941	5.8	5.93	74.58	66.1	55.93	gi|483277366	Actin-related protein 2/3 complex subunit 3, partial [Anas platyrhynchos]	Anas platyrhynchos	4	2.18776	2.99226	1.05682	1.48594	1.38038	1.0666	1.69044	1.36773	1.65349	0.608678	R0KHV5
gi|483498855	2044	4.23	4.49	40.29	15.47	10.79	gi|483498855	Protein MEMO1, partial [Anas platyrhynchos]	Anas platyrhynchos	2	2741	2.88	2.99	33.81	12.23	7.194	gi|483498855	Protein MEMO1, partial [Anas platyrhynchos]	Anas platyrhynchos	2	2.31206	1.22462	2.42103	1.24738	1.64437	1.95885	1.13763	1.34276	1.66109	0.477915	R0L1P4
gi|483516467	320	27.28	29.12	44.96	29.2	21.58	gi|483516467	Integrin beta-2, partial [Anas platyrhynchos]	Anas platyrhynchos	16	489	22.73	24.43	48.19	22.35	18.09	gi|483516467	Integrin beta-2, partial [Anas platyrhynchos]	Anas platyrhynchos	13	1.30617	0.990832	2.44343	1.90546	1.35519	0.870964	2.63027	1.78649	1.6611	0.604141	R0K171
gi|483511506	2320	3.46	4.1	27.12	11.11	5.882	gi|483511506	Proline-serine-threonine phosphatase-interacting protein 2, partial [Anas platyrhynchos]	Anas platyrhynchos	2	2747	2.86	3.19	27.45	8.497	6.536	gi|483511506	Proline-serine-threonine phosphatase-interacting protein 2, partial [Anas platyrhynchos]	Anas platyrhynchos	2	2.63027	2.12814	2.33346	1.88799	1.14815	1.04713	1.11686	1.01859	1.66382	0.61339	R0JSC7
gi|483503627	1746	5.71	6.31	26.39	17.68	6.596	gi|483503627	RNA-binding motif, single-stranded-interacting protein 1, partial [Anas platyrhynchos]	Anas platyrhynchos	3	1440	8.65	8.89	28.5	17.41	14.25	gi|483503627	RNA-binding motif, single-stranded-interacting protein 1, partial [Anas platyrhynchos]	Anas platyrhynchos	6	0.903649	1.49969	2.1677	3.34195	0.870964	1.5417	1.14815	1.95885	1.67908	0.76399	R0L422
gi|483492610	922	12.25	12.52	26.13	8.436	6.31	gi|483492610	Latrophilin-2, partial [Anas platyrhynchos]	Anas platyrhynchos	7	732	17.44	17.74	31	11.39	9.808	gi|483492610	Latrophilin-2, partial [Anas platyrhynchos]	Anas platyrhynchos	10	1.83654	2.48886	1.44544	1.83654	2.29087	1.92309	0.92045	0.744732	1.68581	0.574663	R0J8K0
gi|483512094	1215	9.21	9.65	75	48.61	32.64	gi|483512094	Stathmin, partial [Anas platyrhynchos]	Anas platyrhynchos	10	1373	9.3	9.44	56.94	39.58	31.94	gi|483512094	Stathmin, partial [Anas platyrhynchos]	Anas platyrhynchos	8	1.02802	1.67494	1.41906	2.14783	1.95885	2.44343	1.24738	1.61436	1.69173	0.442014	R0LGK3
gi|483522651	815	13.51	13.68	84.31	80.39	68.63	gi|483522651	Signal transducer and activator of transcription 1-alpha/beta, partial [Anas platyrhynchos]	Anas platyrhynchos	9	875	14.89	14.95	91.18	74.51	68.63	gi|483522651	Signal transducer and activator of transcription 1-alpha/beta, partial [Anas platyrhynchos]	Anas platyrhynchos	10	0.744732	1.09648	1.94089	2.80543	0.787046	1.23595	1.95885	3.04789	1.70216	0.828357	R0LZL3
gi|483502910	2728	2.15	2.91	46.9	10.34	10.34	gi|483502910	Cysteine-rich protein 1 [Anas platyrhynchos]	Anas platyrhynchos	2	3176	2.03	2.95	51.72	10.34	10.34	gi|483502910	Cysteine-rich protein 1 [Anas platyrhynchos]	Anas platyrhynchos	2	1.15878	1.13763	1.14815	1.1272	1.5417	1.44544	3.13329	2.96483	1.70713	0.789413	R0JEW9
gi|483501909	1305	8.5	8.54	25.43	8.791	6.593	gi|483501909	Solute carrier organic anion transporter family member 2A1, partial [Anas platyrhynchos]	Anas platyrhynchos	5	1567	7.79	8.01	26.69	7.692	5.495	gi|483501909	Solute carrier organic anion transporter family member 2A1, partial [Anas platyrhynchos]	Anas platyrhynchos	4	2.42103	2.51189	0.855067	0.92045	2.80543	2.24905	1.0666	0.847227	1.70959	0.802479	R0JDL7
gi|483523959	182	36.05	36.77	47.28	36.86	29.7	gi|483523959	Far upstream element-binding protein 1, partial [Anas platyrhynchos]	Anas platyrhynchos	20	219	36.98	38.25	48.21	34.21	31.26	gi|483523959	Far upstream element-binding protein 1, partial [Anas platyrhynchos]	Anas platyrhynchos	23	0.928966	1.64437	1.39316	2.65461	0.937562	1	2.46604	2.65461	1.70991	0.722117	R0M649
gi|483519254	806	13.61	13.85	34.05	13.98	9.677	gi|483519254	Actin filament-associated protein 1-like 2, partial [Anas platyrhynchos]	Anas platyrhynchos	6	663	18.75	19.07	40.98	17.68	11.47	gi|483519254	Actin filament-associated protein 1-like 2, partial [Anas platyrhynchos]	Anas platyrhynchos	8	1.55597	2.03236	1.40605	1.8197	1.1695	2.22844	1.25892	2.33346	1.72555	0.415814	R0K5Q8
gi|483507635	3225	1.54	1.65	26.47	9.559	6.618	gi|483507635	NADH dehydrogenase [ubiquinone] 1 alpha subcomplex subunit 4-like 2 [Anas platyrhynchos]	0	1	3549	1.6	1.62	26.47	6.618	6.618	gi|483507635	NADH dehydrogenase [ubiquinone] 1 alpha subcomplex subunit 4-like 2 [Anas platyrhynchos]	0	1	2.05116	2.58226	0.92045	1.14815	1.58489	2.24905	1.38038	1.94089	1.73216	0.533918	R0LCT6
gi|483520870	1599	6.44	8.91	42.04	11.9	6.182	gi|483520870	Rho GTPase-activating protein 25, partial [Anas platyrhynchos]	Anas platyrhynchos	5	1727	6.74	8.15	36.79	8.501	4.791	gi|483520870	Rho GTPase-activating protein 25, partial [Anas platyrhynchos]	Anas platyrhynchos	3	1.31826	1.25892	1.83654	1.7378	1.57036	1.70608	2.1677	2.37684	1.74656	0.359983	R0K7H6
gi|483499926	708	15.18	17.69	36.54	15.63	8.418	gi|483499926	Myosin-If, partial [Anas platyrhynchos]	Anas platyrhynchos	11	359	27.86	31.93	44.96	21.74	16	gi|483499926	Myosin-If, partial [Anas platyrhynchos]	Anas platyrhynchos	17	1.61436	1.70608	2.33346	2.24905	1.23595	1	2.14783	1.78649	1.75915	0.446582	R0L2R1
gi|483505695	886	12.61	12.75	40.89	31.58	29.15	gi|483505695	HLA class II histocompatibility antigen, DR alpha chain, partial [Anas platyrhynchos]	Anas platyrhynchos	8	949	13.85	14	40.08	31.58	29.15	gi|483505695	HLA class II histocompatibility antigen, DR alpha chain, partial [Anas platyrhynchos]	Anas platyrhynchos	9	1.41906	1.2942	2.39883	2.208	1.15878	1.0666	2.35505	2.22844	1.76612	0.542854	R0LA34
gi|483522949	1482	7.15	7.71	21.97	7.867	4.181	gi|483522949	Receptor-type tyrosine-protein phosphatase mu, partial [Anas platyrhynchos]	Anas platyrhynchos	5	1461	8.49	8.83	24.81	8.434	5.67	gi|483522949	Receptor-type tyrosine-protein phosphatase mu, partial [Anas platyrhynchos]	Anas platyrhynchos	6	2.55859	2.29087	1.11686	1.00925	2.96483	1.88799	1.5417	0.879022	1.78114	0.723274	R0KAX0
gi|483497557	2658	2.27	2.28	13.89	5	3.333	gi|483497557	Nucleolar protein 9 [Anas platyrhynchos]	Anas platyrhynchos	1	3172	2.04	2.06	11.39	3.333	3.333	gi|483497557	Nucleolar protein 9 [Anas platyrhynchos]	Anas platyrhynchos	1	3.87258	1.94089	2.31206	1.13763	1.72187	1.69044	1.00925	0.990832	1.83444	0.887765	R0KL59
gi|483504294	170	37.85	39.42	55.58	42.11	34.95	gi|483504294	Coronin-1C, partial [Anas platyrhynchos]	Anas platyrhynchos	23	163	41.87	44.17	56.42	43.58	34.95	gi|483504294	Coronin-1C, partial [Anas platyrhynchos]	Anas platyrhynchos	29	2.03236	1.92309	1.65959	1.55597	1.95885	1.21339	2.80543	1.78649	1.86689	0.432006	R0JGW6
gi|483503462	166	38.51	41.32	86.46	77.29	67.69	gi|483503462	14-3-3 protein zeta, partial [Anas platyrhynchos]	Anas platyrhynchos	37	160	42.26	43.47	91.27	78.6	72.49	gi|483503462	14-3-3 protein zeta, partial [Anas platyrhynchos]	Anas platyrhynchos	43	1.5417	1.52757	1.34276	1.33045	2.75423	2.88403	1.7378	1.88799	1.87582	0.572471	R0L3T4
gi|483519230	719	15.04	15.06	68.23	59.38	53.65	gi|483519230	Cell division control protein 42-like protein, partial [Anas platyrhynchos]	Anas platyrhynchos	10	750	17.13	17.17	66.15	56.25	50.52	gi|483519230	Cell division control protein 42-like protein, partial [Anas platyrhynchos]	Anas platyrhynchos	11	2.05116	2.208	1.87068	1.99526	2.24905	2.83139	0.824138	1.01859	1.88104	0.617299	R0K4R2
gi|483512867	2161	4.01	4.02	41.94	27.42	27.42	gi|483512867	60S ribosomal protein L34, partial [Anas platyrhynchos]	Anas platyrhynchos	2	2498	3.8	3.81	48.39	27.42	27.42	gi|483512867	60S ribosomal protein L34, partial [Anas platyrhynchos]	Anas platyrhynchos	2	1.67494	1.99526	2.208	2.67917	0.903649	1.28233	1.80302	2.51189	1.88228	0.560939	R0JUF0
gi|483498973	151	40.01	41.29	63.82	50.34	42.15	gi|483498973	Phosphoglucomutase-2, partial [Anas platyrhynchos]	Anas platyrhynchos	21	194	38.65	39.14	68.43	44.88	39.59	gi|483498973	Phosphoglucomutase-2, partial [Anas platyrhynchos]	Anas platyrhynchos	21	1.69044	1.90546	2.1677	2.44343	0.963829	1.48594	1.75388	2.65461	1.88316	0.505879	R0JAH4
gi|483500714	819	13.41	13.88	72.45	54.59	46.94	gi|483500714	40S ribosomal protein S5, partial [Anas platyrhynchos]	Anas platyrhynchos	13	913	14.36	14.53	67.86	51.02	46.94	gi|483500714	40S ribosomal protein S5, partial [Anas platyrhynchos]	Anas platyrhynchos	12	1.04713	1.40605	2.63027	3.59749	0.816582	1	2.24905	2.51189	1.90731	0.926402	R0JC86
gi|483520009	1447	7.43	7.43	22.14	12.55	12.55	gi|483520009	Nuclear ubiquitous casein and cyclin-dependent kinases substrate, partial [Anas platyrhynchos]	Anas platyrhynchos	4	1558	7.88	7.88	34.69	16.97	16.97	gi|483520009	Nuclear ubiquitous casein and cyclin-dependent kinases substrate, partial [Anas platyrhynchos]	Anas platyrhynchos	4	2.29087	1.95885	1.57036	1.31826	2.80543	2.70396	1.39316	1.31826	1.91989	0.576805	R0LIV4
gi|483498227	110	46.61	47.75	46.02	24.6	18.57	gi|483498227	Ovostatin, partial [Anas platyrhynchos]	Anas platyrhynchos	26	129	46.48	46.92	43.87	25.71	17.53	gi|483498227	Ovostatin, partial [Anas platyrhynchos]	Anas platyrhynchos	23	0.981748	2.22844	1.19124	3.0761	1.41906	3.63078	0.972747	2.46604	1.99577	0.946727	R0JAP1
gi|483500325	595	17.25	17.33	76.64	72.26	72.26	gi|483500325	Talin-1 [Anas platyrhynchos]	Anas platyrhynchos	15	764	16.76	16.83	72.99	72.26	57.66	gi|483500325	Talin-1 [Anas platyrhynchos]	Anas platyrhynchos	9	2.03236	3.80189	1.00925	1.92309	2.58226	2.70396	1.00925	1.08643	2.01856	0.92759	R0JCL7
gi|483509187	2140	4.02	4.93	23.92	7.255	4.118	gi|483509187	DNA-binding protein Ikaros, partial [Anas platyrhynchos]	Anas platyrhynchos	2	1916	5.94	6.76	23.53	11.76	7.255	gi|483509187	DNA-binding protein Ikaros, partial [Anas platyrhynchos]	Anas platyrhynchos	4	1.5417	1.10662	1.83654	1.31826	1.72187	2.18776	3.16228	3.90841	2.09793	0.903359	R0JNR3
gi|483513042	142	41.22	43.22	81.53	68.47	60.81	gi|483513042	Cytoskeleton-associated protein 4, partial [Anas platyrhynchos]	Anas platyrhynchos	31	151	43.42	44.22	81.53	65.54	52.25	gi|483513042	Cytoskeleton-associated protein 4, partial [Anas platyrhynchos]	Anas platyrhynchos	32	1.45881	2.05116	3.13329	4.36516	1.2942	1.55597	1.38038	1.65959	2.11232	1.01661	R0JUU9
gi|483510989	1114	10.04	11.46	42.39	17.92	8.677	gi|483510989	Procollagen-lysine,2-oxoglutarate 5-dioxygenase 1, partial [Anas platyrhynchos]	Anas platyrhynchos	6	590	20.17	20.63	40.54	19.49	13.51	gi|483510989	Procollagen-lysine,2-oxoglutarate 5-dioxygenase 1, partial [Anas platyrhynchos]	Anas platyrhynchos	9	2.0893	1.95885	4.09261	3.83707	1.24738	1.59956	1.30617	1.70608	2.22963	1.039	R0JS82
gi|483510108	1412	7.71	8.98	57.32	36.99	28.86	gi|483510108	Reticulocalbin-1, partial [Anas platyrhynchos]	Anas platyrhynchos	6	1595	7.56	7.73	56.91	42.28	34.96	gi|483510108	Reticulocalbin-1, partial [Anas platyrhynchos]	Anas platyrhynchos	6	2.96483	2.44343	2.99226	2.42103	2.48886	2.31206	1.80302	1.64437	2.38373	0.449029	R0LDC7
													Unchanged proteins
																					Group1				Group2
	Group1 Basic Info										Group2 Basic Info										DK212-1:DK383-1	DK212-2:DK383-1	DK212-1:DK383-2	DK212-2:DK383-2	DK212-1:DK383-1	DK212-2:DK383-1	DK212-1:DK383-2	DK212-2:DK383-2
Accession	N	Unused	Total	%Cov	%Cov(50)	%Cov(95)	Accession	Name	Species	Peptides(95%)	N	Unused	Total	%Cov	%Cov(50)	%Cov(95)	Accession	Name	Species	Peptides(95%)	116:114	117:114	116:115	117:115	117:115	116:115	117:114	116:114	DK212:DK383	STD.EV
gi|483514386	1	282.44	282.44	79.95	67.81	57.88	gi|483514386	Myosin-11, partial [Anas platyrhynchos]	Anas platyrhynchos	261	2	252.84	252.93	81.41	69.97	58.79	gi|483514386	Myosin-11, partial [Anas platyrhynchos]	Anas platyrhynchos	269	0.642688	1.02802	0.580764	0.92045	0.625173	0.895365	0.679204	0.981748	0.794176	0.168197
gi|483511695	3	190.67	190.73	53.89	36.28	29.43	gi|483511695	Cytoplasmic dynein 1 heavy chain 1, partial [Anas platyrhynchos]	Anas platyrhynchos	135	1	303.26	303.26	58.29	40.28	32.04	gi|483511695	Cytoplasmic dynein 1 heavy chain 1, partial [Anas platyrhynchos]	Anas platyrhynchos	157	0.737904	0.711214	0.549541	0.519996	0.972747	0.737904	0.809096	0.630957	0.70867	0.136243
gi|483521170	4	159.85	159.98	91.98	82.16	74.3	gi|483521170	Serum albumin, partial [Anas platyrhynchos]	Anas platyrhynchos	220	4	168.36	168.69	91.82	85.27	79.21	gi|483521170	Serum albumin, partial [Anas platyrhynchos]	Anas platyrhynchos	236	1	0.981748	0.963829	0.946237	1.00925	1	0.963829	0.954993	0.977486	0.0220696
gi|483497310	5	142.33	143.36	75.84	59.71	49.12	gi|483497310	Ras GTPase-activating-like protein IQGAP1, partial [Anas platyrhynchos]	Anas platyrhynchos	99	8	133.88	134.49	74.25	60.32	51.67	gi|483497310	Ras GTPase-activating-like protein IQGAP1, partial [Anas platyrhynchos]	Anas platyrhynchos	104	1.2942	1.21339	0.887156	0.847227	2.01372	2.0893	1.09648	1.10662	1.31851	0.446016
gi|483495208	7	135.09	193.28	77	60.33	53.46	gi|483495208	Myosin-10, partial [Anas platyrhynchos]	Anas platyrhynchos	174	5	148.75	205.74	76.95	64.21	54.41	gi|483495208	Myosin-10, partial [Anas platyrhynchos]	Anas platyrhynchos	192	1.28233	1.11686	0.981748	0.855067	1.39316	1.34276	1.01859	0.981748	1.12153	0.183467
gi|483513220	9	123.42	123.54	49.03	35.7	29.88	gi|483513220	Fibrillin-1, partial [Anas platyrhynchos]	Anas platyrhynchos	89	9	131.16	131.25	51.36	38.96	31.37	gi|483513220	Fibrillin-1, partial [Anas platyrhynchos]	Anas platyrhynchos	96	0.619441	0.711214	0.331131	0.380189	0.92045	0.963829	0.457088	0.474242	0.607198	0.224788
gi|483519329	10	121.89	122.4	67.09	54.27	42	gi|483519329	Clathrin heavy chain 1, partial [Anas platyrhynchos]	Anas platyrhynchos	88	10	130.59	130.75	64.98	53.25	42.78	gi|483519329	Clathrin heavy chain 1, partial [Anas platyrhynchos]	Anas platyrhynchos	101	0.698232	1.01859	0.619441	0.92045	0.691831	0.912011	0.946237	1.24738	0.881772	0.192853
gi|483512519	11	121.47	121.47	90.4	79.73	77.87	gi|483512519	Actin, cytoplasmic 1, partial [Anas platyrhynchos]	Anas platyrhynchos	225	11	117.8	117.8	87.2	80	78.13	gi|483512519	Actin, cytoplasmic 1, partial [Anas platyrhynchos]	Anas platyrhynchos	255	0.981748	1	0.990832	1.00925	1.13763	1.18032	0.990832	1.05682	1.04343	0.0708727
gi|483504345	12	113.54	113.82	79.89	67.42	56.96	gi|483504345	Filamin-B, partial [Anas platyrhynchos]	Anas platyrhynchos	74	12	112.95	113.07	77.89	66.42	60.33	gi|483504345	Filamin-B, partial [Anas platyrhynchos]	Anas platyrhynchos	83	0.554626	0.831764	0.515229	0.787046	0.704693	0.744732	0.613762	0.654636	0.675811	0.104313
gi|483522521	15	98.06	98.94	45.01	33.07	25.91	gi|483522521	Fatty acid synthase, partial [Anas platyrhynchos]	Anas platyrhynchos	62	19	90.91	91.37	51.97	34.58	25.87	gi|483522521	Fatty acid synthase, partial [Anas platyrhynchos]	Anas platyrhynchos	64	0.349945	0.691831	0.534564	1.08643	0.359749	0.559758	0.711214	1.11686	0.676294	0.274805
gi|483511667	17	92.75	96.94	71.45	64.48	54.92	gi|483511667	Heat shock protein HSP 90-alpha, partial [Anas platyrhynchos]	Anas platyrhynchos	86	13	104.27	107.02	82.38	69.13	59.29	gi|483511667	Heat shock protein HSP 90-alpha, partial [Anas platyrhynchos]	Anas platyrhynchos	96	0.346737	0.981748	0.359749	0.990832	0.349945	0.787046	0.30761	0.711214	0.60436	0.277391
gi|483502186	18	87.01	88.77	75.57	59.24	53.84	gi|483502186	Kinesin-1 heavy chain, partial [Anas platyrhynchos]	Anas platyrhynchos	47	27	78.69	80.88	73.95	51.68	46.92	gi|483502186	Kinesin-1 heavy chain, partial [Anas platyrhynchos]	Anas platyrhynchos	51	0.83946	1.22462	1.07647	1.57036	1.02802	1.35519	1.0666	1.39316	1.19423	0.221226
gi|483511900	19	86.99	88.4	49.69	33	25.27	gi|483511900	U5 small nuclear ribonucleoprotein 200 kDa helicase, partial [Anas platyrhynchos]	Anas platyrhynchos	50	22	82.69	83.25	50.54	32.81	25.88	gi|483511900	U5 small nuclear ribonucleoprotein 200 kDa helicase, partial [Anas platyrhynchos]	Anas platyrhynchos	52	0.77983	0.879022	0.903649	1.01859	0.765597	0.731139	1.02802	0.963829	0.883709	0.108326
gi|483511459	22	82.94	83.4	84.95	66.26	59.69	gi|483511459	Moesin, partial [Anas platyrhynchos]	Anas platyrhynchos	62	20	87.71	88.65	86.33	72.84	65.22	gi|483511459	Moesin, partial [Anas platyrhynchos]	Anas platyrhynchos	67	1.70608	1.15878	1.21339	0.870964	1.65959	2.24905	0.855067	1.11686	1.35372	0.449283
gi|483519636	23	81.59	84.31	64.65	36.25	30.34	gi|483519636	Rho-associated protein kinase 2, partial [Anas platyrhynchos]	Anas platyrhynchos	42	21	86.08	88.32	65.47	42.38	33.03	gi|483519636	Rho-associated protein kinase 2, partial [Anas platyrhynchos]	Anas platyrhynchos	49	1.03753	1.10662	0.744732	0.787046	1.08643	1.30617	0.685488	0.831764	0.948222	0.203185
gi|483521573	27	77.45	82.58	66.88	38.83	27.33	gi|483521573	Early endosome antigen 1, partial [Anas platyrhynchos]	Anas platyrhynchos	39	39	70.66	73.73	64.93	34.35	24.44	gi|483521573	Early endosome antigen 1, partial [Anas platyrhynchos]	Anas platyrhynchos	35	1.02802	1.01859	0.990832	0.981748	1.52757	1.36773	1.08643	0.963829	1.12059	0.196066
gi|483500549	29	74.52	75.39	39.81	22.24	18.25	gi|483500549	Collagen alpha-1(XII) chain, partial [Anas platyrhynchos]	Anas platyrhynchos	47	35	73.89	74.39	42.95	24.83	18.09	gi|483500549	Collagen alpha-1(XII) chain, partial [Anas platyrhynchos]	Anas platyrhynchos	45	0.37325	0.83946	0.214783	0.469894	0.57544	0.765597	0.285759	0.383707	0.488486	0.208611
gi|483504998	30	73.86	77.34	52.17	31.48	25.8	gi|483504998	Bifunctional aminoacyl-tRNA synthetase, partial [Anas platyrhynchos]	Anas platyrhynchos	39	32	75.48	76.73	50.77	33.65	24.9	gi|483504998	Bifunctional aminoacyl-tRNA synthetase, partial [Anas platyrhynchos]	Anas platyrhynchos	40	0.847227	1.21339	0.83946	1.20226	0.765597	0.751623	1.33045	1.30617	1.03202	0.236361
gi|483514518	33	70.04	70.82	72.48	58.23	47.91	gi|483514518	Periostin, partial [Anas platyrhynchos]	Anas platyrhynchos	44	54	65.24	66.19	67.69	54.18	47.54	gi|483514518	Periostin, partial [Anas platyrhynchos]	Anas platyrhynchos	46	0.534564	0.937562	0.246604	0.432514	0.765597	0.937562	0.461318	0.570164	0.610736	0.23231
gi|483514240	34	69.25	69.33	80.18	60.21	51.05	gi|483514240	Heterogeneous nuclear ribonucleoprotein M, partial [Anas platyrhynchos]	Anas platyrhynchos	40	29	76.4	76.48	82.13	61.56	53.6	gi|483514240	Heterogeneous nuclear ribonucleoprotein M, partial [Anas platyrhynchos]	Anas platyrhynchos	44	0.981748	0.981748	0.990832	1	0.972747	0.981748	0.981748	0.990832	0.985175	0.00778791
gi|483507921	40	65.48	66.88	86.67	67.56	62.44	gi|483507921	Tubulin alpha-3 chain, partial [Anas platyrhynchos]	Anas platyrhynchos	79	1605	7.49	69.17	87.78	73.33	61.56	gi|483507921	Tubulin alpha-3 chain, partial [Anas platyrhynchos]	Anas platyrhynchos	80	0.413047	0.559758	0.394457	0.554626	0.724436	0.608135	0.387258	0.322107	0.495478	0.128215
gi|483500525	41	65.14	66.83	59.42	34.22	24.96	gi|483500525	Vigilin, partial [Anas platyrhynchos]	Anas platyrhynchos	30	31	75.72	77.01	66.34	45.81	32.13	gi|483500525	Vigilin, partial [Anas platyrhynchos]	Anas platyrhynchos	37	1.01859	1.1695	1.90546	2.1677	0.765597	1.02802	1.97697	2.60615	1.57975	0.623852
gi|483518487	44	64.16	67.09	61.18	45.06	35.53	gi|483518487	Programmed cell death 6-interacting protein, partial [Anas platyrhynchos]	Anas platyrhynchos	33	77	56.51	61.88	60.84	40.64	33.37	gi|483518487	Programmed cell death 6-interacting protein, partial [Anas platyrhynchos]	Anas platyrhynchos	32	1.00925	0.954993	2.03236	2.03236	1.02802	0.937562	1.27057	1.15878	1.30299	0.433349
gi|483519283	46	62.1	67.53	63.61	38.15	29.47	gi|483519283	Structural maintenance of chromosomes protein 3, partial [Anas platyrhynchos]	Anas platyrhynchos	32	48	67.51	70.88	63.36	37.81	30.05	gi|483519283	Structural maintenance of chromosomes protein 3, partial [Anas platyrhynchos]	Anas platyrhynchos	33	0.57544	0.794328	0.597035	0.816582	1.6293	1.13763	1.00925	0.704693	0.908032	0.326565
gi|483499916	47	61.62	63.33	54.29	38.74	31.01	gi|483499916	Coatomer subunit alpha, partial [Anas platyrhynchos]	Anas platyrhynchos	33	50	65.93	67.25	61.26	46.94	37.51	gi|483499916	Coatomer subunit alpha, partial [Anas platyrhynchos]	Anas platyrhynchos	41	0.648634	1.03753	1.10662	1.75388	0.787046	0.903649	1.15878	1.31826	1.0893	0.320528
gi|483523601	50	61.3	64.04	46.75	38.39	34.6	gi|483523601	AP-1 complex subunit beta-1, partial [Anas platyrhynchos]	Anas platyrhynchos	41	72	58.6	60.35	50.98	36.77	32.75	gi|483523601	AP-1 complex subunit beta-1, partial [Anas platyrhynchos]	Anas platyrhynchos	40	1.24738	1.27057	0.737904	0.758578	1.48594	1.15878	0.963829	0.731139	1.04427	0.269409
gi|483507747	53	60.87	62.15	48.59	33.28	28.37	gi|483507747	Nidogen-1, partial [Anas platyrhynchos]	Anas platyrhynchos	45	46	67.56	67.84	55.74	42.1	36.44	gi|483507747	Nidogen-1, partial [Anas platyrhynchos]	Anas platyrhynchos	51	0.895365	1.0666	0.353183	0.436516	1.14815	1.25892	0.496592	0.539511	0.774355	0.335113
gi|483525349	54	60.58	63.36	48.93	34.49	28.05	gi|483525349	Hexokinase-1 [Anas platyrhynchos]	Anas platyrhynchos	33	76	56.8	57.39	52.81	35.56	29.54	gi|483525349	Hexokinase-1 [Anas platyrhynchos]	Anas platyrhynchos	38	0.60256	0.744732	0.855067	1.0666	0.654636	0.816582	0.870964	1.11686	0.841	0.169388
gi|483504583	55	60.39	60.79	32.16	10.89	8.04	gi|483504583	Hemoglobin subunit alpha-A [Anas platyrhynchos]	Anas platyrhynchos	147	121	47.43	48.74	31.99	10.22	8.04	gi|483504583	Hemoglobin subunit alpha-A [Anas platyrhynchos]	Anas platyrhynchos	149	1.01859	0.787046	0.895365	0.691831	1.01859	0.887156	0.954993	0.831764	0.885667	0.106327
gi|483478493	56	60.15	61.43	73.88	58.4	49.81	gi|483478493	T-complex protein 1 subunit gamma, partial [Anas platyrhynchos]	Anas platyrhynchos	35	63	61.81	62.31	74.44	62.5	55.78	gi|483478493	T-complex protein 1 subunit gamma, partial [Anas platyrhynchos]	Anas platyrhynchos	36	0.549541	0.717794	1.09648	1.35519	0.642688	0.809096	0.972747	1.25892	0.925307	0.275066
gi|483508530	57	60.09	61.73	53.65	42.28	35.21	gi|483508530	Puromycin-sensitive aminopeptidase, partial [Anas platyrhynchos]	Anas platyrhynchos	34	55	64.86	65.3	53.29	43.83	40.48	gi|483508530	Puromycin-sensitive aminopeptidase, partial [Anas platyrhynchos]	Anas platyrhynchos	41	0.619441	0.809096	0.77983	1.00925	1.1695	0.879022	1.14815	0.862979	0.909659	0.176291
gi|483514525	59	58.6	60.6	53.11	32.02	21.93	gi|483514525	Complement C4, partial [Anas platyrhynchos]	Anas platyrhynchos	36	33	75.22	77.03	55.83	32.15	27.13	gi|483514525	Complement C4, partial [Anas platyrhynchos]	Anas platyrhynchos	44	0.83946	0.570164	0.496592	0.353183	1.05682	0.642688	0.564937	0.337287	0.607641	0.22642
gi|483498759	60	58.48	61.85	46.48	30.68	20.34	gi|483498759	UDP-glucose:glycoprotein glucosyltransferase 1, partial [Anas platyrhynchos]	Anas platyrhynchos	32	36	72.41	72.95	46.21	33.51	28.51	gi|483498759	UDP-glucose:glycoprotein glucosyltransferase 1, partial [Anas platyrhynchos]	Anas platyrhynchos	43	0.855067	1.11686	1.08643	1.40605	0.724436	1.14815	0.972747	1.52757	1.10466	0.24908
gi|483501740	61	58.31	65.98	59.69	27.17	19.87	gi|483501740	CAP-Gly domain-containing linker protein 1, partial [Anas platyrhynchos]	Anas platyrhynchos	30	44	68.45	75.2	63.17	37.18	25.5	gi|483501740	CAP-Gly domain-containing linker protein 1, partial [Anas platyrhynchos]	Anas platyrhynchos	38	1.1695	1.41906	1.27057	1.57036	0.794328	0.831764	0.691831	0.717794	1.05815	0.320356
gi|483502081	63	57.65	61.59	93.87	72.09	60.74	gi|483502081	Tropomyosin alpha-1 chain, partial [Anas platyrhynchos]	Anas platyrhynchos	43	66	59.91	62.02	94.48	75.77	67.79	gi|483502081	Tropomyosin alpha-1 chain, partial [Anas platyrhynchos]	Anas platyrhynchos	48	0.990832	1.25892	1.44544	1.92309	1.30617	1.67494	1.67494	2.12814	1.55031	0.348648
gi|483509494	64	57.11	61.74	68.7	50	38.42	gi|483509494	Heat shock 70 kDa protein 4, partial [Anas platyrhynchos]	Anas platyrhynchos	34	40	70.23	70.72	72.52	59.03	51.53	gi|483509494	Heat shock 70 kDa protein 4, partial [Anas platyrhynchos]	Anas platyrhynchos	43	0.630957	0.809096	0.724436	0.954993	0.972747	1	0.972747	0.990832	0.881976	0.132632
gi|483502979	69	55.03	57.24	52.78	38.89	31	gi|483502979	AP-2 complex subunit alpha-2, partial [Anas platyrhynchos]	Anas platyrhynchos	29	67	59.8	61.26	51.67	38	32.56	gi|483502979	AP-2 complex subunit alpha-2, partial [Anas platyrhynchos]	Anas platyrhynchos	30	1.15878	1.40605	0.928966	1.1695	0.862979	1.00925	0.887156	1.03753	1.05753	0.169702
gi|483508754	70	54.71	56.44	75	70.08	56.63	gi|483508754	T-complex protein 1 subunit theta, partial [Anas platyrhynchos]	Anas platyrhynchos	35	58	62.96	64.95	76.33	71.21	61.55	gi|483508754	T-complex protein 1 subunit theta, partial [Anas platyrhynchos]	Anas platyrhynchos	43	0.42462	0.912011	0.549541	1.1272	0.77983	0.847227	1.10662	1.19124	0.867287	0.259025
gi|483517083	73	53.72	55	47.12	31	27.35	gi|483517083	Sarcoplasmic/endoplasmic reticulum calcium ATPase 2, partial [Anas platyrhynchos]	Anas platyrhynchos	32	108	50.66	51.63	43.86	29.27	25.43	gi|483517083	Sarcoplasmic/endoplasmic reticulum calcium ATPase 2, partial [Anas platyrhynchos]	Anas platyrhynchos	34	0.539511	1.47231	0.564937	1.51356	0.870964	1.23595	0.903649	1.28233	1.0479	0.359011
gi|483517386	74	53.64	54.27	69.28	49.58	44.24	gi|483517386	Putative ATP-dependent RNA helicase DDX17, partial [Anas platyrhynchos]	Anas platyrhynchos	33	88	54.46	54.92	68.11	49.92	46.24	gi|483517386	Putative ATP-dependent RNA helicase DDX17, partial [Anas platyrhynchos]	Anas platyrhynchos	35	0.981748	1.00925	0.963829	0.990832	1.48594	1.47231	0.879022	0.862979	1.08074	0.235129
gi|483500270	75	53.52	55.74	55.31	32.46	27.07	gi|483500270	Protein Niban, partial [Anas platyrhynchos]	Anas platyrhynchos	33	91	53.73	54.74	54.23	36.6	26.89	gi|483500270	Protein Niban, partial [Anas platyrhynchos]	Anas platyrhynchos	31	1.22462	1.01859	0.946237	0.801678	1.44544	1.34276	0.972747	0.887156	1.0799	0.215443
gi|483510407	77	52.77	54.05	76.15	57.24	56.56	gi|483510407	Bifunctional purine biosynthesis protein PURH, partial [Anas platyrhynchos]	Anas platyrhynchos	33	87	54.6	56.57	76.83	64.74	57.07	gi|483510407	Bifunctional purine biosynthesis protein PURH, partial [Anas platyrhynchos]	Anas platyrhynchos	37	0.981748	0.731139	0.972747	0.724436	0.60256	0.608135	0.954993	0.972747	0.818563	0.158204
gi|483516956	78	52.54	54.61	42.94	34.11	28.32	gi|483516956	Exportin-2, partial [Anas platyrhynchos]	Anas platyrhynchos	27	165	41.6	43.72	43.55	30.56	23.96	gi|483516956	Exportin-2, partial [Anas platyrhynchos]	Anas platyrhynchos	23	0.717794	0.831764	0.758578	0.879022	1.02802	0.990832	1.02802	1	0.904253	0.116821
gi|483506496	79	52.48	55.08	41.44	28.07	22.2	gi|483506496	Cytoplasmic FMR1-interacting protein 1, partial [Anas platyrhynchos]	Anas platyrhynchos	31	53	65.38	66.65	44.49	33.15	27.68	gi|483506496	Cytoplasmic FMR1-interacting protein 1, partial [Anas platyrhynchos]	Anas platyrhynchos	36	2.99226	2.58226	1.36773	1.24738	1.40605	1.44544	1.05682	1.08643	1.64805	0.678543
gi|483503461	81	52.45	53.28	63.79	46.72	35.86	gi|483503461	Polyadenylate-binding protein 1, partial [Anas platyrhynchos]	Anas platyrhynchos	32	83	55.54	55.91	64.66	50	40.86	gi|483503461	Polyadenylate-binding protein 1, partial [Anas platyrhynchos]	Anas platyrhynchos	38	0.77983	0.83946	1.55597	1.64437	0.772681	0.744732	1.18032	1.15878	1.08452	0.338374
gi|483523416	82	52.32	54.14	54.92	33.58	25.1	gi|483523416	Protein phosphatase 1 regulatory subunit 12A, partial [Anas platyrhynchos]	Anas platyrhynchos	24	84	55.37	56.59	58.47	40.27	32.32	gi|483523416	Protein phosphatase 1 regulatory subunit 12A, partial [Anas platyrhynchos]	Anas platyrhynchos	28	0.972747	1.01859	0.972747	1.01859	0.972747	1.25892	0.83946	1.09648	1.01879	0.113037
gi|483503799	83	52.17	55.32	45.29	29.34	21.74	gi|483503799	Cullin-associated NEDD8-dissociated protein 1, partial [Anas platyrhynchos]	Anas platyrhynchos	28	82	55.57	57.52	46.03	30.99	22.73	gi|483503799	Cullin-associated NEDD8-dissociated protein 1, partial [Anas platyrhynchos]	Anas platyrhynchos	29	0.794328	0.731139	0.731139	0.679204	1.20226	1.11686	0.895365	0.831764	0.872758	0.178213
gi|483513364	84	52.07	52.6	40.51	13.25	7.659	gi|483513364	Bullous pemphigoid antigen 1, isoforms 6/9/10, partial [Anas platyrhynchos]	Anas platyrhynchos	56	28	78.24	78.37	43.21	15.24	10.08	gi|483513364	Bullous pemphigoid antigen 1, isoforms 6/9/10, partial [Anas platyrhynchos]	Anas platyrhynchos	74	1.49969	1.39316	0.816582	0.751623	2.29087	1.59956	1.14815	0.816582	1.28953	0.48867
gi|483517906	85	51.81	52.16	88.55	73.4	71.38	gi|483517906	Annexin A5, partial [Anas platyrhynchos]	Anas platyrhynchos	45	124	47.14	48.16	91.92	80.47	71.04	gi|483517906	Annexin A5, partial [Anas platyrhynchos]	Anas platyrhynchos	45	0.636796	1.23595	0.465586	0.912011	1.27057	1.39316	0.685488	0.744732	0.918036	0.31997
gi|483502310	86	51.67	54.23	45.73	20.73	17.13	gi|483502310	Eukaryotic translation initiation factor 4 gamma 3, partial [Anas platyrhynchos]	Anas platyrhynchos	27	143	44.39	45.5	42.43	21.09	15.44	gi|483502310	Eukaryotic translation initiation factor 4 gamma 3, partial [Anas platyrhynchos]	Anas platyrhynchos	23	0.824138	1.21339	1.34276	1.90546	0.642688	0.92045	1.2942	1.80302	1.24326	0.419193
gi|483525630	88	51.16	51.76	70.53	64.05	58.94	gi|483525630	T-complex protein 1 subunit beta, partial [Anas platyrhynchos]	Anas platyrhynchos	32	109	50.2	50.93	73.08	64.05	57.56	gi|483525630	T-complex protein 1 subunit beta, partial [Anas platyrhynchos]	Anas platyrhynchos	34	0.387258	0.608135	0.816582	1.25892	0.505825	0.49204	0.990832	0.954993	0.751824	0.283131
gi|483507988	90	50.63	52.75	69.23	50.72	32.89	gi|483507988	Alpha-actinin-2, partial [Anas platyrhynchos]	Anas platyrhynchos	48	42	69.66	71.51	71.91	54.07	46.04	gi|483507988	Alpha-actinin-2, partial [Anas platyrhynchos]	Anas platyrhynchos	63	0.679204	1.04713	1.10662	1.70608	0.954993	0.972747	0.990832	1.00925	1.05836	0.271741
gi|483498688	91	50.07	53.5	48.45	31.14	23.99	gi|483498688	Regulator of nonsense transcripts 1, partial [Anas platyrhynchos]	Anas platyrhynchos	23	106	51.27	52.88	45.72	33.02	28.41	gi|483498688	Regulator of nonsense transcripts 1, partial [Anas platyrhynchos]	Anas platyrhynchos	26	0.912011	1.47231	1.1695	1.87068	0.831764	0.954993	1.20226	1.35519	1.22109	0.320935
gi|483525386	93	49.88	51.67	53.23	25.93	22.02	gi|483525386	Golgi apparatus protein 1, partial [Anas platyrhynchos]	Anas platyrhynchos	24	117	47.93	48.76	56.26	29.65	23.58	gi|483525386	Golgi apparatus protein 1, partial [Anas platyrhynchos]	Anas platyrhynchos	25	0.862979	1.20226	1.22462	1.64437	0.92045	1.25892	1.70608	2.29087	1.38882	0.440762
gi|483505402	94	49.83	52.93	53.43	27.73	21.65	gi|483505402	Myosin-Ib, partial [Anas platyrhynchos]	Anas platyrhynchos	24	113	48.42	49.16	49.3	29.49	20.77	gi|483505402	Myosin-Ib, partial [Anas platyrhynchos]	Anas platyrhynchos	23	1.58489	1.90546	0.912011	1.13763	1.44544	1.61436	0.937562	1.03753	1.32186	0.342974
gi|483502065	95	49.38	50.56	80.59	70.07	61.51	gi|483502065	Annexin A2, partial [Anas platyrhynchos]	Anas platyrhynchos	41	103	51.61	52.39	78.95	69.74	65.79	gi|483502065	Annexin A2, partial [Anas platyrhynchos]	Anas platyrhynchos	45	0.432514	0.666807	1	1.57036	0.496592	0.608135	0.831764	0.990832	0.824626	0.344182
gi|483517332	96	49.34	52.91	42.92	26.32	19.91	gi|483517332	Canalicular multispecific organic anion transporter 2, partial [Anas platyrhynchos]	Anas platyrhynchos	27	86	55	56.87	39.88	25.73	21.69	gi|483517332	Canalicular multispecific organic anion transporter 2, partial [Anas platyrhynchos]	Anas platyrhynchos	31	1.38038	1.61436	0.870964	1.05682	1.69044	1.33045	1.07647	0.831764	1.23146	0.302798
gi|483515817	97	49.26	49.55	58.43	44.27	36.68	gi|483515817	Catenin beta-1, partial [Anas platyrhynchos]	Anas platyrhynchos	27	80	55.84	56.44	61.52	49.55	45.95	gi|483515817	Catenin beta-1, partial [Anas platyrhynchos]	Anas platyrhynchos	36	1.34276	1.6293	0.724436	0.887156	1.64437	1.8197	0.862979	0.972747	1.23543	0.397711
gi|483507440	98	49.21	50.51	54.9	36.43	29.02	gi|483507440	Vacuolar protein sorting-associated protein 35, partial [Anas platyrhynchos]	Anas platyrhynchos	27	107	51.16	52.38	55.78	39.32	34.42	gi|483507440	Vacuolar protein sorting-associated protein 35, partial [Anas platyrhynchos]	Anas platyrhynchos	31	0.691831	1.33045	0.47863	0.963829	0.990832	1.04713	0.928966	0.981748	0.926677	0.235047
gi|483501090	99	49.09	51.61	59.69	43.6	38.9	gi|483501090	Coatomer subunit beta', partial [Anas platyrhynchos]	Anas platyrhynchos	30	62	61.82	63.48	62.87	47.83	42.66	gi|483501090	Coatomer subunit beta', partial [Anas platyrhynchos]	Anas platyrhynchos	35	0.895365	1.04713	1.25892	1.47231	0.679204	0.887156	1.08643	1.41906	1.0932	0.258004
gi|483525564	103	47.67	49.23	52.53	30.46	20.41	gi|483525564	STE20-like serine/threonine-protein kinase, partial [Anas platyrhynchos]	Anas platyrhynchos	23	104	51.49	53.37	48.71	28.96	22.82	gi|483525564	STE20-like serine/threonine-protein kinase, partial [Anas platyrhynchos]	Anas platyrhynchos	29	1.28233	1.10662	1.1272	0.954993	1.36773	1.05682	1.33045	1.01859	1.15559	0.143008
gi|483509269	104	47.6	49.55	58.11	30.37	26.32	gi|483509269	C-1-tetrahydrofolate synthase, cytoplasmic, partial [Anas platyrhynchos]	Anas platyrhynchos	26	99	52.38	53.78	56.25	38.6	32.02	gi|483509269	C-1-tetrahydrofolate synthase, cytoplasmic, partial [Anas platyrhynchos]	Anas platyrhynchos	29	0.394457	0.928966	0.409261	0.963829	0.405508	0.77983	0.47863	0.928966	0.661181	0.245558
gi|483517495	106	47.4	52.07	67.41	57.04	50.93	gi|483517495	T-complex protein 1 subunit alpha, partial [Anas platyrhynchos]	Anas platyrhynchos	31	97	52.61	55.09	67.04	58.15	50.93	gi|483517495	T-complex protein 1 subunit alpha, partial [Anas platyrhynchos]	Anas platyrhynchos	37	0.887156	0.672977	1.38038	1.10662	0.515229	0.549541	0.972747	1	0.885582	0.276059
gi|483502176	107	47.28	48.1	42.2	18.22	13.51	gi|483502176	Supervillin, partial [Anas platyrhynchos]	Anas platyrhynchos	27	96	52.77	53.38	41.34	19.63	15.96	gi|483502176	Supervillin, partial [Anas platyrhynchos]	Anas platyrhynchos	30	1.00925	1.00925	1.01859	1.01859	0.928966	1	0.928966	1	0.989203	0.0353931
gi|483506330	109	46.78	49.58	52.82	39.84	27.2	gi|483506330	Matrin-3, partial [Anas platyrhynchos]	Anas platyrhynchos	28	64	61.49	62.08	58.24	45.49	37.13	gi|483506330	Matrin-3, partial [Anas platyrhynchos]	Anas platyrhynchos	35	1.36773	1.59956	1.52757	1.78649	1.08643	1.33045	0.937562	1.15878	1.34932	0.26485
gi|483498227	110	46.61	47.75	46.02	24.6	18.57	gi|483498227	Ovostatin, partial [Anas platyrhynchos]	Anas platyrhynchos	26	129	46.48	46.92	43.87	25.71	17.53	gi|483498227	Ovostatin, partial [Anas platyrhynchos]	Anas platyrhynchos	23	0.981748	2.22844	1.19124	3.0761	1.41906	3.63078	0.972747	2.46604	1.99577	0.946727
gi|483513705	111	46.59	47.33	66.33	53.64	41.62	gi|483513705	Transketolase, partial [Anas platyrhynchos]	Anas platyrhynchos	30	119	47.83	49.23	71.24	55.5	46.19	gi|483513705	Transketolase, partial [Anas platyrhynchos]	Anas platyrhynchos	33	0.824138	0.963829	0.672977	0.787046	0.862979	0.831764	1.40605	1.34276	0.961443	0.250519
gi|483520088	113	46.35	48.25	46.06	21.71	14.56	gi|483520088	Myoferlin, partial [Anas platyrhynchos]	Anas platyrhynchos	26	78	56.15	56.92	41.77	24.2	17.77	gi|483520088	Myoferlin, partial [Anas platyrhynchos]	Anas platyrhynchos	33	1.72187	1.1695	1.15878	0.758578	1.95885	1.48594	0.895365	0.679204	1.22851	0.430837
gi|483518255	114	46.21	46.91	46.3	21.79	17.27	gi|483518255	Leucine-rich PPR motif-containing protein, mitochondrial, partial [Anas platyrhynchos]	Anas platyrhynchos	24	125	46.89	48.85	45.32	23.08	18.7	gi|483518255	Leucine-rich PPR motif-containing protein, mitochondrial, partial [Anas platyrhynchos]	Anas platyrhynchos	25	0.57544	0.672977	1.52757	1.80302	0.679204	0.765597	1.83654	2.0893	1.2437	0.589432
gi|483517196	115	46	47.52	56.19	45.37	36.64	gi|483517196	Alpha-adducin, partial [Anas platyrhynchos]	Anas platyrhynchos	25	127	46.72	49.16	56.45	43.55	36.9	gi|483517196	Alpha-adducin, partial [Anas platyrhynchos]	Anas platyrhynchos	27	1.61436	1.27057	0.862979	0.666807	1.39316	0.954993	0.937562	0.636796	1.04215	0.327612
gi|483511397	117	45.21	48.58	52.51	36.29	27.32	gi|483511397	Coatomer subunit beta, partial [Anas platyrhynchos]	Anas platyrhynchos	24	177	40.6	42.93	48.77	34.9	30.74	gi|483511397	Coatomer subunit beta, partial [Anas platyrhynchos]	Anas platyrhynchos	24	0.57544	1.28233	0.887156	1.92309	0.704693	0.895365	1.55597	1.97697	1.22513	0.510032
gi|483518717	118	45.06	46.63	50.35	24.94	17.71	gi|483518717	Myosin-VI, partial [Anas platyrhynchos]	Anas platyrhynchos	22	93	53.41	57.38	53.73	29.79	23.79	gi|483518717	Myosin-VI, partial [Anas platyrhynchos]	Anas platyrhynchos	30	1.64437	1.31826	0.83946	0.666807	1.80302	1.44544	1.18032	0.912011	1.22621	0.375406
gi|483507603	119	44.99	46.8	74.86	54.9	47.5	gi|483507603	T-complex protein 1 subunit eta, partial [Anas platyrhynchos]	Anas platyrhynchos	28	95	52.77	54.47	77.08	65.25	60.44	gi|483507603	T-complex protein 1 subunit eta, partial [Anas platyrhynchos]	Anas platyrhynchos	32	0.586138	0.895365	1.0666	1.70608	0.591562	0.60256	1.08643	1.05682	0.948943	0.353525
gi|483512470	120	44.78	45.63	58.48	43.13	38.77	gi|483512470	Eukaryotic translation initiation factor 3 subunit B, partial [Anas platyrhynchos]	Anas platyrhynchos	24	157	43.03	43.42	62.2	42	37.96	gi|483512470	Eukaryotic translation initiation factor 3 subunit B, partial [Anas platyrhynchos]	Anas platyrhynchos	24	0.469894	0.685488	0.937562	1.28233	0.691831	0.928966	1.02802	1.36773	0.923977	0.285772
gi|483515916	121	44.74	47.18	55.18	28.4	21.37	gi|483515916	Protein diaphanous-like protein 2, partial [Anas platyrhynchos]	Anas platyrhynchos	22	141	44.81	46.48	53.09	30.67	23.65	gi|483515916	Protein diaphanous-like protein 2, partial [Anas platyrhynchos]	Anas platyrhynchos	24	0.963829	0.772681	1.33045	1.05682	0.937562	1.1695	1.09648	1.34276	1.08376	0.183272
gi|483520210	122	44.59	46.09	43.6	25.2	19.91	gi|483520210	Synaptopodin-2, partial [Anas platyrhynchos]	Anas platyrhynchos	22	100	52.09	52.77	44.39	32.23	26.94	gi|483520210	Synaptopodin-2, partial [Anas platyrhynchos]	Anas platyrhynchos	30	1.05682	1.30617	1.19124	1.45881	0.963829	0.981748	0.990832	1	1.11868	0.170695
gi|483525596	123	44.53	45.94	54.12	33.79	25.65	gi|483525596	A-kinase anchor protein 12, partial [Anas platyrhynchos]	Anas platyrhynchos	24	69	59.18	60.36	64.44	46.92	39.94	gi|483525596	A-kinase anchor protein 12, partial [Anas platyrhynchos]	Anas platyrhynchos	32	0.401791	0.613762	0.717794	1.0666	0.353183	0.440555	0.544503	0.685488	0.602959	0.214395
gi|483504524	126	43.95	48.57	57.28	34.41	20.06	gi|483504524	Myosin-Id, partial [Anas platyrhynchos]	Anas platyrhynchos	20	150	43.57	47.63	58.04	34.2	24.38	gi|483504524	Myosin-Id, partial [Anas platyrhynchos]	Anas platyrhynchos	26	1.18032	1.23595	0.691831	0.731139	0.801678	0.862979	0.483059	0.549541	0.817062	0.253958
gi|483496306	127	43.56	44.06	63.02	47.05	39.43	gi|483496306	Talin-1 [Anas platyrhynchos]	Anas platyrhynchos	39	176	40.69	41.26	65.11	47.67	37.59	gi|483496306	Talin-1 [Anas platyrhynchos]	Anas platyrhynchos	38	0.981748	0.990832	0.990832	1	1.21339	1.38038	0.855067	0.990832	1.05039	0.154721
gi|483523527	129	43.12	46.32	48.39	16.91	10.1	gi|483523527	Desmoplakin, partial [Anas platyrhynchos]	Anas platyrhynchos	33	148	43.93	44.73	53.67	17.97	11.06	gi|483523527	Desmoplakin, partial [Anas platyrhynchos]	Anas platyrhynchos	31	0.912011	0.457088	0.912011	0.457088	1.43219	0.60256	1.41906	0.608135	0.850017	0.370632
gi|483510295	130	43.03	46.16	44.43	26.08	18.27	gi|483510295	Splicing factor 3B subunit 1, partial [Anas platyrhynchos]	Anas platyrhynchos	21	68	59.45	60.91	54.64	33.59	29.49	gi|483510295	Splicing factor 3B subunit 1, partial [Anas platyrhynchos]	Anas platyrhynchos	33	1.08643	1.09648	1.21339	1.22462	1.2942	1.04713	1.67494	1.39316	1.25379	0.192476
gi|483516404	133	42.83	43.7	84.65	62.35	53	gi|483516404	Isocitrate dehydrogenase [NADP] cytoplasmic, partial [Anas platyrhynchos]	NADP	32	115	48.1	48.7	76.5	65.47	50.36	gi|483516404	Isocitrate dehydrogenase [NADP] cytoplasmic, partial [Anas platyrhynchos]	NADP	33	1.21339	1.47231	0.544503	0.642688	2.05116	1.8197	1.00925	0.895365	1.20605	0.506459
gi|483523586	134	42.8	43.99	77.37	55.39	45.26	gi|483523586	T-complex protein 1 subunit zeta, partial [Anas platyrhynchos]	Anas platyrhynchos	28	138	44.97	46.53	76.51	60.99	49.57	gi|483523586	T-complex protein 1 subunit zeta, partial [Anas platyrhynchos]	Anas platyrhynchos	26	0.672977	0.83946	1.21339	1.5417	0.77983	0.937562	1	1.21339	1.02479	0.265679
gi|483510673	135	42.39	43.76	57.12	41.18	31.24	gi|483510673	LIM domain and actin-binding protein 1, partial [Anas platyrhynchos]	Anas platyrhynchos	25	211	37.53	37.97	52.81	34.64	26.8	gi|483510673	LIM domain and actin-binding protein 1, partial [Anas platyrhynchos]	Anas platyrhynchos	22	1.18032	1.70608	1.00925	1.44544	1.13763	1.30617	1.40605	1.6293	1.35253	0.226087
gi|483507241	136	42.11	43.18	63.73	55.94	49.18	gi|483507241	Heterogeneous nuclear ribonucleoprotein H, partial [Anas platyrhynchos]	Anas platyrhynchos	31	147	43.98	44.4	74.18	64.14	57.17	gi|483507241	Heterogeneous nuclear ribonucleoprotein H, partial [Anas platyrhynchos]	Anas platyrhynchos	36	0.887156	0.946237	0.92045	0.981748	0.981748	1.00925	0.981748	1.00925	0.964699	0.0405492
gi|483500288	138	41.71	43.97	43.01	22.44	18.88	gi|483500288	DNA damage-binding protein 1, partial [Anas platyrhynchos]	Anas platyrhynchos	21	102	51.83	53.82	48	31.26	23.42	gi|483500288	DNA damage-binding protein 1, partial [Anas platyrhynchos]	Anas platyrhynchos	27	1.03753	0.981748	1.02802	0.981748	1.19124	0.981748	1.8197	1.48594	1.18846	0.288027
gi|483521204	139	41.49	45.62	52.77	36.87	29.09	gi|483521204	General vesicular transport factor p115, partial [Anas platyrhynchos]	Anas platyrhynchos	25	158	42.59	46.46	53.36	39.34	29.09	gi|483521204	General vesicular transport factor p115, partial [Anas platyrhynchos]	Anas platyrhynchos	25	0.436516	0.855067	0.608135	1.1695	0.794328	0.855067	1.20226	1.30617	0.903381	0.283744
gi|483519524	141	41.24	43.53	72.21	61.54	58.06	gi|483519524	Septin-7, partial [Anas platyrhynchos]	Anas platyrhynchos	35	166	41.59	43.06	71.96	62.78	53.85	gi|483519524	Septin-7, partial [Anas platyrhynchos]	Anas platyrhynchos	33	1.48594	2.18776	0.801678	1.11686	1.88799	2.24905	1.00925	1.22462	1.49539	0.516694
gi|483513042	142	41.22	43.22	81.53	68.47	60.81	gi|483513042	Cytoskeleton-associated protein 4, partial [Anas platyrhynchos]	Anas platyrhynchos	31	151	43.42	44.22	81.53	65.54	52.25	gi|483513042	Cytoskeleton-associated protein 4, partial [Anas platyrhynchos]	Anas platyrhynchos	32	1.45881	2.05116	3.13329	4.36516	1.2942	1.55597	1.38038	1.65959	2.11232	1.01661
gi|483500100	144	40.76	42.31	55.26	26.47	24.92	gi|483500100	Epidermal growth factor receptor substrate 15-like 1, partial [Anas platyrhynchos]	Anas platyrhynchos	22	146	44.06	46.34	50.94	34.88	29.13	gi|483500100	Epidermal growth factor receptor substrate 15-like 1, partial [Anas platyrhynchos]	Anas platyrhynchos	24	0.862979	0.529663	0.887156	0.544503	1.31826	1.10662	0.83946	0.704693	0.849167	0.250956
gi|483518353	146	40.68	43.5	86.1	63.76	53.95	gi|483518353	Phosphoglycerate kinase, partial [Anas platyrhynchos]	Anas platyrhynchos	33	187	39.51	41.46	78.47	65.67	55.86	gi|483518353	Phosphoglycerate kinase, partial [Anas platyrhynchos]	Anas platyrhynchos	29	0.591562	0.559758	1.22462	1.20226	0.751623	0.672977	1.92309	1.65959	1.07318	0.482822
gi|483519751	148	40.61	44.4	40.76	14.76	10.6	gi|483519751	Cytoskeleton-associated protein 5, partial [Anas platyrhynchos]	Anas platyrhynchos	23	135	45.65	49	45.96	19.47	12.13	gi|483519751	Cytoskeleton-associated protein 5, partial [Anas platyrhynchos]	Anas platyrhynchos	26	1.01859	0.990832	1.03753	1.00925	1.01859	1	1.04713	1.02802	1.01874	0.0175537
gi|483509714	149	40.59	44.32	50.09	24.47	16.36	gi|483509714	Dystrophin, partial [Anas platyrhynchos]	Anas platyrhynchos	22	137	45.41	48.6	54.18	27.72	18.52	gi|483509714	Dystrophin, partial [Anas platyrhynchos]	Anas platyrhynchos	27	1.38038	0.879022	0.758578	0.487529	1.35519	0.963829	0.855067	0.597035	0.909579	0.301182
gi|483523925	150	40.43	42.41	49.52	33.16	26.63	gi|483523925	26S proteasome non-ATPase regulatory subunit 1, partial [Anas platyrhynchos]	Anas platyrhynchos	23	133	46.3	48.35	58.61	40.86	32.83	gi|483523925	26S proteasome non-ATPase regulatory subunit 1, partial [Anas platyrhynchos]	Anas platyrhynchos	25	0.937562	0.954993	1.04713	1.05682	0.824138	0.862979	1.28233	1.33045	1.03705	0.172846
gi|483498973	151	40.01	41.29	63.82	50.34	42.15	gi|483498973	Phosphoglucomutase-2, partial [Anas platyrhynchos]	Anas platyrhynchos	21	194	38.65	39.14	68.43	44.88	39.59	gi|483498973	Phosphoglucomutase-2, partial [Anas platyrhynchos]	Anas platyrhynchos	21	1.69044	1.90546	2.1677	2.44343	0.963829	1.48594	1.75388	2.65461	1.88316	0.505879
gi|483482549	152	40.01	41.18	56.49	31.72	28.07	gi|483482549	Putative ATP-dependent RNA helicase DDX58, partial [Anas platyrhynchos]	Anas platyrhynchos	23	136	45.55	48.01	59.67	33.84	28.66	gi|483482549	Putative ATP-dependent RNA helicase DDX58, partial [Anas platyrhynchos]	Anas platyrhynchos	25	0.704693	1.55597	0.679204	1.49969	0.642688	1.27057	0.704693	1.41906	1.05957	0.384742
gi|483510225	154	39.81	40.91	61.5	46.36	40.75	gi|483510225	EH domain-containing protein 3, partial [Anas platyrhynchos]	Anas platyrhynchos	32	142	44.56	44.79	55.89	42.06	38.32	gi|483510225	EH domain-containing protein 3, partial [Anas platyrhynchos]	Anas platyrhynchos	34	1.14815	1.0666	0.717794	0.679204	1.04713	1.07647	0.630957	0.648634	0.876867	0.21076
gi|483516369	155	39.75	41.42	46.52	24.56	19.93	gi|483516369	Exportin-1, partial [Anas platyrhynchos]	Anas platyrhynchos	20	132	46.36	47.82	48.29	28.08	24.19	gi|483516369	Exportin-1, partial [Anas platyrhynchos]	Anas platyrhynchos	23	0.990832	1.00925	0.954993	0.972747	1.02802	1.00925	1	0.981748	0.993355	0.0217614
gi|483513278	157	39.66	39.66	61.98	45.95	41.16	gi|483513278	WD repeat-containing protein 1, partial [Anas platyrhynchos]	Anas platyrhynchos	26	168	41.09	41.2	71.24	56.03	43.64	gi|483513278	WD repeat-containing protein 1, partial [Anas platyrhynchos]	Anas platyrhynchos	29	0.717794	1.69044	0.510505	1.21339	0.698232	0.831764	0.824138	0.990832	0.934637	0.345993
gi|483514368	158	39.6	39.89	66.07	57.75	50.34	gi|483514368	Cytochrome b-c1 complex subunit 2, mitochondrial, partial [Anas platyrhynchos]	Anas platyrhynchos	23	218	36.99	37.44	62.47	54.83	51.24	gi|483514368	Cytochrome b-c1 complex subunit 2, mitochondrial, partial [Anas platyrhynchos]	Anas platyrhynchos	22	0.613762	0.704693	1.24738	1.44544	0.559758	0.711214	0.954993	1.22462	0.932732	0.314144
gi|483504332	159	39.48	41.08	66.59	51.87	46.15	gi|483504332	6-phosphogluconate dehydrogenase, decarboxylating, partial [Anas platyrhynchos]	Anas platyrhynchos	22	202	38.01	39.23	61.54	52.09	40.88	gi|483504332	6-phosphogluconate dehydrogenase, decarboxylating, partial [Anas platyrhynchos]	Anas platyrhynchos	22	0.954993	0.879022	1.02802	0.946237	0.83946	0.928966	1.33045	1.47231	1.04743	0.213727
gi|483505935	161	39.41	41.59	57.66	35.23	29.23	gi|483505935	Heterogeneous nuclear ribonucleoprotein R, partial [Anas platyrhynchos]	Anas platyrhynchos	26	118	47.88	48.77	65.09	45.66	39.49	gi|483505935	Heterogeneous nuclear ribonucleoprotein R, partial [Anas platyrhynchos]	Anas platyrhynchos	25	0.981748	0.981748	0.981748	0.981748	1.44544	1.65959	0.981748	1.14815	1.14524	0.247065
gi|483504150	163	39.27	40.93	54.9	42.36	31.56	gi|483504150	Trifunctional enzyme subunit alpha, mitochondrial, partial [Anas platyrhynchos]	Anas platyrhynchos	24	130	46.46	47.74	54.61	44.67	35.01	gi|483504150	Trifunctional enzyme subunit alpha, mitochondrial, partial [Anas platyrhynchos]	Anas platyrhynchos	27	0.648634	0.731139	1.09648	1.21339	0.737904	0.895365	1.21339	1.45881	0.999389	0.27071
gi|483505326	164	39.03	41.73	34.32	14.61	10.53	gi|483505326	CCR4-NOT transcription complex subunit 1, partial [Anas platyrhynchos]	Anas platyrhynchos	25	260	34.37	36.37	33.31	15.92	10.36	gi|483505326	CCR4-NOT transcription complex subunit 1, partial [Anas platyrhynchos]	Anas platyrhynchos	23	1.02802	0.990832	1.01859	0.972747	0.794328	0.963829	1.27057	1.49969	1.06733	0.203777
gi|483516681	165	38.61	57.31	68.04	51.89	47.45	gi|483516681	Plastin-3, partial [Anas platyrhynchos]	Anas platyrhynchos	39	85	55.25	56.33	58.98	48.43	43.16	gi|483516681	Plastin-3, partial [Anas platyrhynchos]	Anas platyrhynchos	36	0.242103	0.428549	0.376704	0.666807	0.366438	0.519996	0.704693	1.03753	0.542852	0.236914
gi|483503462	166	38.51	41.32	86.46	77.29	67.69	gi|483503462	14-3-3 protein zeta, partial [Anas platyrhynchos]	Anas platyrhynchos	37	160	42.26	43.47	91.27	78.6	72.49	gi|483503462	14-3-3 protein zeta, partial [Anas platyrhynchos]	Anas platyrhynchos	43	1.5417	1.52757	1.34276	1.33045	2.75423	2.88403	1.7378	1.88799	1.87582	0.572471
gi|483519919	167	38.47	40.22	39.93	19.17	12.66	gi|483519919	Androgen-induced proliferation inhibitor, partial [Anas platyrhynchos]	Anas platyrhynchos	19	804	15.98	27.96	41.38	15.71	9.689	gi|483519919	Androgen-induced proliferation inhibitor, partial [Anas platyrhynchos]	Anas platyrhynchos	15	1.24738	0.772681	1.45881	0.92045	1.85353	1.58489	1.15878	0.972747	1.24616	0.343061
gi|483504294	170	37.85	39.42	55.58	42.11	34.95	gi|483504294	Coronin-1C, partial [Anas platyrhynchos]	Anas platyrhynchos	23	163	41.87	44.17	56.42	43.58	34.95	gi|483504294	Coronin-1C, partial [Anas platyrhynchos]	Anas platyrhynchos	29	2.03236	1.92309	1.65959	1.55597	1.95885	1.21339	2.80543	1.78649	1.86689	0.432006
gi|483507647	171	37.72	39.19	58.46	35.71	22.17	gi|483507647	Coatomer subunit gamma, partial [Anas platyrhynchos]	Anas platyrhynchos	17	134	46.06	47.94	53.33	36.52	30.57	gi|483507647	Coatomer subunit gamma, partial [Anas platyrhynchos]	Anas platyrhynchos	25	0.698232	0.794328	1.70608	1.90546	0.679204	0.744732	1.47231	1.61436	1.20184	0.486628
gi|483499835	173	37.37	42.66	49.91	21.18	13.4	gi|483499835	DNA topoisomerase 2-beta, partial [Anas platyrhynchos]	Anas platyrhynchos	22	162	41.95	45.39	42.8	22.31	13.83	gi|483499835	DNA topoisomerase 2-beta, partial [Anas platyrhynchos]	Anas platyrhynchos	25	1.19124	0.744732	0.963829	0.608135	1.49969	0.981748	0.946237	0.597035	0.94158	0.283855
gi|483510368	174	37.02	37.13	62.53	52.59	45.55	gi|483510368	Deleted in malignant brain tumors 1 protein [Anas platyrhynchos]	Anas platyrhynchos	51	120	47.77	47.79	61.49	56.52	48.65	gi|483510368	Deleted in malignant brain tumors 1 protein [Anas platyrhynchos]	Anas platyrhynchos	49	0.197697	0.203236	0.510505	0.57544	0.239883	0.277971	0.47863	0.564937	0.381037	0.155592
gi|483524560	175	36.98	38.61	79.37	63.81	57.78	gi|483524560	Eukaryotic translation initiation factor 2 subunit 1, partial [Anas platyrhynchos]	Anas platyrhynchos	23	201	38.05	39.59	82.54	66.35	63.81	gi|483524560	Eukaryotic translation initiation factor 2 subunit 1, partial [Anas platyrhynchos]	Anas platyrhynchos	24	0.515229	0.704693	0.724436	1.02802	0.724436	0.744732	1.44544	1.47231	0.919912	0.337307
gi|483504667	176	36.94	37.93	67.86	60.71	50.27	gi|483504667	T-complex protein 1 subunit epsilon, partial [Anas platyrhynchos]	Anas platyrhynchos	22	286	32.51	34.26	72.53	59.62	55.49	gi|483504667	T-complex protein 1 subunit epsilon, partial [Anas platyrhynchos]	Anas platyrhynchos	24	0.597035	0.731139	1.05682	1.28233	0.847227	0.801678	1.25892	1.20226	0.972177	0.245468
gi|483519926	177	36.83	42.22	47.3	28.62	24.82	gi|483519926	Heat shock protein 105 kDa, partial [Anas platyrhynchos]	Anas platyrhynchos	23	293	32	35.79	49.14	29.85	25.55	gi|483519926	Heat shock protein 105 kDa, partial [Anas platyrhynchos]	Anas platyrhynchos	20	0.474242	0.731139	0.534564	0.801678	0.265461	0.432514	0.444631	0.717794	0.550253	0.171811
gi|483508142	178	36.59	40.41	50.08	31.84	27.51	gi|483508142	Arginyl-tRNA synthetase, cytoplasmic, partial [Anas platyrhynchos]	Anas platyrhynchos	20	222	36.85	39.99	53.01	38.49	29.37	gi|483508142	Arginyl-tRNA synthetase, cytoplasmic, partial [Anas platyrhynchos]	Anas platyrhynchos	18	1.04713	1.03753	0.981748	0.972747	0.981748	1	1.03753	1.04713	1.01319	0.0301563
gi|483523236	179	36.48	37.19	48.32	35.78	26.3	gi|483523236	Calcium-binding mitochondrial carrier protein Aralar2, partial [Anas platyrhynchos]	Anas platyrhynchos	18	374	27.46	28.2	47.55	29.36	25.38	gi|483523236	Calcium-binding mitochondrial carrier protein Aralar2, partial [Anas platyrhynchos]	Anas platyrhynchos	20	0.772681	1.04713	0.608135	0.824138	0.772681	0.816582	0.77983	0.824138	0.805664	0.112343
gi|483522348	180	36.47	37.03	69.67	52.13	47.62	gi|483522348	FK506-binding protein 4, partial [Anas platyrhynchos]	Anas platyrhynchos	24	172	40.88	41.02	79.45	59.65	54.64	gi|483522348	FK506-binding protein 4, partial [Anas platyrhynchos]	Anas platyrhynchos	30	0.731139	1.31826	0.972747	1.77011	0.672977	1.25892	1.01859	1.85353	1.19953	0.411054
gi|483505386	181	36.46	38.32	43.6	18.72	14.24	gi|483505386	Isoleucyl-tRNA synthetase, cytoplasmic, partial [Anas platyrhynchos]	Anas platyrhynchos	17	145	44.07	44.64	50.96	27.6	17.12	gi|483505386	Isoleucyl-tRNA synthetase, cytoplasmic, partial [Anas platyrhynchos]	Anas platyrhynchos	21	0.691831	0.613762	1.18032	1.03753	0.772681	0.787046	0.666807	0.679204	0.803647	0.187279
gi|483523959	182	36.05	36.77	47.28	36.86	29.7	gi|483523959	Far upstream element-binding protein 1, partial [Anas platyrhynchos]	Anas platyrhynchos	20	219	36.98	38.25	48.21	34.21	31.26	gi|483523959	Far upstream element-binding protein 1, partial [Anas platyrhynchos]	Anas platyrhynchos	23	0.928966	1.64437	1.39316	2.65461	0.937562	1	2.46604	2.65461	1.70991	0.722117
gi|483505795	183	36.01	37.74	64.27	49.42	42.23	gi|483505795	Splicing factor, proline- and glutamine-rich, partial [Anas platyrhynchos]	Anas platyrhynchos	20	282	32.64	36.22	69.37	49.65	43.62	gi|483505795	Splicing factor, proline- and glutamine-rich, partial [Anas platyrhynchos]	Anas platyrhynchos	23	0.772681	1.19124	0.744732	1.13763	0.895365	1.33045	0.816582	1.20226	1.01137	0.213898
gi|483522825	184	35.91	38.84	48.36	29.79	18.69	gi|483522825	Putative ATP-dependent RNA helicase DDX46, partial [Anas platyrhynchos]	Anas platyrhynchos	15	208	37.62	40.49	57.83	31.54	20.68	gi|483522825	Putative ATP-dependent RNA helicase DDX46, partial [Anas platyrhynchos]	Anas platyrhynchos	17	0.981748	0.972747	1.00925	0.990832	1.23595	1.1272	1.03753	0.928966	1.03553	0.0931748
gi|483509381	186	35.78	36.43	76.05	54.32	44.2	gi|483509381	Serpin H1, partial [Anas platyrhynchos]	Anas platyrhynchos	29	128	46.62	46.77	75.56	57.53	51.85	gi|483509381	Serpin H1, partial [Anas platyrhynchos]	Anas platyrhynchos	38	0.698232	2.01372	0.711214	2.03236	1.18032	1.92309	1.1695	1.92309	1.45644	0.543897
gi|483516451	188	35.59	37.61	49.38	38.07	25.66	gi|483516451	NADH-ubiquinone oxidoreductase 75 kDa subunit, mitochondrial, partial [Anas platyrhynchos]	Anas platyrhynchos	18	179	40.48	41.57	49.79	36.28	33.1	gi|483516451	NADH-ubiquinone oxidoreductase 75 kDa subunit, mitochondrial, partial [Anas platyrhynchos]	Anas platyrhynchos	23	0.580764	0.816582	0.731139	1.03753	0.666807	0.765597	1.19124	1.34276	0.891553	0.252248
gi|483503482	189	35.57	36.7	32.79	22.71	19.71	gi|483503482	NAD(P) transhydrogenase, mitochondrial, partial [Anas platyrhynchos]	Anas platyrhynchos	19	214	37.26	38.18	37.69	21.98	19.44	gi|483503482	NAD(P) transhydrogenase, mitochondrial, partial [Anas platyrhynchos]	Anas platyrhynchos	22	1.00925	0.737904	1.94089	1.34276	0.990832	0.981748	1.01859	1.00925	1.1289	0.342683
gi|483521464	190	35.52	38.52	35.15	14.03	9.13	gi|483521464	Putative ubiquitin carboxyl-terminal hydrolase FAF-X, partial [Anas platyrhynchos]	Anas platyrhynchos	22	224	36.82	39.18	32.92	16.42	9.404	gi|483521464	Putative ubiquitin carboxyl-terminal hydrolase FAF-X, partial [Anas platyrhynchos]	Anas platyrhynchos	23	0.990832	1.02802	0.928966	0.963829	0.963829	0.972747	0.990832	1	0.979881	0.0276589
gi|483509154	192	35.29	37.5	61.39	44.66	37.72	gi|483509154	Src substrate protein p85, partial [Anas platyrhynchos]	Anas platyrhynchos	25	195	38.58	39.7	69.4	49.47	42.17	gi|483509154	Src substrate protein p85, partial [Anas platyrhynchos]	Anas platyrhynchos	21	1.07647	1.58489	0.903649	1.2942	1.18032	2.48886	0.685488	1.40605	1.32749	0.5122
gi|483500897	195	35.2	37.45	44.89	24.82	17.52	gi|483500897	Exportin-7, partial [Anas platyrhynchos]	Anas platyrhynchos	17	79	55.97	57.12	46.08	31.2	28.74	gi|483500897	Exportin-7, partial [Anas platyrhynchos]	Anas platyrhynchos	33	0.855067	0.981748	0.586138	0.654636	0.83946	0.625173	0.704693	0.524808	0.721465	0.145999
gi|483511059	196	35.12	35.79	65.45	54.74	44.28	gi|483511059	Heterogeneous nuclear ribonucleoprotein K, partial [Anas platyrhynchos]	Anas platyrhynchos	23	197	38.47	39.44	67.15	56.2	51.58	gi|483511059	Heterogeneous nuclear ribonucleoprotein K, partial [Anas platyrhynchos]	Anas platyrhynchos	25	0.972747	0.963829	1.00925	0.990832	1.04713	1.15878	0.801678	0.870964	0.976901	0.10085
gi|483514853	198	34.99	35	90.59	85.64	79.21	gi|483514853	Ras-related protein Rab-1A, partial [Anas platyrhynchos]	Anas platyrhynchos	26	274	33.22	33.22	90.59	85.64	79.21	gi|483514853	Ras-related protein Rab-1A, partial [Anas platyrhynchos]	Anas platyrhynchos	24	0.654636	1.52757	0.903649	2.24905	0.824138	1.80302	1.36773	2.96483	1.53683	0.73596
gi|483510598	199	34.91	36.74	46.11	25.78	20.91	gi|483510598	Eukaryotic translation initiation factor 2C 2, partial [Anas platyrhynchos]	Anas platyrhynchos	15	244	34.86	37.18	49.71	28.46	22.53	gi|483510598	Eukaryotic translation initiation factor 2C 2, partial [Anas platyrhynchos]	Anas platyrhynchos	16	1.27057	0.580764	1.14815	0.534564	1.05682	0.597035	1.13763	0.642688	0.871028	0.288683
gi|483512990	200	34.67	35.94	46.1	31.83	24.76	gi|483512990	Cysteinyl-tRNA synthetase, cytoplasmic, partial [Anas platyrhynchos]	Anas platyrhynchos	20	191	38.75	40.51	55.37	36.83	31.34	gi|483512990	Cysteinyl-tRNA synthetase, cytoplasmic, partial [Anas platyrhynchos]	Anas platyrhynchos	24	0.366438	0.704693	0.724436	1.47231	0.487529	1	0.77983	1.59956	0.891849	0.41301
gi|483508532	201	34.66	35.22	42.71	31.71	27.49	gi|483508532	Importin subunit beta-1, partial [Anas platyrhynchos]	Anas platyrhynchos	23	196	38.56	39.1	50.26	35.68	31.71	gi|483508532	Importin subunit beta-1, partial [Anas platyrhynchos]	Anas platyrhynchos	25	0.349945	0.559758	0.457088	0.711214	1	0.981748	0.990832	0.972747	0.752916	0.251817
gi|483503096	202	34.6	37.68	40.56	23.8	20.11	gi|483503096	Epidermal growth factor receptor substrate 15, partial [Anas platyrhynchos]	Anas platyrhynchos	19	226	36.41	39.6	47.37	25.47	22.68	gi|483503096	Epidermal growth factor receptor substrate 15, partial [Anas platyrhynchos]	Anas platyrhynchos	23	0.554626	0.452898	1.1695	0.895365	0.772681	0.801678	1.01859	1.0666	0.841492	0.232418
gi|483502311	203	34.58	35.73	52.06	38.82	28.44	gi|483502311	Heterochromatin protein 1-binding protein 3, partial [Anas platyrhynchos]	Anas platyrhynchos	18	227	36.41	37.5	62.08	35.06	31.13	gi|483502311	Heterochromatin protein 1-binding protein 3, partial [Anas platyrhynchos]	Anas platyrhynchos	22	1.44544	1.1695	0.855067	0.691831	1.57036	1.19124	0.801678	0.60256	1.04096	0.333331
gi|483523675	204	34.57	35.41	58.42	35.54	24.89	gi|483523675	ATP-dependent RNA helicase DDX1, partial [Anas platyrhynchos]	Anas platyrhynchos	18	169	41.05	41.72	51.94	37.99	30.94	gi|483523675	ATP-dependent RNA helicase DDX1, partial [Anas platyrhynchos]	Anas platyrhynchos	22	1.11686	1.57036	0.660694	0.946237	1.00925	1.02802	0.972747	0.990832	1.03688	0.236593
gi|483517704	206	34.4	37.83	42.8	28.99	21.44	gi|483517704	Sorbin and SH3 domain-containing protein 1, partial [Anas platyrhynchos]	Anas platyrhynchos	21	159	42.53	43.99	43.92	27.95	23.78	gi|483517704	Sorbin and SH3 domain-containing protein 1, partial [Anas platyrhynchos]	Anas platyrhynchos	26	0.758578	0.928966	0.510505	0.648634	0.937562	1.14815	0.636796	0.751623	0.790102	0.191505
gi|483514483	207	34.08	103.35	86.17	75.8	69.68	gi|483514483	Actin, gamma-enteric smooth muscle, partial [Anas platyrhynchos]	Anas platyrhynchos	151	167	41.53	98.49	87.23	77.13	72.07	gi|483514483	Actin, gamma-enteric smooth muscle, partial [Anas platyrhynchos]	Anas platyrhynchos	186	0.648634	1.44544	0.398107	0.879022	0.648634	0.642688	0.737904	0.731139	0.766446	0.286032
gi|483525379	208	34.04	35.96	49.08	27.59	21.12	gi|483525379	Nuclear pore complex protein Nup93, partial [Anas platyrhynchos]	Anas platyrhynchos	19	181	40.35	42.13	55.43	32.97	23.57	gi|483525379	Nuclear pore complex protein Nup93, partial [Anas platyrhynchos]	Anas platyrhynchos	21	0.660694	0.636796	0.751623	0.698232	1.00925	1.01859	0.972747	0.972747	0.840085	0.156978
gi|483525299	209	34	36.53	45.05	28.58	17.95	gi|483525299	Ubiquitin carboxyl-terminal hydrolase 7, partial [Anas platyrhynchos]	Anas platyrhynchos	19	192	38.66	39.66	52.45	26.92	20.17	gi|483525299	Ubiquitin carboxyl-terminal hydrolase 7, partial [Anas platyrhynchos]	Anas platyrhynchos	20	1.01859	1	0.963829	0.946237	1	0.990832	0.981748	0.972747	0.984248	0.0215619
gi|483499340	210	34	36.35	51.76	29.32	22.03	gi|483499340	Putative pre-mRNA-splicing factor ATP-dependent RNA helicase DHX15, partial [Anas platyrhynchos]	Anas platyrhynchos	17	225	36.59	37.78	50.14	29.73	28.92	gi|483499340	Putative pre-mRNA-splicing factor ATP-dependent RNA helicase DHX15, partial [Anas platyrhynchos]	Anas platyrhynchos	20	0.758578	1.1272	0.855067	1.28233	0.549541	0.758578	0.824138	1.1695	0.915616	0.234273
gi|483525388	211	33.76	34.85	33.47	21.55	17.72	gi|483525388	Splicing factor 3B subunit 3, partial [Anas platyrhynchos]	Anas platyrhynchos	17	229	36.09	37.57	39.17	25.18	20.62	gi|483525388	Splicing factor 3B subunit 3, partial [Anas platyrhynchos]	Anas platyrhynchos	19	1.07647	1.39316	1.02802	1.35519	0.765597	1.03753	1	1.34276	1.12484	0.205099
gi|483510085	212	33.63	38.99	59.12	40.33	29.83	gi|483510085	Kinesin light chain 1, partial [Anas platyrhynchos]	Anas platyrhynchos	20	314	30.5	34.49	60.77	42.17	31.12	gi|483510085	Kinesin light chain 1, partial [Anas platyrhynchos]	Anas platyrhynchos	19	1.01859	1.03753	1.01859	1.03753	1.43219	1.78649	1.08643	1.35519	1.22157	0.262144
gi|483507689	214	33.39	34.41	62.33	33.69	20.98	gi|483507689	DNA topoisomerase 1, partial [Anas platyrhynchos]	Anas platyrhynchos	15	111	49.63	50.05	61.26	43.19	35.99	gi|483507689	DNA topoisomerase 1, partial [Anas platyrhynchos]	Anas platyrhynchos	26	0.758578	1.08643	1.35519	1.97697	1.08643	1.43219	1.01859	1.36773	1.26026	0.341745
gi|483511703	215	33.35	34.1	42.58	22.97	19.26	gi|483511703	Echinoderm microtubule-associated protein-like 1, partial [Anas platyrhynchos]	Anas platyrhynchos	16	234	35.83	37.04	45.22	27.39	23.92	gi|483511703	Echinoderm microtubule-associated protein-like 1, partial [Anas platyrhynchos]	Anas platyrhynchos	19	0.809096	0.654636	0.474242	0.387258	1.22462	1.08643	0.801678	0.711214	0.768646	0.264586
gi|483512458	217	33.11	36.56	45.17	28.66	18.57	gi|483512458	Protein unc-84-like protein A, partial [Anas platyrhynchos]	Anas platyrhynchos	15	543	21.4	24.82	44.73	21.93	13.68	gi|483512458	Protein unc-84-like protein A, partial [Anas platyrhynchos]	Anas platyrhynchos	11	0.972747	0.981748	0.963829	0.981748	0.946237	1	0.613762	0.666807	0.89086	0.145993
gi|483505324	222	32.78	33.36	77.61	57.46	44.03	gi|483505324	Aspartate aminotransferase, mitochondrial, partial [Anas platyrhynchos]	Anas platyrhynchos	25	203	37.98	38.13	75.12	56.22	49.75	gi|483505324	Aspartate aminotransferase, mitochondrial, partial [Anas platyrhynchos]	Anas platyrhynchos	27	0.591562	0.724436	1.01859	1.25892	0.539511	0.597035	1.08643	1.19124	0.875966	0.275124
gi|483510059	223	32.74	32.81	66.56	57.81	57.81	gi|483510059	Heterogeneous nuclear ribonucleoproteins A2/B1, partial [Anas platyrhynchos]	Anas platyrhynchos	26	164	41.61	41.68	76.88	63.44	60.62	gi|483510059	Heterogeneous nuclear ribonucleoproteins A2/B1, partial [Anas platyrhynchos]	Anas platyrhynchos	32	0.524808	0.831764	0.387258	0.60256	1.13763	0.963829	0.698232	0.586138	0.716527	0.231101
gi|483517447	224	32.69	34.51	59.07	38.61	35.94	gi|483517447	Glycerol-3-phosphate dehydrogenase, mitochondrial, partial [Anas platyrhynchos]	Anas platyrhynchos	17	189	38.96	40.28	70.11	49.82	41.28	gi|483517447	Glycerol-3-phosphate dehydrogenase, mitochondrial, partial [Anas platyrhynchos]	Anas platyrhynchos	20	1.08643	1.35519	1.51356	1.88799	0.724436	0.60256	1.20226	0.963829	1.16703	0.393513
gi|483507650	225	32.68	35.05	70.14	47.9	34.87	gi|483507650	Dolichyl-diphosphooligosaccharide--protein glycosyltransferase subunit 1, partial [Anas platyrhynchos]	Anas platyrhynchos	23	174	40.8	41.4	71.14	57.92	51.1	gi|483507650	Dolichyl-diphosphooligosaccharide--protein glycosyltransferase subunit 1, partial [Anas platyrhynchos]	Anas platyrhynchos	27	0.870964	1.1695	1.08643	1.41906	0.534564	0.765597	0.912011	1.35519	1.01416	0.281143
gi|483524042	226	32.34	37.11	62.49	26.77	14.68	gi|483524042	ELKS/RAB6-interacting/CAST family member 1, partial [Anas platyrhynchos]	Anas platyrhynchos	14	271	33.65	36.77	61.95	27.13	17.01	gi|483524042	ELKS/RAB6-interacting/CAST family member 1, partial [Anas platyrhynchos]	Anas platyrhynchos	16	1.04713	1.00925	0.990832	0.954993	1.30617	1.21339	0.847227	0.772681	1.01771	0.164392
gi|483502307	227	32.3	34.55	52.81	36.98	26.92	gi|483502307	Endothelin-converting enzyme 1, partial [Anas platyrhynchos]	Anas platyrhynchos	19	199	38.34	40.14	54.73	40.53	36.69	gi|483502307	Endothelin-converting enzyme 1, partial [Anas platyrhynchos]	Anas platyrhynchos	26	0.83946	1.28233	0.465586	0.698232	0.420727	0.77983	0.270396	0.483059	0.654953	0.298594
gi|483517688	228	32.29	34.59	47.32	42.4	38.12	gi|483517688	Annexin A11, partial [Anas platyrhynchos]	Anas platyrhynchos	24	190	38.76	42.72	49.68	42.4	42.4	gi|483517688	Annexin A11, partial [Anas platyrhynchos]	Anas platyrhynchos	29	1.41906	1.02802	1.10662	0.809096	1.21339	0.765597	0.717794	0.448745	0.93854	0.291116
gi|483505815	229	32.27	34.26	71.5	54.62	49.34	gi|483505815	26S protease regulatory subunit 8, partial [Anas platyrhynchos]	Anas platyrhynchos	20	235	35.7	36.88	79.68	63.06	58.31	gi|483505815	26S protease regulatory subunit 8, partial [Anas platyrhynchos]	Anas platyrhynchos	19	0.666807	0.937562	1.09648	1.57036	0.717794	1.01859	1.72187	2.26987	1.24992	0.520037
gi|483521257	230	31.99	32.6	27.93	12.62	7.243	gi|483521257	von Willebrand factor, partial [Anas platyrhynchos]	Anas platyrhynchos	20	237	35.56	36.11	34.49	13.7	9.824	gi|483521257	von Willebrand factor, partial [Anas platyrhynchos]	Anas platyrhynchos	26	1.10662	1.58489	0.937562	1.36773	0.801678	1.97697	0.487529	1.19124	1.18178	0.436069
gi|483520818	231	31.99	32.3	63.68	49.36	37.39	gi|483520818	Adenylyl cyclase-associated protein 1, partial [Anas platyrhynchos]	Anas platyrhynchos	24	256	34.47	34.88	64.32	46.37	37.39	gi|483520818	Adenylyl cyclase-associated protein 1, partial [Anas platyrhynchos]	Anas platyrhynchos	28	1.19124	1.39316	1.5417	1.83654	1.04713	1.18032	1.30617	1.45881	1.36938	0.232328
gi|483494674	234	31.79	32.35	46.47	22.48	17.16	gi|483494674	Integrin alpha-V, partial [Anas platyrhynchos]	Anas platyrhynchos	14	309	30.94	31.63	42.78	27.14	17.05	gi|483494674	Integrin alpha-V, partial [Anas platyrhynchos]	Anas platyrhynchos	14	0.903649	1.35519	0.608135	0.895365	0.831764	0.972747	0.448745	0.554626	0.821278	0.268259
gi|483515044	236	31.7	32.74	63.12	41.83	32.51	gi|483515044	Heterogeneous nuclear ribonucleoprotein U, partial [Anas platyrhynchos]	Anas platyrhynchos	22	335	29.29	29.89	59.32	32.89	27	gi|483515044	Heterogeneous nuclear ribonucleoprotein U, partial [Anas platyrhynchos]	Anas platyrhynchos	22	0.912011	1.52757	0.972747	1.6293	0.946237	1.48594	1.2942	1.97697	1.34312	0.35725
gi|483510472	237	31.57	33.15	62.6	46.56	43.51	gi|483510472	26S proteasome non-ATPase regulatory subunit 11, partial [Anas platyrhynchos]	Anas platyrhynchos	21	275	33.2	33.74	67.43	51.15	42.49	gi|483510472	26S proteasome non-ATPase regulatory subunit 11, partial [Anas platyrhynchos]	Anas platyrhynchos	18	0.679204	0.870964	1.38038	1.7378	0.636796	0.772681	0.937562	1.15878	1.02177	0.356636
gi|483510599	238	31.51	34.28	40.07	23.88	13.86	gi|483510599	Focal adhesion kinase 1, partial [Anas platyrhynchos]	Anas platyrhynchos	14	313	30.75	32.48	48.6	20.32	15.26	gi|483510599	Focal adhesion kinase 1, partial [Anas platyrhynchos]	Anas platyrhynchos	14	1.36773	1.1272	0.794328	0.679204	1.35519	1.13763	0.672977	0.559758	0.961751	0.302235
gi|483514866	241	31.36	32.03	59.56	42.43	31.87	gi|483514866	UTP--glucose-1-phosphate uridylyltransferase, partial [Anas platyrhynchos]	Anas platyrhynchos	16	253	34.5	35.51	67.13	46.41	37.85	gi|483514866	UTP--glucose-1-phosphate uridylyltransferase, partial [Anas platyrhynchos]	Anas platyrhynchos	19	0.648634	0.619441	1.20226	1.13763	0.60256	0.794328	0.946237	1.24738	0.899809	0.253026
gi|483518441	242	31.17	32.16	59.75	48.35	40.51	gi|483518441	Basic leucine zipper and W2 domain-containing protein 2, partial [Anas platyrhynchos]	Anas platyrhynchos	20	264	34.07	35.25	57.97	48.1	35.19	gi|483518441	Basic leucine zipper and W2 domain-containing protein 2, partial [Anas platyrhynchos]	Anas platyrhynchos	16	0.895365	1.0666	1.18032	1.34276	0.704693	0.903649	1.21339	1.5417	1.10606	0.252701
gi|483503823	243	31.1	32.27	46.22	27.73	21.88	gi|483503823	Transferrin receptor protein 1, partial [Anas platyrhynchos]	Anas platyrhynchos	17	239	35.39	36.2	49.35	34.77	23.44	gi|483503823	Transferrin receptor protein 1, partial [Anas platyrhynchos]	Anas platyrhynchos	19	0.831764	0.564937	0.831764	0.570164	0.679204	0.42462	1.20226	0.724436	0.728644	0.22147
gi|483514577	244	31.07	32.45	76.09	67.75	66.67	gi|483514577	Guanine nucleotide-binding protein subunit beta-2-like 1 [Anas platyrhynchos]	Anas platyrhynchos	23	206	37.74	39.64	81.16	81.16	71.38	gi|483514577	Guanine nucleotide-binding protein subunit beta-2-like 1 [Anas platyrhynchos]	Anas platyrhynchos	27	0.529663	0.954993	1.07647	1.83654	0.801678	1	1.25892	1.58489	1.13039	0.393913
gi|483524171	245	31.04	33.74	46.51	19.91	15.28	gi|483524171	Formin-like protein 2, partial [Anas platyrhynchos]	Anas platyrhynchos	18	326	29.82	31.5	46.7	22.83	15.38	gi|483524171	Formin-like protein 2, partial [Anas platyrhynchos]	Anas platyrhynchos	17	1.04713	1.02802	0.990832	0.972747	1.34276	1.55597	0.879022	1.02802	1.10556	0.211155
gi|483510893	246	31.03	32.97	52.59	38.7	32.22	gi|483510893	NAD-dependent malic enzyme, mitochondrial, partial [Anas platyrhynchos]	Anas platyrhynchos	18	231	35.93	36.51	57.78	45.56	40	gi|483510893	NAD-dependent malic enzyme, mitochondrial, partial [Anas platyrhynchos]	Anas platyrhynchos	19	0.887156	1.28233	1.58489	2.31206	0.903649	1.19124	1.11686	1.43219	1.3388	0.430709
gi|483518291	248	30.94	32.94	30.52	20.21	16.39	gi|483518291	Echinoderm microtubule-associated protein-like 4, partial [Anas platyrhynchos]	Anas platyrhynchos	15	185	39.83	40.37	49.18	27.22	22.37	gi|483518291	Echinoderm microtubule-associated protein-like 4, partial [Anas platyrhynchos]	Anas platyrhynchos	20	0.946237	0.630957	0.990832	0.660694	1.03753	1.35519	0.895365	1.1695	0.960788	0.226175
gi|483506359	249	30.89	31.71	62.05	39.97	31.57	gi|483506359	Succinate dehydrogenase [ubiquinone] flavoprotein subunit, mitochondrial, partial [Anas platyrhynchos]	0	18	209	37.61	37.63	53.5	41.99	38.72	gi|483506359	Succinate dehydrogenase [ubiquinone] flavoprotein subunit, mitochondrial, partial [Anas platyrhynchos]	0	23	0.946237	0.787046	0.963829	0.801678	1.39316	0.92045	1.45881	0.981748	1.03162	0.237862
gi|483509558	250	30.8	33.34	44.45	17.87	15.58	gi|483509558	Leucyl-tRNA synthetase, cytoplasmic, partial [Anas platyrhynchos]	Anas platyrhynchos	16	207	37.63	39.18	44.63	26.32	20.07	gi|483509558	Leucyl-tRNA synthetase, cytoplasmic, partial [Anas platyrhynchos]	Anas platyrhynchos	19	0.83946	1.45881	0.685488	1.22462	1.02802	1.02802	1.0666	1.05682	1.04848	0.21682
gi|483520300	251	30.79	32.9	40.35	15.37	13.23	gi|483520300	Eukaryotic translation initiation factor 5B, partial [Anas platyrhynchos]	Anas platyrhynchos	15	346	28.39	29.66	41.99	16.76	14.13	gi|483520300	Eukaryotic translation initiation factor 5B, partial [Anas platyrhynchos]	Anas platyrhynchos	15	0.816582	0.954993	1.49969	1.70608	0.744732	0.879022	1.19124	1.39316	1.14819	0.331507
gi|483519035	252	30.77	32.5	34.89	11.62	7.183	gi|483519035	Lipopolysaccharide-responsive and beige-like anchor protein, partial [Anas platyrhynchos]	Anas platyrhynchos	20	328	29.68	30.61	37.29	11.97	8.592	gi|483519035	Lipopolysaccharide-responsive and beige-like anchor protein, partial [Anas platyrhynchos]	Anas platyrhynchos	22	1.02802	1.00925	0.972747	0.946237	0.887156	0.903649	0.758578	0.772681	0.90979	0.0944566
gi|483509212	253	30.76	33.84	51.17	26.56	20.31	gi|483509212	Dynamin-1, partial [Anas platyrhynchos]	Anas platyrhynchos	15	236	35.57	38.25	54.69	36.2	21.35	gi|483509212	Dynamin-1, partial [Anas platyrhynchos]	Anas platyrhynchos	18	1.18032	1.1695	0.990832	0.990832	0.981748	0.990832	1.00925	1.01859	1.04149	0.0778554
gi|483505018	254	30.75	32.5	36.26	20.97	15.2	gi|483505018	Nck-associated protein 1, partial [Anas platyrhynchos]	Anas platyrhynchos	16	188	39.31	40.28	46.34	23.35	18.77	gi|483505018	Nck-associated protein 1, partial [Anas platyrhynchos]	Anas platyrhynchos	20	1.36773	1.47231	0.672977	0.724436	1.20226	1.41906	1.01859	1.20226	1.13495	0.285757
gi|483516367	255	30.66	35.55	64.65	52.93	40.4	gi|483516367	T-complex protein 1 subunit delta, partial [Anas platyrhynchos]	Anas platyrhynchos	23	232	35.9	38.69	69.7	59.19	48.48	gi|483516367	T-complex protein 1 subunit delta, partial [Anas platyrhynchos]	Anas platyrhynchos	24	0.679204	0.731139	1.41906	1.52757	0.794328	1.05682	1.23595	1.70608	1.14377	0.364611
gi|483503058	257	30.63	32.37	46.73	24.65	22.72	gi|483503058	1-phosphatidylinositol-4,5-bisphosphate phosphodiesterase delta-1, partial [Anas platyrhynchos]	Anas platyrhynchos	16	520	21.8	23.34	45.06	25.29	16.05	gi|483503058	1-phosphatidylinositol-4,5-bisphosphate phosphodiesterase delta-1, partial [Anas platyrhynchos]	Anas platyrhynchos	11	1.8197	1.90546	0.751623	0.801678	1.7378	1.90546	0.794328	0.879022	1.32438	0.521073
gi|483502205	258	30.49	32.03	50.14	24.44	20.95	gi|483502205	Vesicle-fusing ATPase, partial [Anas platyrhynchos]	Anas platyrhynchos	15	262	34.17	35.51	57.12	35.2	25.7	gi|483502205	Vesicle-fusing ATPase, partial [Anas platyrhynchos]	Anas platyrhynchos	18	0.461318	0.912011	0.436516	0.887156	0.981748	0.77983	0.855067	0.679204	0.749106	0.192779
gi|483522673	259	30.47	31.71	29.13	14.9	11.9	gi|483522673	Nuclear pore membrane glycoprotein 210, partial [Anas platyrhynchos]	Anas platyrhynchos	18	230	36.05	36.59	30.29	15.23	13.17	gi|483522673	Nuclear pore membrane glycoprotein 210, partial [Anas platyrhynchos]	Anas platyrhynchos	21	1.10662	0.586138	1.2942	0.654636	0.972747	0.954993	0.981748	0.963829	0.939364	0.213153
gi|483512012	260	30.43	33.19	60.38	41.05	35.8	gi|483512012	Septin-6, partial [Anas platyrhynchos]	Anas platyrhynchos	22	1014	13.05	29.46	57.28	33.65	29.83	gi|483512012	Septin-6, partial [Anas platyrhynchos]	Anas platyrhynchos	17	0.92045	1.24738	0.758578	1.03753	0.990832	1.02802	0.928966	0.963829	0.984448	0.128699
gi|483514867	261	30.41	33.06	74.25	58.68	32.93	gi|483514867	Malate dehydrogenase, cytoplasmic, partial [Anas platyrhynchos]	Anas platyrhynchos	18	323	29.95	31.16	67.66	60.18	42.51	gi|483514867	Malate dehydrogenase, cytoplasmic, partial [Anas platyrhynchos]	Anas platyrhynchos	20	0.539511	0.83946	0.794328	1.18032	0.363078	0.666807	0.496592	0.895365	0.721933	0.243702
gi|483498844	262	30.15	31.46	34.23	19.19	13.95	gi|483498844	Enhancer of mRNA-decapping protein 4, partial [Anas platyrhynchos]	Anas platyrhynchos	16	278	33.03	33.94	34.96	20.28	16.35	gi|483498844	Enhancer of mRNA-decapping protein 4, partial [Anas platyrhynchos]	Anas platyrhynchos	19	0.847227	1.35519	1.15878	1.8197	1.02802	1.01859	1.04713	1.04713	1.16522	0.281472
gi|483514955	263	30.14	31.42	36.93	21.59	18.64	gi|483514955	RNA-binding protein 12, partial [Anas platyrhynchos]	Anas platyrhynchos	16	381	26.84	28.02	40.23	19.09	16.14	gi|483514955	RNA-binding protein 12, partial [Anas platyrhynchos]	Anas platyrhynchos	13	0.972747	0.963829	0.990832	0.981748	1.14815	0.847227	1.09648	0.801678	0.975337	0.106964
gi|483521833	264	30.12	33.73	55.95	38.6	31.19	gi|483521833	Tyrosine-protein kinase Lyn, partial [Anas platyrhynchos]	Anas platyrhynchos	17	348	28.29	31.16	58.48	38.01	30.21	gi|483521833	Tyrosine-protein kinase Lyn, partial [Anas platyrhynchos]	Anas platyrhynchos	14	2.26987	1.59956	0.92045	0.642688	2.83139	2.63027	1.11686	1	1.62639	0.789983
gi|483498382	265	30.07	34.56	77.01	68.45	59.89	gi|483498382	Desmin, partial [Anas platyrhynchos]	Anas platyrhynchos	34	380	26.89	29.74	72.19	65.24	56.68	gi|483498382	Desmin, partial [Anas platyrhynchos]	Anas platyrhynchos	30	0.457088	0.903649	0.698232	1.2942	1.40605	1.0666	1.35519	1.04713	1.02852	0.310813
gi|483506848	266	30.03	32.29	41.04	27.5	18.6	gi|483506848	Splicing factor 3 subunit 1, partial [Anas platyrhynchos]	Anas platyrhynchos	16	277	33.07	34.93	44.73	28.73	21.48	gi|483506848	Splicing factor 3 subunit 1, partial [Anas platyrhynchos]	Anas platyrhynchos	16	0.981748	0.972747	0.981748	0.972747	1.01859	1.00925	1	0.990832	0.990958	0.0158626
gi|483500695	268	29.99	31.49	46.54	30.28	25.42	gi|483500695	Lysyl-tRNA synthetase, partial [Anas platyrhynchos]	Anas platyrhynchos	17	242	35	36.21	50.65	42.43	36.45	gi|483500695	Lysyl-tRNA synthetase, partial [Anas platyrhynchos]	Anas platyrhynchos	21	1.19124	1.01859	1.59956	1.43219	0.903649	1.01859	1.31826	1.45881	1.24261	0.232841
gi|483506214	269	29.92	34.25	43.96	20.99	14.31	gi|483506214	Plasma membrane calcium-transporting ATPase 1, partial [Anas platyrhynchos]	Anas platyrhynchos	19	152	43.4	45.86	48.49	27.98	20.75	gi|483506214	Plasma membrane calcium-transporting ATPase 1, partial [Anas platyrhynchos]	Anas platyrhynchos	23	1.27057	1.05682	0.831764	0.698232	0.954993	0.981748	0.928966	0.954993	0.959761	0.155033
gi|483503062	270	29.91	32.62	50.78	30.78	20.48	gi|483503062	Villin-1, partial [Anas platyrhynchos]	Anas platyrhynchos	15	372	27.47	30.02	46.11	20.6	16.77	gi|483503062	Villin-1, partial [Anas platyrhynchos]	Anas platyrhynchos	13	0.972747	0.972747	1	1	0.679204	1.22462	0.801678	1.44544	1.01205	0.2212
gi|483517663	271	29.9	33.42	31.66	20.84	15.65	gi|483517663	Protein transport protein Sec24C, partial [Anas platyrhynchos]	Anas platyrhynchos	18	269	33.76	34.86	31.13	20.3	19.14	gi|483517663	Protein transport protein Sec24C, partial [Anas platyrhynchos]	Anas platyrhynchos	20	1.02802	1.03753	1.00925	1.01859	0.946237	1	1.01859	1.07647	1.01684	0.0343513
gi|483519763	273	29.84	32.59	43.97	31.03	29.14	gi|483519763	Prothrombin, partial [Anas platyrhynchos]	Anas platyrhynchos	19	252	34.52	37.37	50.69	36.55	31.03	gi|483519763	Prothrombin, partial [Anas platyrhynchos]	Anas platyrhynchos	20	0.981748	0.954993	1	0.972747	0.990832	0.972747	0.972747	0.954993	0.975101	0.0147348
gi|483498662	274	29.81	31.83	56.05	38.12	34.53	gi|483498662	Integrin-linked protein kinase, partial [Anas platyrhynchos]	Anas platyrhynchos	19	228	36.4	37	60.31	43.05	40.13	gi|483498662	Integrin-linked protein kinase, partial [Anas platyrhynchos]	Anas platyrhynchos	23	1.33045	1.47231	1.08643	1.24738	1.64437	1.67494	0.855067	0.879022	1.27375	0.297458
gi|483514258	275	29.75	30.68	44.17	19.69	17.16	gi|483514258	Palladin, partial [Anas platyrhynchos]	Anas platyrhynchos	17	540	21.46	22.02	39.48	17.07	12.74	gi|483514258	Palladin, partial [Anas platyrhynchos]	Anas platyrhynchos	13	0.92045	0.946237	0.972747	1	1.23595	1.20226	1.03753	1.00925	1.04055	0.108904
gi|483520730	279	29.49	31.75	50.98	26.34	20.34	gi|483520730	AFG3-like protein 2, partial [Anas platyrhynchos]	Anas platyrhynchos	17	342	28.54	30.65	51.11	28.42	18.64	gi|483520730	AFG3-like protein 2, partial [Anas platyrhynchos]	Anas platyrhynchos	13	0.636796	0.630957	0.824138	0.831764	0.887156	0.92045	0.92045	0.963829	0.826942	0.119608
gi|483516670	280	29.43	33.26	61.95	42	33.41	gi|483516670	Non-POU domain-containing octamer-binding protein, partial [Anas platyrhynchos]	Anas platyrhynchos	15	171	40.95	41.31	71.46	58.24	44.55	gi|483516670	Non-POU domain-containing octamer-binding protein, partial [Anas platyrhynchos]	Anas platyrhynchos	23	0.772681	1.1272	0.981748	1.47231	1.01859	1.10662	1.34276	1.44544	1.15842	0.228613
gi|483498451	281	29.37	35.45	76.01	51.31	47.98	gi|483498451	Lamin-B1, partial [Anas platyrhynchos]	Anas platyrhynchos	25	357	27.96	33.75	72.68	51.54	46.08	gi|483498451	Lamin-B1, partial [Anas platyrhynchos]	Anas platyrhynchos	26	0.855067	0.704693	0.524808	0.457088	1.67494	1.07647	0.903649	0.570164	0.84586	0.36982
gi|483505854	282	29.33	30.98	60.22	23.01	15.16	gi|483505854	Thyroid hormone receptor-associated protein 3, partial [Anas platyrhynchos]	Anas platyrhynchos	16	351	28.21	28.79	57.74	25.16	15.91	gi|483505854	Thyroid hormone receptor-associated protein 3, partial [Anas platyrhynchos]	Anas platyrhynchos	15	0.704693	0.801678	1.1272	1.30617	0.963829	1	0.972747	1.00925	0.985696	0.172104
gi|483511957	284	29.1	30.92	40.85	23.47	15.2	gi|483511957	FERM, RhoGEF and pleckstrin domain-containing protein 1, partial [Anas platyrhynchos]	Anas platyrhynchos	12	324	29.9	31.55	39.92	26.47	16.55	gi|483511957	FERM, RhoGEF and pleckstrin domain-containing protein 1, partial [Anas platyrhynchos]	Anas platyrhynchos	13	1.94089	2.37684	0.981748	1.23595	0.731139	1.20226	0.648634	1.03753	1.26937	0.558405
gi|483510822	285	29.05	29.51	60.57	50.59	45.13	gi|483510822	Alpha-1-antitrypsin-like protein GS55-MS, partial [Anas platyrhynchos]	Anas platyrhynchos	26	304	31.29	31.58	71.02	57.24	52.49	gi|483510822	Alpha-1-antitrypsin-like protein GS55-MS, partial [Anas platyrhynchos]	Anas platyrhynchos	26	0.691831	0.787046	0.363078	0.416869	0.765597	0.679204	0.597035	0.524808	0.603183	0.146784
gi|483504897	286	29.02	31.81	69.25	57.11	44.19	gi|483504897	Acetyl-CoA acetyltransferase, mitochondrial, partial [Anas platyrhynchos]	Anas platyrhynchos	16	284	32.52	34.06	73.9	60.21	55.04	gi|483504897	Acetyl-CoA acetyltransferase, mitochondrial, partial [Anas platyrhynchos]	Anas platyrhynchos	21	0.972747	1	1.00925	1.03753	0.559758	0.711214	1.27057	1.59956	1.02008	0.297679
gi|483497525	287	28.98	29.26	68.4	58.33	58.33	gi|483497525	26S proteasome non-ATPase regulatory subunit 13, partial [Anas platyrhynchos]	Anas platyrhynchos	15	469	23.3	24.16	65.28	54.17	43.4	gi|483497525	26S proteasome non-ATPase regulatory subunit 13, partial [Anas platyrhynchos]	Anas platyrhynchos	14	1	1.04713	1.02802	1.07647	0.972747	0.981748	1.01859	1.02802	1.01909	0.0319065
gi|483518779	288	28.85	32.47	59.89	35.93	25.41	gi|483518779	Switch-associated protein 70, partial [Anas platyrhynchos]	Anas platyrhynchos	15	250	34.57	35.59	58.08	36.66	33.03	gi|483518779	Switch-associated protein 70, partial [Anas platyrhynchos]	Anas platyrhynchos	20	0.847227	0.524808	1.35519	0.83946	0.77983	0.483059	1.19124	0.717794	0.842326	0.281538
gi|483503794	289	28.84	31.29	42.51	22.6	18.5	gi|483503794	Nuclear pore complex protein Nup107, partial [Anas platyrhynchos]	Anas platyrhynchos	15	366	27.72	32.03	41.22	24	21.55	gi|483503794	Nuclear pore complex protein Nup107, partial [Anas platyrhynchos]	Anas platyrhynchos	17	0.299226	0.405508	0.544503	0.731139	0.990832	0.954993	1.01859	0.981748	0.740818	0.271489
gi|483506881	291	28.8	30.5	32.45	11.96	7.677	gi|483506881	Nuclear pore complex protein Nup205, partial [Anas platyrhynchos]	Anas platyrhynchos	15	362	27.78	28.89	30.61	13.76	9.571	gi|483506881	Nuclear pore complex protein Nup205, partial [Anas platyrhynchos]	Anas platyrhynchos	19	0.963829	1.01859	0.912011	0.972747	1.00925	1	0.981748	0.972747	0.978866	0.0310786
gi|483514234	292	28.69	42.47	28.3	13.59	10.74	gi|483514234	Fibrillin-2, partial [Anas platyrhynchos]	Anas platyrhynchos	29	205	37.79	44.74	32.19	15.89	11.85	gi|483514234	Fibrillin-2, partial [Anas platyrhynchos]	Anas platyrhynchos	31	0.654636	0.461318	0.49204	0.349945	0.816582	0.903649	0.544503	0.597035	0.602464	0.172682
gi|483504431	293	28.61	30.98	49.54	24.41	19.71	gi|483504431	Liprin-beta-1, partial [Anas platyrhynchos]	Anas platyrhynchos	16	417	25.32	28.06	49.85	27.99	17.67	gi|483504431	Liprin-beta-1, partial [Anas platyrhynchos]	Anas platyrhynchos	12	0.990832	0.990832	0.954993	0.954993	2.05116	1.78649	1.44544	1.25892	1.30421	0.395734
gi|483504993	295	28.48	30.26	44.42	25.6	14.88	gi|483504993	Isoleucyl-tRNA synthetase, mitochondrial, partial [Anas platyrhynchos]	Anas platyrhynchos	13	486	22.79	23.25	41.14	22.65	13.68	gi|483504993	Isoleucyl-tRNA synthetase, mitochondrial, partial [Anas platyrhynchos]	Anas platyrhynchos	11	0.928966	0.928966	0.928966	0.928966	0.954993	0.946237	0.954993	0.946237	0.939791	0.0112582
gi|483502998	296	28.42	30.5	35.91	21.74	16.49	gi|483502998	Ankyrin repeat and FYVE domain-containing protein 1, partial [Anas platyrhynchos]	Anas platyrhynchos	16	299	31.62	32.65	38.75	26.37	19.93	gi|483502998	Ankyrin repeat and FYVE domain-containing protein 1, partial [Anas platyrhynchos]	Anas platyrhynchos	20	0.724436	1.39316	0.461318	0.862979	0.636796	0.83946	0.642688	0.862979	0.802976	0.258131
gi|483511034	298	28.39	32.34	89.62	72.66	65.05	gi|483511034	Annexin A4, partial [Anas platyrhynchos]	Anas platyrhynchos	22	311	30.82	36	84.78	70.24	63.67	gi|483511034	Annexin A4, partial [Anas platyrhynchos]	Anas platyrhynchos	21	0.972747	0.963829	0.990832	0.981748	0.855067	0.666807	0.831764	0.648634	0.863928	0.131401
gi|483517237	299	28.34	31.91	56.38	28.72	21.43	gi|483517237	LETM1 and EF-hand domain-containing protein 1, mitochondrial, partial [Anas platyrhynchos]	Anas platyrhynchos	13	296	31.93	36.2	59.12	38.3	26.75	gi|483517237	LETM1 and EF-hand domain-containing protein 1, mitochondrial, partial [Anas platyrhynchos]	Anas platyrhynchos	16	1.1272	0.912011	1.2942	1.0666	0.954993	0.954993	0.990832	0.990832	1.03646	0.116455
gi|483501983	300	28.25	30.56	29.5	14.75	9.226	gi|483501983	Nuclear pore complex protein Nup98-Nup96, partial [Anas platyrhynchos]	Anas platyrhynchos	16	183	39.95	41.28	34.45	17.26	15.26	gi|483501983	Nuclear pore complex protein Nup98-Nup96, partial [Anas platyrhynchos]	Anas platyrhynchos	23	0.862979	0.895365	0.787046	0.816582	1.02802	0.685488	0.654636	0.457088	0.7734	0.16266
gi|483519211	301	28.23	32.87	40.46	18.42	12.28	gi|483519211	CLIP-associating protein 2, partial [Anas platyrhynchos]	Anas platyrhynchos	16	268	33.79	36.53	52.02	21.53	16.62	gi|483519211	CLIP-associating protein 2, partial [Anas platyrhynchos]	Anas platyrhynchos	20	1	0.963829	1.05682	1.01859	1.01859	1	0.990832	0.972747	1.00268	0.0273801
gi|483504467	303	28.19	31.33	48.2	22.97	16.78	gi|483504467	Multimerin-2, partial [Anas platyrhynchos]	Anas platyrhynchos	17	287	32.49	34.08	46.17	27.48	21.85	gi|483504467	Multimerin-2, partial [Anas platyrhynchos]	Anas platyrhynchos	23	0.954993	0.990832	0.954993	0.990832	1.0666	0.990832	0.831764	0.772681	0.94419	0.0893016
gi|483520015	304	28.15	28.59	88.08	69.95	61.66	gi|483520015	Cysteine and glycine-rich protein 1, partial [Anas platyrhynchos]	Anas platyrhynchos	20	315	30.46	30.86	88.6	76.17	67.36	gi|483520015	Cysteine and glycine-rich protein 1, partial [Anas platyrhynchos]	Anas platyrhynchos	22	1.25892	1.97697	0.505825	0.862979	2.37684	2.93765	1.18032	1.49969	1.5749	0.756042
gi|483511658	305	28.07	30.23	38.96	14.7	8.995	gi|483511658	Serine/threonine-protein kinase MRCK beta, partial [Anas platyrhynchos]	Anas platyrhynchos	16	178	40.57	42.09	39.89	19.11	16.13	gi|483511658	Serine/threonine-protein kinase MRCK beta, partial [Anas platyrhynchos]	Anas platyrhynchos	22	0.972747	0.954993	0.954993	0.937562	0.954993	0.946237	0.981748	0.963829	0.958388	0.0132166
gi|483510207	306	28	29.94	51.52	33.08	26.37	gi|483510207	Heat shock 70 kDa protein 12A, partial [Anas platyrhynchos]	Anas platyrhynchos	19	251	34.54	35.77	49.39	36.13	30.34	gi|483510207	Heat shock 70 kDa protein 12A, partial [Anas platyrhynchos]	Anas platyrhynchos	21	1.18032	0.751623	0.57544	0.380189	1.08643	0.787046	0.625173	0.465586	0.731475	0.264739
gi|483520711	307	27.98	29.39	61.82	39.77	32.95	gi|483520711	Sorting nexin-2, partial [Anas platyrhynchos]	Anas platyrhynchos	15	421	25.22	30.15	65.45	46.36	37.73	gi|483520711	Sorting nexin-2, partial [Anas platyrhynchos]	Anas platyrhynchos	18	1.18032	1.00925	0.751623	0.654636	1.22462	0.831764	0.648634	0.452898	0.844218	0.255186
gi|483525052	308	27.96	47.92	57.85	25.39	19.01	gi|483525052	Rho-associated protein kinase 1, partial [Anas platyrhynchos]	Anas platyrhynchos	25	259	34.38	55.08	60.78	31.4	22.24	gi|483525052	Rho-associated protein kinase 1, partial [Anas platyrhynchos]	Anas platyrhynchos	28	1.00925	1.01859	0.963829	0.972747	1.44544	1.41906	1.05682	1.04713	1.11661	0.18479
gi|483504029	312	27.79	28.75	54.94	31.99	24.79	gi|483504029	Formin-binding protein 1-like, partial [Anas platyrhynchos]	Anas platyrhynchos	14	306	31.11	31.91	52.76	36.35	31.16	gi|483504029	Formin-binding protein 1-like, partial [Anas platyrhynchos]	Anas platyrhynchos	20	1.59956	1.58489	0.816582	0.787046	1.34276	1.7378	0.83946	1.11686	1.22812	0.364951
gi|483508421	313	27.64	32.49	46.62	30	21.97	gi|483508421	Dynactin subunit 1, partial [Anas platyrhynchos]	Anas platyrhynchos	14	289	32.42	34.91	54.23	34.79	28.03	gi|483508421	Dynactin subunit 1, partial [Anas platyrhynchos]	Anas platyrhynchos	16	1.00925	1.00925	0.954993	0.954993	0.824138	1.01859	0.554626	0.685488	0.876417	0.162246
gi|483506687	314	27.64	28.29	58.79	35.15	26.75	gi|483506687	Fragile X mental retardation syndrome-related protein 1, partial [Anas platyrhynchos]	Anas platyrhynchos	13	379	27.14	27.31	52.41	29.55	25.97	gi|483506687	Fragile X mental retardation syndrome-related protein 1, partial [Anas platyrhynchos]	Anas platyrhynchos	15	0.895365	0.954993	0.870964	0.928966	1.00925	0.879022	1.04713	0.912011	0.937213	0.0589671
gi|483519625	315	27.63	28.29	87.05	78.24	74.09	gi|483519625	Hippocalcin-like protein 1, partial [Anas platyrhynchos]	Anas platyrhynchos	17	411	25.49	26.57	80.83	77.72	64.77	gi|483519625	Hippocalcin-like protein 1, partial [Anas platyrhynchos]	Anas platyrhynchos	15	1.51356	1.10662	0.972747	0.717794	1.07647	1.0666	0.972747	0.954993	1.04769	0.20927
gi|483510083	316	27.61	28.99	43.01	20.46	16.99	gi|483510083	Tyrosine-protein kinase-like 7, partial [Anas platyrhynchos]	Anas platyrhynchos	13	412	25.47	26.15	34.1	16.76	14.8	gi|483510083	Tyrosine-protein kinase-like 7, partial [Anas platyrhynchos]	Anas platyrhynchos	12	1.01859	1.01859	1.13763	1.13763	0.83946	1.1272	1.19124	1.6293	1.13745	0.21271
gi|483504312	318	27.33	29.59	55.24	28.75	20.54	gi|483504312	Threonyl-tRNA synthetase, cytoplasmic, partial [Anas platyrhynchos]	Anas platyrhynchos	16	266	33.87	35.53	53.26	32.01	24.79	gi|483504312	Threonyl-tRNA synthetase, cytoplasmic, partial [Anas platyrhynchos]	Anas platyrhynchos	18	0.83946	0.870964	1.55597	1.57036	0.717794	0.937562	0.801678	1.04713	1.04261	0.313727
gi|483509602	319	27.32	27.64	57.36	35.38	30.11	gi|483509602	AP-2 complex subunit mu-1, partial [Anas platyrhynchos]	Anas platyrhynchos	16	377	27.23	28.57	56.26	36.48	33.85	gi|483509602	AP-2 complex subunit mu-1, partial [Anas platyrhynchos]	Anas platyrhynchos	17	1.02802	0.990832	0.436516	0.405508	0.816582	1.13763	0.831764	1.15878	0.850703	0.273766
gi|483516467	320	27.28	29.12	44.96	29.2	21.58	gi|483516467	Integrin beta-2, partial [Anas platyrhynchos]	Anas platyrhynchos	16	489	22.73	24.43	48.19	22.35	18.09	gi|483516467	Integrin beta-2, partial [Anas platyrhynchos]	Anas platyrhynchos	13	1.30617	0.990832	2.44343	1.90546	1.35519	0.870964	2.63027	1.78649	1.6611	0.604141
gi|483522877	321	27.27	29.19	57.43	43.32	35.4	gi|483522877	Succinyl-CoA ligase [GDP-forming] subunit beta, mitochondrial, partial [Anas platyrhynchos]	GDP-forming	15	427	24.99	25.64	56.93	34.9	33.17	gi|483522877	Succinyl-CoA ligase [GDP-forming] subunit beta, mitochondrial, partial [Anas platyrhynchos]	GDP-forming	16	1.0666	1.04713	1.01859	1.00925	1.1695	1.0666	1.77011	1.6293	1.22213	0.281644
gi|483501178	323	27.2	28.04	51.32	39.33	37.89	gi|483501178	Calcium-binding mitochondrial carrier protein SCaMC-1, partial [Anas platyrhynchos]	Anas platyrhynchos	15	336	29.25	29.78	70.02	47.48	43.17	gi|483501178	Calcium-binding mitochondrial carrier protein SCaMC-1, partial [Anas platyrhynchos]	Anas platyrhynchos	16	1.59956	1.08643	1.75388	1.20226	1.01859	1.03753	1.02802	1.04713	1.22167	0.27107
gi|483506156	324	27	28.8	36.02	14.71	10.34	gi|483506156	Plexin-A1, partial [Anas platyrhynchos]	Anas platyrhynchos	14	257	34.41	35.21	37.82	16.86	13.53	gi|483506156	Plexin-A1, partial [Anas platyrhynchos]	Anas platyrhynchos	20	1.04713	0.954993	0.990832	0.903649	1.38038	1.10662	0.928966	0.744732	1.00716	0.173014
gi|483521240	325	26.75	29.08	59.09	32.09	23.83	gi|483521240	Aspartyl/asparaginyl beta-hydroxylase, partial [Anas platyrhynchos]	Anas platyrhynchos	15	221	36.89	40.04	60.61	41.46	34.02	gi|483521240	Aspartyl/asparaginyl beta-hydroxylase, partial [Anas platyrhynchos]	Anas platyrhynchos	18	0.559758	0.679204	0.801678	1	1.05682	1.64437	0.77983	1.27057	0.974029	0.329922
gi|483501899	326	26.73	28.71	43.43	34.29	29.71	gi|483501899	Serine/threonine-protein kinase PAK 2, partial [Anas platyrhynchos]	Anas platyrhynchos	15	405	25.75	26.22	48.19	38.86	30.86	gi|483501899	Serine/threonine-protein kinase PAK 2, partial [Anas platyrhynchos]	Anas platyrhynchos	15	0.698232	0.990832	1.5417	2.31206	0.870964	1.10662	1.30617	1.61436	1.30512	0.48225
gi|483525358	327	26.64	30.83	71.43	53.94	52.48	gi|483525358	Heterogeneous nuclear ribonucleoprotein H3, partial [Anas platyrhynchos]	Anas platyrhynchos	23	403	25.82	30	77.55	53.94	52.48	gi|483525358	Heterogeneous nuclear ribonucleoprotein H3, partial [Anas platyrhynchos]	Anas platyrhynchos	28	0.619441	0.744732	1.20226	1.43219	0.972747	0.981748	0.972747	0.981748	0.988452	0.234192
gi|483523509	330	26.57	28.17	61.49	51.15	43.68	gi|483523509	Thioredoxin domain-containing protein 5, partial [Anas platyrhynchos]	Anas platyrhynchos	13	364	27.76	30.9	66.67	51.15	45.4	gi|483523509	Thioredoxin domain-containing protein 5, partial [Anas platyrhynchos]	Anas platyrhynchos	16	1.24738	1.18032	1.21339	1.13763	1.25892	0.981748	2.10863	1.67494	1.35037	0.340605
gi|483519385	331	26.51	27.47	47.45	27.55	20.3	gi|483519385	Centaurin-beta-2, partial [Anas platyrhynchos]	Anas platyrhynchos	14	213	37.4	37.75	50.81	30.24	29.44	gi|483519385	Centaurin-beta-2, partial [Anas platyrhynchos]	Anas platyrhynchos	21	1.90546	2.31206	1.11686	1.44544	1.20226	1.55597	0.912011	1.18032	1.4538	0.432471
gi|483513196	332	26.38	27.12	57.98	26.06	22.69	gi|483513196	Scaffold attachment factor B1, partial [Anas platyrhynchos]	Anas platyrhynchos	14	375	27.38	28.94	65.46	28.55	24.31	gi|483513196	Scaffold attachment factor B1, partial [Anas platyrhynchos]	Anas platyrhynchos	15	1.07647	0.963829	1.0666	0.954993	0.903649	0.895365	0.963829	0.954993	0.972465	0.0623663
gi|483512401	333	26.33	28.65	48.15	31.26	26.07	gi|483512401	Dynamin-1-like protein, partial [Anas platyrhynchos]	Anas platyrhynchos	15	193	38.66	39.32	54.67	37.33	30.81	gi|483512401	Dynamin-1-like protein, partial [Anas platyrhynchos]	Anas platyrhynchos	20	0.954993	0.887156	0.981748	0.912011	0.772681	0.855067	0.794328	0.879022	0.879626	0.067575
gi|483510000	335	26.21	29.27	30.94	11.53	9.392	gi|483510000	THO complex subunit 2, partial [Anas platyrhynchos]	Anas platyrhynchos	14	345	28.41	30.88	37.43	15.47	11.26	gi|483510000	THO complex subunit 2, partial [Anas platyrhynchos]	Anas platyrhynchos	16	1.47231	1.7378	1.80302	2.0893	0.879022	1.40605	1.1695	1.78649	1.54294	0.365275
gi|483518776	338	26.02	27.47	29.5	19.17	17.01	gi|483518776	Importin-7, partial [Anas platyrhynchos]	Anas platyrhynchos	16	376	27.37	28.32	31.96	21.34	18.09	gi|483518776	Importin-7, partial [Anas platyrhynchos]	Anas platyrhynchos	16	0.401791	1.02802	0.564937	1.44544	0.564937	0.619441	1.30617	1.44544	0.922022	0.40681
gi|483516459	339	26	26.72	56.92	40	35.38	gi|483516459	Nucleolar protein 5, partial [Anas platyrhynchos]	Anas platyrhynchos	15	501	22.26	23.38	56.04	38.68	29.23	gi|483516459	Nucleolar protein 5, partial [Anas platyrhynchos]	Anas platyrhynchos	11	0.870964	0.870964	1.83654	1.85353	0.765597	0.92045	1.24738	1.45881	1.22803	0.415123
gi|483520141	340	25.97	30.49	71.35	51.12	42.42	gi|483520141	Heterogeneous nuclear ribonucleoprotein A3, partial [Anas platyrhynchos]	Anas platyrhynchos	28	408	25.67	32.01	70.51	45.79	40.73	gi|483520141	Heterogeneous nuclear ribonucleoprotein A3, partial [Anas platyrhynchos]	Anas platyrhynchos	27	0.405508	0.758578	0.57544	1.03753	0.672977	1.14815	1	1.69044	0.911078	0.376781
gi|483500493	341	25.95	27.69	50.13	17.99	14.32	gi|483500493	DNA-directed RNA polymerase II subunit RPB2, partial [Anas platyrhynchos]	Anas platyrhynchos	14	200	38.08	39.69	44.8	23.49	20.61	gi|483500493	DNA-directed RNA polymerase II subunit RPB2, partial [Anas platyrhynchos]	Anas platyrhynchos	21	0.963829	0.937562	1.00925	0.972747	1.02802	0.990832	1.04713	1.00925	0.994828	0.0335352
gi|483522184	342	25.95	26.76	53.88	43.53	38.15	gi|483522184	Vitamin D-binding protein, partial [Anas platyrhynchos]	Anas platyrhynchos	18	392	26.28	26.82	59.27	44.18	36.42	gi|483522184	Vitamin D-binding protein, partial [Anas platyrhynchos]	Anas platyrhynchos	19	0.937562	1.55597	0.457088	0.717794	1.22462	1.08643	0.672977	0.591562	0.905499	0.344172
gi|483525045	344	25.7	25.92	86.36	80.11	67.05	gi|483525045	Myosin regulatory light chain 2, smooth muscle minor isoform, partial [Anas platyrhynchos]	Anas platyrhynchos	25	267	33.86	34.16	81.82	81.82	81.82	gi|483525045	Myosin regulatory light chain 2, smooth muscle minor isoform, partial [Anas platyrhynchos]	Anas platyrhynchos	37	0.704693	0.685488	0.887156	0.862979	0.765597	1.31826	1.10662	1.83654	1.02092	0.367684
gi|483516960	345	25.68	26.96	59.82	45.73	35.33	gi|483516960	Adenosylhomocysteinase A, partial [Anas platyrhynchos]	Anas platyrhynchos	14	371	27.49	28.35	57.51	47.34	42.03	gi|483516960	Adenosylhomocysteinase A, partial [Anas platyrhynchos]	Anas platyrhynchos	18	1.36773	1.1695	0.862979	0.744732	1.20226	1.08643	1.13763	1.01859	1.07373	0.184414
gi|483498277	346	25.67	26.53	67.35	47.28	38.44	gi|483498277	Transaldolase, partial [Anas platyrhynchos]	Anas platyrhynchos	13	420	25.25	26.47	67.01	56.12	40.14	gi|483498277	Transaldolase, partial [Anas platyrhynchos]	Anas platyrhynchos	14	0.954993	1.09648	1.67494	1.90546	0.870964	0.903649	2.31206	2.39883	1.51467	0.599147
gi|483515983	347	25.62	28.61	65.04	40.04	34.73	gi|483515983	Sorting nexin-1, partial [Anas platyrhynchos]	Anas platyrhynchos	13	317	30.44	30.75	57.74	40.04	34.96	gi|483515983	Sorting nexin-1, partial [Anas platyrhynchos]	Anas platyrhynchos	16	0.654636	1.03753	0.801678	1.27057	0.870964	1.13763	1.11686	1.47231	1.04527	0.247274
gi|483517544	348	25.6	28.17	46.87	19.42	13.46	gi|483517544	Huntingtin-interacting protein 1, partial [Anas platyrhynchos]	Anas platyrhynchos	13	300	31.6	33.46	51.08	23.95	19.73	gi|483517544	Huntingtin-interacting protein 1, partial [Anas platyrhynchos]	Anas platyrhynchos	18	0.794328	0.636796	0.879022	0.704693	0.963829	0.946237	0.963829	0.946237	0.854371	0.11979
gi|483507646	350	25.45	26	56.01	46.49	37.64	gi|483507646	Cytochrome b-c1 complex subunit 1, mitochondrial, partial [Anas platyrhynchos]	Anas platyrhynchos	14	254	34.5	35.22	71.66	47.39	42.63	gi|483507646	Cytochrome b-c1 complex subunit 1, mitochondrial, partial [Anas platyrhynchos]	Anas platyrhynchos	18	0.586138	0.724436	1	1.25892	0.963829	0.963829	0.990832	0.981748	0.933717	0.187798
gi|483495755	351	25.43	26.51	41.86	19.78	14.19	gi|483495755	Afadin, partial [Anas platyrhynchos]	Anas platyrhynchos	12	378	27.15	28.47	44.26	21.28	15.38	gi|483495755	Afadin, partial [Anas platyrhynchos]	Anas platyrhynchos	12	0.981748	0.990832	1.04713	1.05682	0.946237	0.972747	0.972747	1	0.996032	0.0355608
gi|483516115	352	25.43	26.45	46.29	30.22	22.97	gi|483516115	Acetyl-coenzyme A synthetase 2-like, mitochondrial, partial [Anas platyrhynchos]	Anas platyrhynchos	12	504	22.22	22.88	51.64	34.2	17.62	gi|483516115	Acetyl-coenzyme A synthetase 2-like, mitochondrial, partial [Anas platyrhynchos]	Anas platyrhynchos	11	0.758578	1.13763	1.02802	1.5417	1.01859	1.31826	1.30617	1.6293	1.21728	0.270452
gi|483516674	353	25.41	27.42	34.65	17.28	13.22	gi|483516674	UDP-N-acetylglucosamine--peptide N-acetylglucosaminyltransferase 110 kDa subunit, partial [Anas platyrhynchos]	Anas platyrhynchos	12	341	28.65	29.83	34.36	19.11	15.35	gi|483516674	UDP-N-acetylglucosamine--peptide N-acetylglucosaminyltransferase 110 kDa subunit, partial [Anas platyrhynchos]	Anas platyrhynchos	14	1.10662	0.559758	0.963829	0.505825	1.31826	1.08643	0.981748	0.794328	0.914599	0.260707
gi|483512607	355	25.38	26.67	43.19	39.49	30.16	gi|483512607	Glucose-6-phosphate isomerase, partial [Anas platyrhynchos]	Anas platyrhynchos	18	349	28.28	29.08	48.83	40.86	35.02	gi|483512607	Glucose-6-phosphate isomerase, partial [Anas platyrhynchos]	Anas platyrhynchos	23	1.21339	1.20226	1.39316	1.38038	0.954993	0.765597	1.51356	1.22462	1.206	0.22842
gi|483518654	356	25.28	25.5	65.58	51.45	46.74	gi|483518654	F-actin-capping protein subunit beta isoforms 1 and 2, partial [Anas platyrhynchos]	Anas platyrhynchos	19	524	21.76	21.95	68.12	51.81	48.19	gi|483518654	F-actin-capping protein subunit beta isoforms 1 and 2, partial [Anas platyrhynchos]	Anas platyrhynchos	20	0.83946	1.10662	0.685488	0.895365	0.990832	1.00925	0.981748	0.990832	0.93745	0.120569
gi|483509157	357	25.1	26.49	44.55	21.04	15.32	gi|483509157	Carnitine O-palmitoyltransferase I, liver isoform, partial [Anas platyrhynchos]	Anas platyrhynchos	13	521	21.78	22.8	39.09	20.91	16.88	gi|483509157	Carnitine O-palmitoyltransferase I, liver isoform, partial [Anas platyrhynchos]	Anas platyrhynchos	13	0.529663	0.49204	1.20226	1.13763	0.319154	0.529663	0.711214	1.22462	0.76828	0.340617
gi|483508838	359	25.05	25.49	57.34	49.49	40.27	gi|483508838	L-lactate dehydrogenase B chain, partial [Anas platyrhynchos]	Anas platyrhynchos	18	455	23.86	24.82	69.28	51.54	37.54	gi|483508838	L-lactate dehydrogenase B chain, partial [Anas platyrhynchos]	Anas platyrhynchos	14	0.544503	1.35519	0.570164	1.43219	0.765597	1.25892	0.751623	1.23595	0.989267	0.34344
gi|483492688	361	24.91	25.77	52.26	38.92	28.82	gi|483492688	Protein kinase C and casein kinase substrate in neurons protein 2, partial [Anas platyrhynchos]	Anas platyrhynchos	12	373	27.47	28.92	52.69	35.91	32.9	gi|483492688	Protein kinase C and casein kinase substrate in neurons protein 2, partial [Anas platyrhynchos]	Anas platyrhynchos	15	1.33045	1.0666	0.92045	0.751623	1.33045	1.25892	0.981748	0.912011	1.06903	0.202438
gi|483499045	363	24.86	24.99	39.42	31.98	25.21	gi|483499045	Lipoma-preferred partner-like protein, partial [Anas platyrhynchos]	Anas platyrhynchos	12	407	25.68	25.73	41.96	31.3	30.29	gi|483499045	Lipoma-preferred partner-like protein, partial [Anas platyrhynchos]	Anas platyrhynchos	15	1.45881	1.31826	0.704693	0.630957	1.04713	1.41906	0.570164	0.765597	0.989334	0.344931
gi|483499404	365	24.67	25.87	67.52	39.9	32.99	gi|483499404	26S proteasome non-ATPase regulatory subunit 3, partial [Anas platyrhynchos]	Anas platyrhynchos	14	307	31.01	31.78	64.96	42.46	38.62	gi|483499404	26S proteasome non-ATPase regulatory subunit 3, partial [Anas platyrhynchos]	Anas platyrhynchos	16	1.01859	1.03753	1.02802	1.04713	0.549541	0.457088	0.903649	0.751623	0.849146	0.221174
gi|483521356	367	24.62	25.59	54.18	30.43	21.91	gi|483521356	Tyrosine-protein phosphatase non-receptor type 11, partial [Anas platyrhynchos]	Anas platyrhynchos	13	434	24.67	26.86	50.17	34.45	23.58	gi|483521356	Tyrosine-protein phosphatase non-receptor type 11, partial [Anas platyrhynchos]	Anas platyrhynchos	17	0.990832	0.862979	0.539511	0.47863	1.20226	1.02802	1.04713	0.895365	0.880591	0.23546
gi|483500044	368	24.55	26.73	48.08	28.69	22.12	gi|483500044	Xaa-Pro aminopeptidase 1, partial [Anas platyrhynchos]	Anas platyrhynchos	13	337	29.21	30.73	51.76	39.26	33.01	gi|483500044	Xaa-Pro aminopeptidase 1, partial [Anas platyrhynchos]	Anas platyrhynchos	16	1.23595	0.847227	0.937562	0.666807	1.05682	0.711214	0.928966	0.648634	0.879147	0.191119
gi|483512724	369	24.55	25.34	56.55	43.75	36.61	gi|483512724	ELAV-like protein 1, partial [Anas platyrhynchos]	Anas platyrhynchos	13	465	23.5	23.58	50.6	43.75	36.9	gi|483512724	ELAV-like protein 1, partial [Anas platyrhynchos]	Anas platyrhynchos	15	0.559758	0.937562	0.847227	1.43219	0.691831	1.08643	0.831764	1.31826	0.963127	0.280399
gi|483498990	370	24.55	24.8	70.63	54.76	47.62	gi|483498990	Phosphatidylinositol transfer protein beta isoform, partial [Anas platyrhynchos]	Anas platyrhynchos	14	483	22.87	23.35	72.62	59.92	40.87	gi|483498990	Phosphatidylinositol transfer protein beta isoform, partial [Anas platyrhynchos]	Anas platyrhynchos	12	1.25892	1.43219	1.13763	1.31826	1.33045	1.51356	1.15878	1.33045	1.31003	0.118565
gi|483519079	371	24.53	24.85	46.71	40.13	33.55	gi|483519079	Ribonuclease inhibitor, partial [Anas platyrhynchos]	Anas platyrhynchos	15	438	24.53	24.78	48.25	40.79	34.65	gi|483519079	Ribonuclease inhibitor, partial [Anas platyrhynchos]	Anas platyrhynchos	19	0.946237	0.990832	0.946237	0.990832	1.02802	1.03753	1.02802	1.03753	1.00065	0.0359376
gi|483519817	372	24.4	25.11	63.57	46.05	44.33	gi|483519817	Activator of 90 kDa heat shock protein ATPase-like protein 1, partial [Anas platyrhynchos]	Anas platyrhynchos	15	620	19.55	20.08	62.2	36.77	34.36	gi|483519817	Activator of 90 kDa heat shock protein ATPase-like protein 1, partial [Anas platyrhynchos]	Anas platyrhynchos	12	0.515229	0.831764	0.816582	1.35519	0.654636	0.660694	0.887156	0.879022	0.825034	0.234515
gi|483519883	373	24.28	25.52	42.47	21.83	14.16	gi|483519883	Trifunctional purine biosynthetic protein adenosine-3, partial [Anas platyrhynchos]	Anas platyrhynchos	14	281	32.78	33.65	40.68	24.93	17.85	gi|483519883	Trifunctional purine biosynthetic protein adenosine-3, partial [Anas platyrhynchos]	Anas platyrhynchos	16	0.564937	0.619441	0.963829	1.04713	0.672977	0.772681	0.903649	1.04713	0.823971	0.180232
gi|483509560	374	24.27	37.53	70.79	55.56	44.8	gi|483509560	Dihydropyrimidinase-related protein 3, partial [Anas platyrhynchos]	Anas platyrhynchos	29	170	41.03	54.71	80.47	68.46	61.47	gi|483509560	Dihydropyrimidinase-related protein 3, partial [Anas platyrhynchos]	Anas platyrhynchos	37	1.47231	1.07647	1.11686	0.801678	1.87068	1.58489	1.08643	0.928966	1.24229	0.340036
gi|483491875	375	24.25	25.58	58.16	43.95	33.16	gi|483491875	Cytoplasmic protein NCK2, partial [Anas platyrhynchos]	Anas platyrhynchos	11	368	27.63	28.16	60.26	45.79	39.47	gi|483491875	Cytoplasmic protein NCK2, partial [Anas platyrhynchos]	Anas platyrhynchos	15	1.01859	1.01859	0.937562	0.937562	1.04713	0.946237	0.847227	0.77983	0.941591	0.085236
gi|483506691	376	24.22	26.01	50.36	37.29	37.29	gi|483506691	Actin-like protein 6A, partial [Anas platyrhynchos]	Anas platyrhynchos	16	396	26.12	27.55	50.59	39.19	39.19	gi|483506691	Actin-like protein 6A, partial [Anas platyrhynchos]	Anas platyrhynchos	15	0.772681	0.744732	0.912011	0.870964	0.990832	1.01859	0.954993	0.990832	0.906954	0.0965063
gi|483497087	377	24.19	25.45	71.19	65.23	59.93	gi|483497087	Guanine nucleotide-binding protein G(i), alpha-2 subunit, partial [Anas platyrhynchos]	Anas platyrhynchos	22	283	32.58	33.3	74.83	70.86	63.58	gi|483497087	Guanine nucleotide-binding protein G(i), alpha-2 subunit, partial [Anas platyrhynchos]	Anas platyrhynchos	24	1.40605	1.31826	0.912011	0.870964	1.80302	2.29087	0.660694	0.855067	1.26462	0.521739
gi|483517839	378	24.16	28.27	39.23	24.28	16.56	gi|483517839	Lon protease-like protein, mitochondrial, partial [Anas platyrhynchos]	Anas platyrhynchos	13	400	25.94	29.54	43.71	22.42	17.81	gi|483517839	Lon protease-like protein, mitochondrial, partial [Anas platyrhynchos]	Anas platyrhynchos	14	0.903649	0.937562	0.954993	0.990832	1.27057	0.862979	1	0.685488	0.95076	0.152806
gi|483501419	380	24.1	25.6	50.88	33.53	30.41	gi|483501419	Prolyl 4-hydroxylase subunit alpha-1, partial [Anas platyrhynchos]	Anas platyrhynchos	12	414	25.38	26.19	58.67	39.57	28.85	gi|483501419	Prolyl 4-hydroxylase subunit alpha-1, partial [Anas platyrhynchos]	Anas platyrhynchos	14	0.737904	1.48594	1.25892	2.37684	0.809096	1.25892	1.51356	2.26987	1.46388	0.561901
gi|483493195	381	24	24.39	82.2	69.07	49.15	gi|483493195	40S ribosomal protein S4, partial [Anas platyrhynchos]	Anas platyrhynchos	19	429	24.89	25.17	77.97	64.83	50.42	gi|483493195	40S ribosomal protein S4, partial [Anas platyrhynchos]	Anas platyrhynchos	19	0.946237	1.47231	1.33045	2.03236	0.691831	1.01859	1.75388	2.55859	1.47553	0.579303
gi|483523265	382	23.98	27.57	60.47	51.45	39.53	gi|483523265	Alpha-centractin, partial [Anas platyrhynchos]	Anas platyrhynchos	15	390	26.31	29.45	65.12	51.45	45.64	gi|483523265	Alpha-centractin, partial [Anas platyrhynchos]	Anas platyrhynchos	15	1	1.02802	0.981748	1.00925	0.809096	1.38038	0.724436	1.24738	1.02254	0.19856
gi|483505712	384	23.9	24.18	60.78	41.46	39.78	gi|483505712	NSFL1 cofactor p47, partial [Anas platyrhynchos]	Anas platyrhynchos	14	394	26.18	26.28	67.23	49.58	47.06	gi|483505712	NSFL1 cofactor p47, partial [Anas platyrhynchos]	Anas platyrhynchos	14	0.847227	0.816582	0.672977	0.630957	1.30617	1.10662	0.691831	0.597035	0.833676	0.234858
gi|483495139	385	23.89	25.53	70.67	55.13	43.99	gi|483495139	Tropomodulin-3, partial [Anas platyrhynchos]	Anas platyrhynchos	17	312	30.77	31.62	69.21	58.36	46.33	gi|483495139	Tropomodulin-3, partial [Anas platyrhynchos]	Anas platyrhynchos	19	0.724436	0.717794	0.613762	0.608135	1.20226	1.41906	0.744732	0.887156	0.864667	0.275275
gi|483510863	386	23.79	24.58	37.12	24.71	15.95	gi|483510863	Protein transport protein Sec23A, partial [Anas platyrhynchos]	Anas platyrhynchos	13	245	34.81	35.95	47.58	33.99	27.58	gi|483510863	Protein transport protein Sec23A, partial [Anas platyrhynchos]	Anas platyrhynchos	21	0.270396	0.679204	0.253513	0.57544	0.981748	1.00925	1	1.01859	0.723518	0.308616
gi|483504295	387	23.75	28.93	43.58	21.28	14.61	gi|483504295	Squamous cell carcinoma antigen recognized by T-cells 3, partial [Anas platyrhynchos]	Anas platyrhynchos	13	397	26.06	29.85	45.21	23.43	15.87	gi|483504295	Squamous cell carcinoma antigen recognized by T-cells 3, partial [Anas platyrhynchos]	Anas platyrhynchos	14	1.05682	1	1.00925	0.946237	0.981748	0.937562	0.704693	0.679204	0.914439	0.133223
gi|483503591	388	23.7	24.41	54.59	45.64	32.8	gi|483503591	Inosine-5'-monophosphate dehydrogenase 2, partial [Anas platyrhynchos]	Anas platyrhynchos	14	474	23.18	23.99	54.82	36.7	32.8	gi|483503591	Inosine-5'-monophosphate dehydrogenase 2, partial [Anas platyrhynchos]	Anas platyrhynchos	12	1.14815	1	1.28233	1.10662	1	0.981748	1.02802	1.00925	1.06952	0.0971939
gi|483511927	389	23.58	25.28	36.99	14.31	8.098	gi|483511927	Poly [ADP-ribose] polymerase 14, partial [Anas platyrhynchos]	ADP-ribose	13	401	25.91	27.67	43.43	18.86	11.76	gi|483511927	Poly [ADP-ribose] polymerase 14, partial [Anas platyrhynchos]	ADP-ribose	18	0.92045	1.18032	1.5417	1.88799	0.855067	0.824138	1.0666	1.02802	1.16303	0.347369
gi|483510868	390	23.58	24.35	60.44	41.77	30.72	gi|483510868	Methylmalonate-semialdehyde dehydrogenase [acylating], mitochondrial, partial [Anas platyrhynchos]	0	12	352	28.15	29.05	52.21	38.35	32.73	gi|483510868	Methylmalonate-semialdehyde dehydrogenase [acylating], mitochondrial, partial [Anas platyrhynchos]	0	14	1	0.981748	1.03753	1.02802	0.990832	0.981748	0.946237	0.937562	0.987959	0.032735
gi|483509859	391	23.55	24.59	37.9	21.83	14.59	gi|483509859	Inter-alpha-trypsin inhibitor heavy chain H2, partial [Anas platyrhynchos]	Anas platyrhynchos	13	302	31.37	31.78	43.1	21.72	18.78	gi|483509859	Inter-alpha-trypsin inhibitor heavy chain H2, partial [Anas platyrhynchos]	Anas platyrhynchos	17	1.57036	0.691831	0.928966	0.432514	1.77011	0.698232	1.11686	0.452898	0.957722	0.465051
gi|483516112	392	23.54	23.63	92.12	76.36	64.85	gi|483516112	Destrin, partial [Anas platyrhynchos]	Anas platyrhynchos	20	478	23.1	23.17	88.48	83.64	65.45	gi|483516112	Destrin, partial [Anas platyrhynchos]	Anas platyrhynchos	14	0.946237	1.22462	1.78649	2.26987	1.10662	1.47231	1.77011	2.31206	1.61104	0.480435
gi|483523659	393	23.43	25.28	50.26	39.43	29.38	gi|483523659	Vacuolar proton pump subunit C 1, partial [Anas platyrhynchos]	Anas platyrhynchos	14	433	24.78	26.47	54.38	39.69	31.19	gi|483523659	Vacuolar proton pump subunit C 1, partial [Anas platyrhynchos]	Anas platyrhynchos	13	0.879022	0.717794	1.67494	1.36773	0.972747	0.972747	0.972747	0.981748	1.06743	0.285313
gi|483500532	394	23.37	26.39	70.92	66.01	46.08	gi|483500532	Septin-2, partial [Anas platyrhynchos]	Anas platyrhynchos	19	344	28.46	31.43	76.8	58.17	58.17	gi|483500532	Septin-2, partial [Anas platyrhynchos]	Anas platyrhynchos	23	1.67494	2.29087	0.831764	1.1695	1.13763	1.38038	0.816582	0.990832	1.28656	0.463592
gi|483504780	396	23.32	25.11	41.57	32.76	28.93	gi|483504780	Poly(U)-binding-splicing factor PUF60, partial [Anas platyrhynchos]	Anas platyrhynchos	15	294	32	32.5	52.11	36.21	32.76	gi|483504780	Poly(U)-binding-splicing factor PUF60, partial [Anas platyrhynchos]	Anas platyrhynchos	16	1.02802	1.01859	0.981748	0.981748	0.963829	1.7378	0.77983	1.31826	1.10123	0.277318
gi|483511741	397	23.31	23.47	52.41	38.53	36.54	gi|483511741	Endophilin-A2, partial [Anas platyrhynchos]	Anas platyrhynchos	15	512	22.05	22.39	61.19	48.16	38.81	gi|483511741	Endophilin-A2, partial [Anas platyrhynchos]	Anas platyrhynchos	13	1.14815	1.20226	1.02802	1.07647	0.912011	1.43219	0.559758	0.862979	1.02773	0.242502
gi|483518546	398	23.21	25.45	66.15	33.85	28.79	gi|483518546	Nucleobindin-2, partial [Anas platyrhynchos]	Anas platyrhynchos	14	333	29.42	31.25	73.19	44.84	35.82	gi|483518546	Nucleobindin-2, partial [Anas platyrhynchos]	Anas platyrhynchos	15	0.765597	0.887156	1.57036	1.83654	0.765597	0.981748	1.03753	1.31826	1.14535	0.367722
gi|483515599	399	23.21	23.81	53.73	39.05	30.85	gi|483515599	Sorting nexin-4, partial [Anas platyrhynchos]	Anas platyrhynchos	11	431	24.8	24.91	63.18	37.31	34.08	gi|483515599	Sorting nexin-4, partial [Anas platyrhynchos]	Anas platyrhynchos	13	0.963829	1.05682	0.937562	1.02802	0.895365	0.928966	0.625173	0.630957	0.883336	0.155329
gi|483522144	400	23.19	25.25	61.61	53.3	43.28	gi|483522144	RuvB-like 1, partial [Anas platyrhynchos]	Anas platyrhynchos	15	391	26.28	27.09	62.59	51.1	41.32	gi|483522144	RuvB-like 1, partial [Anas platyrhynchos]	Anas platyrhynchos	16	0.981748	0.963829	0.990832	0.963829	1.08643	0.92045	0.751623	0.636796	0.911941	0.136201
gi|483503180	401	23.14	23.64	75.12	68.29	62.93	gi|483503180	Ras-related protein Rab-11B, partial [Anas platyrhynchos]	Anas platyrhynchos	14	505	22.22	22.6	70.73	68.29	58.54	gi|483503180	Ras-related protein Rab-11B, partial [Anas platyrhynchos]	Anas platyrhynchos	17	1.47231	1.61436	0.737904	0.809096	1.15878	1.09648	0.717794	0.698232	1.03812	0.335271
gi|483519552	402	23.11	24.15	60.62	39.94	27.48	gi|483519552	Pyruvate dehydrogenase E1 component subunit alpha, mitochondrial, partial [Anas platyrhynchos]	Anas platyrhynchos	11	650	18.95	19.77	53.54	37.39	24.93	gi|483519552	Pyruvate dehydrogenase E1 component subunit alpha, mitochondrial, partial [Anas platyrhynchos]	Anas platyrhynchos	9	1.44544	1.44544	1.33045	1.34276	0.946237	0.751623	1.25892	1.00925	1.19127	0.240459
gi|483511122	403	23.1	23.51	71.15	54.81	49.04	gi|483511122	60S ribosomal protein L7, partial [Anas platyrhynchos]	Anas platyrhynchos	16	567	20.9	22.55	67.79	52.88	49.52	gi|483511122	60S ribosomal protein L7, partial [Anas platyrhynchos]	Anas platyrhynchos	17	0.772681	1.49969	0.981748	1.85353	0.737904	1.20226	1.35519	2.208	1.32638	0.483875
gi|483507247	404	23.1	23.3	44.67	27.92	20.64	gi|483507247	Calnexin, partial [Anas platyrhynchos]	Anas platyrhynchos	18	393	26.19	26.58	39.42	24.7	23.69	gi|483507247	Calnexin, partial [Anas platyrhynchos]	Anas platyrhynchos	21	0.405508	0.619441	0.660694	0.981748	0.515229	0.862979	0.903649	1.52757	0.809602	0.328839
gi|483524995	405	23.08	24.39	45.46	15.9	12.64	gi|483524995	Zinc finger CCCH domain-containing protein 18, partial [Anas platyrhynchos]	Anas platyrhynchos	12	470	23.29	24.43	44.24	18.04	12.74	gi|483524995	Zinc finger CCCH domain-containing protein 18, partial [Anas platyrhynchos]	Anas platyrhynchos	12	0.731139	0.534564	0.928966	0.672977	1.01859	1.05682	0.963829	1	0.863361	0.179034
gi|483507809	406	23.05	24.98	42.69	20.05	14.1	gi|483507809	Rho guanine nucleotide exchange factor 6, partial [Anas platyrhynchos]	Anas platyrhynchos	11	331	29.45	31	42.95	26	19.53	gi|483507809	Rho guanine nucleotide exchange factor 6, partial [Anas platyrhynchos]	Anas platyrhynchos	15	0.711214	1.19124	1.00925	1.70608	1.01859	1.52757	0.751623	1.14815	1.13297	0.323937
gi|483519363	407	23.03	28.85	41.67	17.99	13.41	gi|483519363	Dynamin-like 120 kDa protein, mitochondrial, partial [Anas platyrhynchos]	Anas platyrhynchos	14	674	18.61	22.13	45.12	16.97	9.756	gi|483519363	Dynamin-like 120 kDa protein, mitochondrial, partial [Anas platyrhynchos]	Anas platyrhynchos	11	1.28233	0.758578	1.95885	1.20226	1.00925	1.04713	0.963829	1	1.15278	0.338226
gi|483517959	408	23.03	28.39	38.89	13.49	7.475	gi|483517959	Melanoma inhibitory activity protein 3, partial [Anas platyrhynchos]	Anas platyrhynchos	15	340	28.95	31.22	38.21	13.07	9.932	gi|483517959	Melanoma inhibitory activity protein 3, partial [Anas platyrhynchos]	Anas platyrhynchos	17	0.990832	0.946237	1.0666	1.02802	0.691831	1.03753	1.69044	2.46604	1.23969	0.532792
gi|483517226	409	23.03	26.02	54.52	34.57	29.23	gi|483517226	C-terminal-binding protein 1, partial [Anas platyrhynchos]	Anas platyrhynchos	16	409	25.63	28.6	64.04	46.64	39.44	gi|483517226	C-terminal-binding protein 1, partial [Anas platyrhynchos]	Anas platyrhynchos	15	1.04713	0.990832	1.0666	1.00925	1.21339	1.18032	1.09648	1.0666	1.08382	0.0728074
gi|483503717	411	22.98	23.08	55.87	39.26	39.26	gi|483503717	LEM domain-containing protein 2, partial [Anas platyrhynchos]	Anas platyrhynchos	15	416	25.33	25.51	55.01	39.83	37.54	gi|483503717	LEM domain-containing protein 2, partial [Anas platyrhynchos]	Anas platyrhynchos	14	0.903649	0.461318	1.20226	0.630957	0.855067	0.816582	0.704693	0.685488	0.782502	0.20582
gi|483506385	412	22.89	23.64	50.45	26.83	23.61	gi|483506385	Complement component C8 beta chain, partial [Anas platyrhynchos]	Anas platyrhynchos	12	445	24.26	24.38	40.07	29.87	27.37	gi|483506385	Complement component C8 beta chain, partial [Anas platyrhynchos]	Anas platyrhynchos	13	0.963829	0.862979	1.02802	0.928966	0.972747	0.679204	1.14815	0.794328	0.922278	0.134857
gi|483515644	414	22.83	22.97	77.93	41.47	40.13	gi|483515644	Nuclear migration protein nudC, partial [Anas platyrhynchos]	Anas platyrhynchos	12	318	30.37	30.63	72.91	55.18	46.15	gi|483515644	Nuclear migration protein nudC, partial [Anas platyrhynchos]	Anas platyrhynchos	16	0.83946	1.28233	1.18032	1.70608	0.758578	0.912011	1.0666	1.28233	1.12846	0.286073
gi|483511402	415	22.79	24.8	44.9	18.48	12.21	gi|483511402	hypothetical protein Anapl_08751, partial [Anas platyrhynchos]	Anas platyrhynchos	13	488	22.75	23.36	41.47	12.12	11.54	gi|483511402	hypothetical protein Anapl_08751, partial [Anas platyrhynchos]	Anas platyrhynchos	12	0.990832	1	0.972747	0.981748	0.630957	0.648634	0.724436	0.751623	0.837622	0.153095
gi|483501824	416	22.79	23.31	61.21	57.33	44.83	gi|483501824	Chloride intracellular channel protein 4, partial [Anas platyrhynchos]	Anas platyrhynchos	13	516	21.95	23.17	62.07	52.16	44.83	gi|483501824	Chloride intracellular channel protein 4, partial [Anas platyrhynchos]	Anas platyrhynchos	14	1.59956	1.5417	0.591562	0.570164	1.83654	0.981748	0.937562	0.515229	1.07176	0.487638
gi|483519070	417	22.66	24.32	52.58	29.76	21.03	gi|483519070	Signal recognition particle 54 kDa protein, partial [Anas platyrhynchos]	Anas platyrhynchos	10	649	18.98	20.46	51.98	31.15	22.82	gi|483519070	Signal recognition particle 54 kDa protein, partial [Anas platyrhynchos]	Anas platyrhynchos	11	1	1.08643	0.972747	1.0666	1.08643	1.44544	1.18032	1.55597	1.17424	0.199145
gi|483506316	418	22.66	22.98	29.54	14.73	12.38	gi|483506316	Protocadherin-1, partial [Anas platyrhynchos]	Anas platyrhynchos	12	258	34.39	34.49	28.54	21.51	20.08	gi|483506316	Protocadherin-1, partial [Anas platyrhynchos]	Anas platyrhynchos	21	1.44544	1.44544	0.586138	0.586138	1.38038	1.36773	0.711214	0.704693	1.0284	0.384621
gi|483525644	419	22.64	23.13	45.85	30.75	24.34	gi|483525644	Dimethylaniline monooxygenase [N-oxide-forming] 3, partial [Anas platyrhynchos]	N-oxide-forming	13	343	28.48	28.9	46.79	36.79	29.81	gi|483525644	Dimethylaniline monooxygenase [N-oxide-forming] 3, partial [Anas platyrhynchos]	N-oxide-forming	17	1.52757	1.21339	0.83946	0.660694	1.65959	1.25892	1.19124	0.870964	1.15273	0.322776
gi|483516220	422	22.52	24.42	51.03	36.6	28.09	gi|483516220	Sorting nexin-6, partial [Anas platyrhynchos]	Anas platyrhynchos	12	578	20.49	25.7	59.54	39.43	25.26	gi|483516220	Sorting nexin-6, partial [Anas platyrhynchos]	Anas platyrhynchos	11	0.549541	1.07647	0.758578	1.49969	0.831764	1.47231	0.737904	1.30617	1.02905	0.339815
gi|483514215	423	22.51	23.99	52.5	32.37	19.32	gi|483514215	Transforming growth factor-beta-induced protein ig-h3, partial [Anas platyrhynchos]	Anas platyrhynchos	14	241	35.12	36.05	61.84	43.48	33.66	gi|483514215	Transforming growth factor-beta-induced protein ig-h3, partial [Anas platyrhynchos]	Anas platyrhynchos	25	0.744732	0.946237	0.758578	0.963829	0.758578	1.02802	0.879022	1.21339	0.911548	0.151779
gi|483511852	424	22.5	23.23	50.63	34.95	22.88	gi|483511852	Apoptosis-inducing factor 1, mitochondrial, partial [Anas platyrhynchos]	Anas platyrhynchos	11	482	22.92	23.1	49.37	30.27	28.11	gi|483511852	Apoptosis-inducing factor 1, mitochondrial, partial [Anas platyrhynchos]	Anas platyrhynchos	15	0.758578	1.14815	1.04713	1.58489	0.946237	0.990832	0.981748	1.02802	1.0607	0.223376
gi|483507651	425	22.5	22.97	80.42	66.67	60.85	gi|483507651	Ras-related protein Rab-7a, partial [Anas platyrhynchos]	Anas platyrhynchos	18	545	21.38	22.1	75.13	60.85	57.67	gi|483507651	Ras-related protein Rab-7a, partial [Anas platyrhynchos]	Anas platyrhynchos	16	0.724436	1.2942	0.972747	1.72187	0.672977	0.870964	1.77011	2.29087	1.28977	0.547219
gi|483506018	426	22.47	23.6	43.91	25	21.31	gi|483506018	Arachidonate 5-lipoxygenase, partial [Anas platyrhynchos]	Anas platyrhynchos	11	522	21.77	22.69	38.78	24.52	18.75	gi|483506018	Arachidonate 5-lipoxygenase, partial [Anas platyrhynchos]	Anas platyrhynchos	11	0.937562	1.47231	0.831764	1.30617	1.08643	1.30617	1.15878	1.38038	1.18495	0.208115
gi|483507004	428	22.36	24.26	32.31	15.85	10.3	gi|483507004	GTPase-activating protein and VPS9 domain-containing protein 1, partial [Anas platyrhynchos]	Anas platyrhynchos	12	261	34.32	34.89	33.58	16.59	14.45	gi|483507004	GTPase-activating protein and VPS9 domain-containing protein 1, partial [Anas platyrhynchos]	Anas platyrhynchos	19	1.02802	1.00925	0.981748	0.963829	0.691831	0.772681	1.09648	1.24738	0.973902	0.163635
gi|483499799	429	22.36	22.4	55.66	31.54	27.64	gi|483499799	Zinc finger protein 326, partial [Anas platyrhynchos]	Anas platyrhynchos	13	589	20.18	20.37	49.17	33.58	21.52	gi|483499799	Zinc finger protein 326, partial [Anas platyrhynchos]	Anas platyrhynchos	9	0.751623	1.10662	0.570164	0.801678	0.981748	1.00925	0.937562	0.963829	0.89031	0.160671
gi|483500250	430	22.26	26.59	47.21	16.51	12.92	gi|483500250	hypothetical protein Anapl_13397, partial [Anas platyrhynchos]	Anas platyrhynchos	14	432	24.79	28.38	38.68	18.1	12.04	gi|483500250	hypothetical protein Anapl_13397, partial [Anas platyrhynchos]	Anas platyrhynchos	12	1.48594	1.99526	0.554626	0.77983	1.64437	1.30617	1.23595	0.954993	1.24464	0.441782
gi|483506323	431	22.22	22.67	50.49	43.38	31.62	gi|483506323	Eukaryotic peptide chain release factor subunit 1, partial [Anas platyrhynchos]	Anas platyrhynchos	12	481	22.98	23.31	51.72	33.33	31.62	gi|483506323	Eukaryotic peptide chain release factor subunit 1, partial [Anas platyrhynchos]	Anas platyrhynchos	12	1.00925	1.33045	1.1695	1.49969	0.847227	0.809096	1.35519	1.33045	1.16886	0.238417
gi|483504465	432	22.2	22.85	55.37	37.56	25.61	gi|483504465	Glutamate dehydrogenase 1, mitochondrial, partial [Anas platyrhynchos]	Anas platyrhynchos	12	243	34.99	35.83	66.59	55.61	51.46	gi|483504465	Glutamate dehydrogenase 1, mitochondrial, partial [Anas platyrhynchos]	Anas platyrhynchos	20	0.731139	0.887156	1.20226	1.48594	0.672977	0.744732	1.11686	1.22462	1.00821	0.273345
gi|483524475	433	22.16	24.21	32.06	11.3	7.906	gi|483524475	Transcription elongation factor SPT6, partial [Anas platyrhynchos]	Anas platyrhynchos	13	557	21.04	22.51	40.58	16.92	9.327	gi|483524475	Transcription elongation factor SPT6, partial [Anas platyrhynchos]	Anas platyrhynchos	12	1.01859	0.946237	1.01859	0.946237	1.41906	0.570164	1.36773	0.554626	0.980154	0.295227
gi|483502232	434	22.15	24.91	42.29	23.8	16.52	gi|483502232	Methionyl-tRNA synthetase, cytoplasmic, partial [Anas platyrhynchos]	Anas platyrhynchos	13	766	16.74	18.24	40.32	18.5	11.59	gi|483502232	Methionyl-tRNA synthetase, cytoplasmic, partial [Anas platyrhynchos]	Anas platyrhynchos	8	0.912011	0.534564	0.92045	0.549541	0.928966	1	0.954993	1.01859	0.852389	0.182593
gi|483524390	435	22.13	22.77	61.74	50.8	34.41	gi|483524390	Aldose reductase, partial [Anas platyrhynchos]	Anas platyrhynchos	13	1396	9.07	21.78	54.34	44.37	40.51	gi|483524390	Aldose reductase, partial [Anas platyrhynchos]	Anas platyrhynchos	13	0.580764	1.1272	0.299226	0.539511	1.05682	1.0666	0.847227	0.855067	0.796551	0.277477
gi|483505905	436	22.07	24.02	46.48	20.8	15.64	gi|483505905	Protein kinase C delta type, partial [Anas platyrhynchos]	Anas platyrhynchos	12	599	20.01	23.61	47.49	21.09	15.64	gi|483505905	Protein kinase C delta type, partial [Anas platyrhynchos]	Anas platyrhynchos	12	0.981748	0.990832	0.963829	0.972747	0.510505	0.515229	1.18032	1.1695	0.910589	0.243508
gi|483510811	437	22.03	22.75	49.14	40.25	34.57	gi|483510811	Fibulin-5, partial [Anas platyrhynchos]	Anas platyrhynchos	16	538	21.52	22.44	56.05	40	32.84	gi|483510811	Fibulin-5, partial [Anas platyrhynchos]	Anas platyrhynchos	14	0.325087	0.580764	0.275423	0.47863	0.83946	0.972747	0.524808	0.586138	0.572882	0.221436
gi|483509993	438	22	22.39	37.96	28.12	22.85	gi|483509993	Phosphatidylinositol-binding clathrin assembly protein, partial [Anas platyrhynchos]	Anas platyrhynchos	15	558	21.03	21.28	46.92	23.9	22.85	gi|483509993	Phosphatidylinositol-binding clathrin assembly protein, partial [Anas platyrhynchos]	Anas platyrhynchos	12	1.21339	0.879022	1.10662	0.801678	1.01859	0.972747	1.01859	0.972747	0.997924	0.118855
gi|483504219	440	21.95	24.37	53.08	24.8	16.35	gi|483504219	Cullin-3, partial [Anas platyrhynchos]	Anas platyrhynchos	10	399	25.97	27.13	52.68	25.87	20.11	gi|483504219	Cullin-3, partial [Anas platyrhynchos]	Anas platyrhynchos	13	1.03753	1.0666	1.02802	1.05682	0.636796	1.13763	0.505825	0.887156	0.919545	0.213856
gi|483516403	441	21.92	25.05	43.56	20.45	16.04	gi|483516403	DnaJ-like protein subfamily C member 10, partial [Anas platyrhynchos]	Anas platyrhynchos	11	444	24.27	25.33	44.95	23.11	17.42	gi|483516403	DnaJ-like protein subfamily C member 10, partial [Anas platyrhynchos]	Anas platyrhynchos	11	0.474242	0.855067	0.862979	1.59956	0.717794	1.03753	0.77983	1.14815	0.934394	0.314784
gi|483505493	443	21.87	23.16	57.96	36.95	26.99	gi|483505493	26S proteasome non-ATPase regulatory subunit 5, partial [Anas platyrhynchos]	Anas platyrhynchos	12	410	25.58	26.56	59.07	41.59	35.4	gi|483505493	26S proteasome non-ATPase regulatory subunit 5, partial [Anas platyrhynchos]	Anas platyrhynchos	15	0.398107	0.519996	0.744732	0.946237	0.487529	0.744732	0.654636	1.07647	0.696554	0.217085
gi|483520777	444	21.86	41.85	63.08	42.05	30.02	gi|483520777	Heterogeneous nuclear ribonucleoprotein Q, partial [Anas platyrhynchos]	Anas platyrhynchos	24	490	22.59	45.16	58.75	36.92	30.66	gi|483520777	Heterogeneous nuclear ribonucleoprotein Q, partial [Anas platyrhynchos]	Anas platyrhynchos	26	1	1.00925	1.02802	1.03753	0.981748	1.15878	1.41906	1.67494	1.16367	0.235767
gi|483512352	445	21.82	24.33	37.4	19.62	13.02	gi|483512352	Nuclear pore complex protein Nup133, partial [Anas platyrhynchos]	Anas platyrhynchos	11	477	23.11	25.48	40.97	19.43	13.57	gi|483512352	Nuclear pore complex protein Nup133, partial [Anas platyrhynchos]	Anas platyrhynchos	12	0.928966	0.946237	0.937562	0.954993	0.963829	0.972747	0.972747	0.981748	0.957354	0.0174558
gi|483510003	446	21.79	27.45	46.05	18.53	13.27	gi|483510003	Putative global transcription activator SNF2L1, partial [Anas platyrhynchos]	Anas platyrhynchos	14	692	18.19	22.71	53.73	24.67	17.43	gi|483510003	Putative global transcription activator SNF2L1, partial [Anas platyrhynchos]	Anas platyrhynchos	16	1.02802	0.990832	1.13763	1.09648	0.824138	0.801678	1.41906	1.36773	1.08319	0.210606
gi|483512875	447	21.77	23	46.36	22.35	15.4	gi|483512875	Bifunctional 3'-phosphoadenosine 5'-phosphosulfate synthetase 1, partial [Anas platyrhynchos]	Anas platyrhynchos	10	466	23.49	24.22	47.02	27.32	20.03	gi|483512875	Bifunctional 3'-phosphoadenosine 5'-phosphosulfate synthetase 1, partial [Anas platyrhynchos]	Anas platyrhynchos	12	0.895365	1.02802	1.6293	1.80302	0.912011	1.25892	1.72187	2.31206	1.44507	0.472398
gi|483504061	448	21.71	21.91	86.75	77.71	73.49	gi|483504061	ADP-ribosylation factor 4, partial [Anas platyrhynchos]	Anas platyrhynchos	21	442	24.33	24.42	72.89	66.87	66.87	gi|483504061	ADP-ribosylation factor 4, partial [Anas platyrhynchos]	Anas platyrhynchos	24	0.92045	1.14815	1.19124	1.51356	0.648634	0.698232	0.92045	0.981748	1.00281	0.262135
gi|483501782	449	21.7	27.25	54.8	37.77	31	gi|483501782	4-trimethylaminobutyraldehyde dehydrogenase, partial [Anas platyrhynchos]	Anas platyrhynchos	15	272	33.25	36.2	62.01	53.28	43.23	gi|483501782	4-trimethylaminobutyraldehyde dehydrogenase, partial [Anas platyrhynchos]	Anas platyrhynchos	23	1.00925	1.65959	0.436516	0.704693	1.51356	1.6293	0.847227	0.903649	1.08797	0.428709
gi|483511887	450	21.69	23.36	33.84	10.7	5.157	gi|483511887	E3 ubiquitin-protein ligase HECTD1, partial [Anas platyrhynchos]	Anas platyrhynchos	13	334	29.36	30.31	38.54	15.47	9.282	gi|483511887	E3 ubiquitin-protein ligase HECTD1, partial [Anas platyrhynchos]	Anas platyrhynchos	20	0.787046	1.15878	1.24738	1.77011	0.937562	0.981748	0.954993	1.00925	1.10586	0.283178
gi|483516902	451	21.59	24	47.03	34.41	29.73	gi|483516902	Zyxin, partial [Anas platyrhynchos]	Anas platyrhynchos	14	600	19.97	21.24	45.95	29.37	24.32	gi|483516902	Zyxin, partial [Anas platyrhynchos]	Anas platyrhynchos	13	0.717794	0.831764	1.58489	1.80302	0.801678	0.711214	1.90546	1.69044	1.25578	0.498846
gi|483519010	452	21.52	22.88	48.2	27.7	21.15	gi|483519010	ATP-binding cassette sub-family E member 1, partial [Anas platyrhynchos]	Anas platyrhynchos	11	461	23.62	27.98	50.82	32.95	26.39	gi|483519010	ATP-binding cassette sub-family E member 1, partial [Anas platyrhynchos]	Anas platyrhynchos	14	1.01859	1.01859	1.01859	1.00925	0.954993	0.912011	1.07647	1.02802	1.00456	0.0465771
gi|483518662	453	21.48	22.08	43.49	30.71	27.27	gi|483518662	ATP-dependent RNA helicase DDX19A, partial [Anas platyrhynchos]	Anas platyrhynchos	11	413	25.42	25.81	52.58	40.79	35.38	gi|483518662	ATP-dependent RNA helicase DDX19A, partial [Anas platyrhynchos]	Anas platyrhynchos	12	1.0666	1.0666	1.05682	1.05682	1.72187	1.6293	1.49969	1.43219	1.31623	0.266664
gi|483504068	454	21.44	23.55	43.71	20.51	12.94	gi|483504068	Sarcolemmal membrane-associated protein, partial [Anas platyrhynchos]	Anas platyrhynchos	10	316	30.45	31.58	47.62	23.08	17.22	gi|483504068	Sarcolemmal membrane-associated protein, partial [Anas platyrhynchos]	Anas platyrhynchos	14	0.744732	0.554626	1.95885	1.36773	0.963829	0.990832	1.00925	1.04713	1.07962	0.398609
gi|483497289	455	21.33	21.57	82.27	66.67	66.67	gi|483497289	Calmodulin, partial [Anas platyrhynchos]	Anas platyrhynchos	29	398	26	26.29	100	79.43	66.67	gi|483497289	Calmodulin, partial [Anas platyrhynchos]	Anas platyrhynchos	23	0.559758	0.544503	0.534564	0.519996	0.963829	1.31826	0.539511	0.744732	0.715644	0.269552
gi|483507808	458	21.27	21.34	91.05	41.05	24.74	gi|483507808	Heterogeneous nuclear ribonucleoprotein G, partial [Anas platyrhynchos]	Anas platyrhynchos	11	563	20.98	20.99	81.32	38.95	26.58	gi|483507808	Heterogeneous nuclear ribonucleoprotein G, partial [Anas platyrhynchos]	Anas platyrhynchos	11	1.0666	0.831764	1.24738	0.963829	1.31826	1.24738	0.963829	0.903649	1.06784	0.170113
gi|483504781	460	21.21	23.48	43.65	18.6	11.07	gi|483504781	Protein LAP4, partial [Anas platyrhynchos]	Anas platyrhynchos	14	279	32.99	34.11	41.75	16.63	13.17	gi|483504781	Protein LAP4, partial [Anas platyrhynchos]	Anas platyrhynchos	18	1.47231	1.1695	1.07647	0.816582	1.01859	0.981748	0.981748	0.954993	1.05899	0.182515
gi|483512861	461	21.17	21.93	62.15	41.64	34.38	gi|483512861	Multisynthetase complex auxiliary component p43, partial [Anas platyrhynchos]	Anas platyrhynchos	10	758	16.94	17.89	65.62	45.74	29.02	gi|483512861	Multisynthetase complex auxiliary component p43, partial [Anas platyrhynchos]	Anas platyrhynchos	11	0.679204	0.794328	0.928966	1.1272	0.972747	1	0.990832	1.01859	0.938983	0.131256
gi|483521709	462	21.16	23.64	37.14	15.4	9.783	gi|483521709	Tubulin-specific chaperone D, partial [Anas platyrhynchos]	Anas platyrhynchos	10	1150	11.44	12.2	28.08	8.696	5.888	gi|483521709	Tubulin-specific chaperone D, partial [Anas platyrhynchos]	Anas platyrhynchos	6	0.92045	0.946237	0.895365	0.92045	0.92045	1.35519	0.60256	0.855067	0.926971	0.19212
gi|483503976	463	21.15	22.89	41.12	28.74	18.16	gi|483503976	Mitochondrial import receptor subunit TOM70, partial [Anas platyrhynchos]	Anas platyrhynchos	10	687	18.35	20.84	50.7	26.55	16.97	gi|483503976	Mitochondrial import receptor subunit TOM70, partial [Anas platyrhynchos]	Anas platyrhynchos	10	1.10662	1.19124	1.1272	1.21339	1.22462	1.69044	1.1272	1.55597	1.27958	0.20517
gi|483505877	465	21.13	21.65	68.77	62.85	59.68	gi|483505877	Thioredoxin-like protein 1, partial [Anas platyrhynchos]	Anas platyrhynchos	12	613	19.66	20.24	52.96	49.41	49.41	gi|483505877	Thioredoxin-like protein 1, partial [Anas platyrhynchos]	Anas platyrhynchos	13	0.666807	0.57544	1.0666	0.879022	0.946237	0.981748	1.00925	1.04713	0.896529	0.169639
gi|483525439	466	21.11	24.47	43.33	25.9	14.87	gi|483525439	Extended synaptotagmin-2, partial [Anas platyrhynchos]	Anas platyrhynchos	10	298	31.86	33.74	46.15	32.31	24.74	gi|483525439	Extended synaptotagmin-2, partial [Anas platyrhynchos]	Anas platyrhynchos	17	0.816582	0.591562	1.13763	0.824138	1.02802	1.01859	1	1	0.927065	0.161596
gi|483519631	468	20.98	35.11	76.75	64.04	59.21	gi|483519631	14-3-3 protein theta, partial [Anas platyrhynchos]	Anas platyrhynchos	31	625	19.47	32.56	78.07	64.04	55.7	gi|483519631	14-3-3 protein theta, partial [Anas platyrhynchos]	Anas platyrhynchos	33	0.436516	0.580764	0.772681	1.01859	1	1.47231	0.698232	1.03753	0.877078	0.304131
gi|483501591	470	20.94	23.29	51.51	45.73	44.22	gi|483501591	Talin-1 [Anas platyrhynchos]	Anas platyrhynchos	22	513	22	23.93	53.27	45.73	42.46	gi|483501591	Talin-1 [Anas platyrhynchos]	Anas platyrhynchos	19	0.452898	1.20226	0.343558	0.895365	1.47231	1.58489	0.691831	0.758578	0.925212	0.426583
gi|483517248	472	20.93	21.15	60.45	41.48	35.05	gi|483517248	Alpha-2-macroglobulin receptor-associated protein, partial [Anas platyrhynchos]	Anas platyrhynchos	11	542	21.44	21.79	63.02	40.51	36.66	gi|483517248	Alpha-2-macroglobulin receptor-associated protein, partial [Anas platyrhynchos]	Anas platyrhynchos	11	0.794328	0.862979	1.55597	1.64437	0.855067	1.2942	1.24738	1.80302	1.25716	0.365704
gi|483514210	473	20.9	22.51	54.3	35.22	31.99	gi|483514210	Core histone macro-H2A.1, partial [Anas platyrhynchos]	Anas platyrhynchos	13	472	23.23	24.48	60.48	41.13	39.78	gi|483514210	Core histone macro-H2A.1, partial [Anas platyrhynchos]	Anas platyrhynchos	14	1	1.05682	0.946237	0.990832	1.03753	1.24738	1.25892	1.47231	1.12625	0.170077
gi|483519028	475	20.83	21.47	39.61	13.35	10.43	gi|483519028	OTU domain-containing protein 4, partial [Anas platyrhynchos]	Anas platyrhynchos	11	506	22.2	22.65	35.63	15.03	10.96	gi|483519028	OTU domain-containing protein 4, partial [Anas platyrhynchos]	Anas platyrhynchos	11	0.954993	1.03753	0.954993	1.03753	0.879022	1.18032	1.5417	2.03236	1.20231	0.368409
gi|483521088	477	20.79	22.19	54.85	30.17	21.94	gi|483521088	Apoptosis inhibitor 5, partial [Anas platyrhynchos]	Anas platyrhynchos	12	389	26.32	28.24	58.86	39.03	30.59	gi|483521088	Apoptosis inhibitor 5, partial [Anas platyrhynchos]	Anas platyrhynchos	16	1.14815	1.70608	1.25892	1.80302	0.912011	0.895365	1.13763	1.10662	1.24598	0.315703
gi|483501094	478	20.77	24	58.94	36.07	27.27	gi|483501094	Calcium-binding protein 39, partial [Anas platyrhynchos]	Anas platyrhynchos	11	456	23.85	25.41	54.25	34.9	31.09	gi|483501094	Calcium-binding protein 39, partial [Anas platyrhynchos]	Anas platyrhynchos	12	1.35519	1.5417	0.816582	0.928966	1.04713	0.990832	1.08643	1.02802	1.09936	0.220758
gi|483509835	480	20.73	24.98	32.61	10.28	6.287	gi|483509835	Dedicator of cytokinesis protein 5, partial [Anas platyrhynchos]	Anas platyrhynchos	13	223	36.83	38.99	40.33	16.84	11.72	gi|483509835	Dedicator of cytokinesis protein 5, partial [Anas platyrhynchos]	Anas platyrhynchos	20	1.47231	1.47231	0.717794	0.717794	1.04713	0.711214	1.02802	0.704693	0.983908	0.311644
gi|483508013	481	20.59	21.49	49.53	40.13	36.68	gi|483508013	Nucleosome assembly protein 1-like 1, partial [Anas platyrhynchos]	Anas platyrhynchos	12	789	16.21	17.42	52.66	38.56	36.99	gi|483508013	Nucleosome assembly protein 1-like 1, partial [Anas platyrhynchos]	Anas platyrhynchos	13	0.597035	0.887156	1.19124	1.75388	0.737904	0.613762	1.65959	1.41906	1.10745	0.435344
gi|483513503	482	20.55	22.96	61.86	46.98	41.4	gi|483513503	Calcyclin-binding protein, partial [Anas platyrhynchos]	Anas platyrhynchos	14	491	22.57	24.15	82.79	66.51	62.79	gi|483513503	Calcyclin-binding protein, partial [Anas platyrhynchos]	Anas platyrhynchos	16	1.18032	1.48594	1.00925	1.27057	1.21339	1.45881	1.57036	1.90546	1.38676	0.26136
gi|483525051	484	20.52	22.93	42.04	30	22.65	gi|483525051	Ubiquitin carboxyl-terminal hydrolase 14, partial [Anas platyrhynchos]	Anas platyrhynchos	10	497	22.41	24.82	43.67	32.04	29.39	gi|483525051	Ubiquitin carboxyl-terminal hydrolase 14, partial [Anas platyrhynchos]	Anas platyrhynchos	13	0.963829	0.990832	0.990832	1.01859	0.672977	0.737904	1.08643	1.21339	0.959348	0.164789
gi|483507010	485	20.52	22.78	46.36	14.58	8.692	gi|483507010	Rab GTPase-activating protein 1, partial [Anas platyrhynchos]	Anas platyrhynchos	10	564	20.97	22.19	43.64	15.42	10.19	gi|483507010	Rab GTPase-activating protein 1, partial [Anas platyrhynchos]	Anas platyrhynchos	10	1.01859	1	1	0.981748	1.10662	1.14815	0.981748	1.01859	1.03193	0.0575745
gi|483521445	486	20.5	23.55	42.6	18.43	12.25	gi|483521445	Peripheral plasma membrane protein CASK, partial [Anas platyrhynchos]	Anas platyrhynchos	10	301	31.45	33.53	55.63	30.91	18.32	gi|483521445	Peripheral plasma membrane protein CASK, partial [Anas platyrhynchos]	Anas platyrhynchos	14	1.05682	1.2942	0.801678	1	1	1.0666	0.831764	0.879022	0.991259	0.148271
gi|483515563	488	20.48	20.9	46.64	32.41	22.33	gi|483515563	Protein disulfide-isomerase A5, partial [Anas platyrhynchos]	Anas platyrhynchos	11	452	23.94	24.85	57.11	35.18	32.41	gi|483515563	Protein disulfide-isomerase A5, partial [Anas platyrhynchos]	Anas platyrhynchos	15	0.809096	0.744732	1.1695	1.0666	0.660694	0.954993	0.870964	1.28233	0.944863	0.201236
gi|483515419	489	20.42	21.11	51.07	39.76	33.94	gi|483515419	Alpha-parvin, partial [Anas platyrhynchos]	Anas platyrhynchos	17	449	24.08	24.53	52.91	41.28	37.61	gi|483515419	Alpha-parvin, partial [Anas platyrhynchos]	Anas platyrhynchos	15	1.24738	1.69044	1.25892	1.75388	1.01859	1.1272	0.903649	1	1.25001	0.295605
gi|483493795	490	20.41	36.4	41.65	19.7	14.14	gi|483493795	Sister chromatid cohesion protein PDS5-like protein A, partial [Anas platyrhynchos]	Anas platyrhynchos	18	198	38.45	39.67	49.02	24.14	17.29	gi|483493795	Sister chromatid cohesion protein PDS5-like protein A, partial [Anas platyrhynchos]	Anas platyrhynchos	24	0.831764	1.67494	0.57544	1.15878	1.36773	1.43219	1.15878	1.21339	1.17663	0.322586
gi|483511348	491	20.4	21.27	51.88	36.09	27.82	gi|483511348	Platelet-activating factor acetylhydrolase IB subunit alpha, partial [Anas platyrhynchos]	Anas platyrhynchos	12	386	26.65	27.2	62.41	43.86	34.09	gi|483511348	Platelet-activating factor acetylhydrolase IB subunit alpha, partial [Anas platyrhynchos]	Anas platyrhynchos	12	0.92045	1.35519	0.625173	0.879022	0.954993	0.963829	1	1.01859	0.964656	0.187518
gi|483523105	494	20.38	22.32	74.34	63.72	56.19	gi|483523105	Microtubule-associated protein RP/EB family member 1, partial [Anas platyrhynchos]	Anas platyrhynchos	13	601	19.96	21.38	65.93	56.64	43.36	gi|483523105	Microtubule-associated protein RP/EB family member 1, partial [Anas platyrhynchos]	Anas platyrhynchos	11	1.23595	1.20226	0.559758	0.559758	1.09648	0.887156	0.77983	0.648634	0.871228	0.261133
gi|483502449	495	20.36	21.16	63.61	42.12	30.95	gi|483502449	Thioredoxin domain-containing protein 4, partial [Anas platyrhynchos]	Anas platyrhynchos	14	627	19.39	19.95	47.56	35.24	27.79	gi|483502449	Thioredoxin domain-containing protein 4, partial [Anas platyrhynchos]	Anas platyrhynchos	9	0.524808	0.954993	0.990832	1.69044	0.963829	0.981748	0.972747	0.990832	1.00878	0.29717
gi|483516169	497	20.3	20.68	62.64	54.95	46.52	gi|483516169	Serine-threonine kinase receptor-associated protein, partial [Anas platyrhynchos]	Anas platyrhynchos	11	463	23.59	23.65	67.77	59.34	55.68	gi|483516169	Serine-threonine kinase receptor-associated protein, partial [Anas platyrhynchos]	Anas platyrhynchos	13	0.990832	0.990832	2.70396	2.70396	1	1.13763	1.6293	1.85353	1.62625	0.690383
gi|483508694	498	20.24	20.4	48.33	36.43	22.86	gi|483508694	Bleomycin hydrolase, partial [Anas platyrhynchos]	Anas platyrhynchos	14	676	18.6	18.7	49.05	32.38	24.05	gi|483508694	Bleomycin hydrolase, partial [Anas platyrhynchos]	Anas platyrhynchos	12	0.879022	0.862979	0.83946	0.816582	0.990832	0.990832	0.963829	0.954993	0.912316	0.0659734
gi|483510896	499	20.23	21.34	59.7	51.39	40.81	gi|483510896	3-ketoacyl-CoA thiolase, mitochondrial, partial [Anas platyrhynchos]	Anas platyrhynchos	14	566	20.93	21.41	68.51	46.6	39.8	gi|483510896	3-ketoacyl-CoA thiolase, mitochondrial, partial [Anas platyrhynchos]	Anas platyrhynchos	10	0.981748	0.981748	0.990832	0.990832	0.887156	0.787046	1.5417	1.39316	1.06928	0.242006
gi|483524316	501	20.03	22.66	51.01	26.29	19.1	gi|483524316	Histidyl-tRNA synthetase, cytoplasmic, partial [Anas platyrhynchos]	Anas platyrhynchos	9	475	23.16	26.25	57.98	29.44	23.82	gi|483524316	Histidyl-tRNA synthetase, cytoplasmic, partial [Anas platyrhynchos]	Anas platyrhynchos	12	0.77983	0.570164	1.57036	1.13763	0.758578	0.505825	1.03753	0.672977	0.879111	0.330042
gi|483520825	502	20.01	20.73	68.45	61.5	48.13	gi|483520825	Adenylate kinase isoenzyme 2, mitochondrial [Anas platyrhynchos]	Anas platyrhynchos	13	626	19.43	21.33	72.73	62.03	51.87	gi|483520825	Adenylate kinase isoenzyme 2, mitochondrial [Anas platyrhynchos]	Anas platyrhynchos	13	0.691831	0.440555	1.01859	0.630957	0.824138	0.679204	1.07647	0.870964	0.779088	0.196978
gi|483488374	503	19.99	35.16	82.31	68.71	60.54	gi|483488374	Hemoglobin subunit rho, partial [Anas platyrhynchos]	Anas platyrhynchos	168	796	16.14	31.58	83.67	68.71	64.63	gi|483488374	Hemoglobin subunit rho, partial [Anas platyrhynchos]	Anas platyrhynchos	191	1.04713	0.787046	0.92045	0.691831	1.01859	0.887156	0.946237	0.831764	0.891275	0.111002
gi|483505906	504	19.85	21.56	43.81	18.58	15.65	gi|483505906	Inter-alpha-trypsin inhibitor heavy chain H3, partial [Anas platyrhynchos]	Anas platyrhynchos	11	499	22.36	25.01	41.33	21.17	17.45	gi|483505906	Inter-alpha-trypsin inhibitor heavy chain H3, partial [Anas platyrhynchos]	Anas platyrhynchos	14	1.40605	1.19124	0.801678	0.672977	1.87068	1.70608	0.855067	0.765597	1.15867	0.429956
gi|483509858	505	19.84	20.26	67.79	58.05	42.7	gi|483509858	ATP synthase subunit gamma, mitochondrial, partial [Anas platyrhynchos]	Anas platyrhynchos	17	670	18.66	19.29	56.55	50.94	37.83	gi|483509858	ATP synthase subunit gamma, mitochondrial, partial [Anas platyrhynchos]	Anas platyrhynchos	18	0.642688	1.11686	1.03753	1.80302	0.711214	0.794328	1.23595	1.38038	1.09025	0.362022
gi|483500779	506	19.83	19.9	62.32	55.07	55.07	gi|483500779	40S ribosomal protein S8, partial [Anas platyrhynchos]	Anas platyrhynchos	17	642	19.18	19.35	68.6	55.07	51.69	gi|483500779	40S ribosomal protein S8, partial [Anas platyrhynchos]	Anas platyrhynchos	16	0.772681	1.13763	1.64437	2.42103	0.879022	0.954993	1.75388	1.90546	1.43363	0.548374
gi|483505272	507	19.81	22.93	34.19	17.77	8.118	gi|483505272	Solute carrier family 12 member 4, partial [Anas platyrhynchos]	Anas platyrhynchos	9	528	21.69	24.43	32.66	16.05	9.838	gi|483505272	Solute carrier family 12 member 4, partial [Anas platyrhynchos]	Anas platyrhynchos	12	0.903649	0.544503	0.855067	0.519996	0.972747	0.946237	1	0.972747	0.839368	0.182389
gi|483509990	509	19.76	21.86	38.26	16.08	8.36	gi|483509990	Cohesin subunit SA-2, partial [Anas platyrhynchos]	Anas platyrhynchos	10	485	22.85	24.38	35.53	15.03	9.486	gi|483509990	Cohesin subunit SA-2, partial [Anas platyrhynchos]	Anas platyrhynchos	12	1.57036	0.887156	0.691831	0.413047	1.15878	1.02802	1.09648	0.972747	0.977302	0.318091
gi|483520548	510	19.75	21.12	43.44	24.64	17.99	gi|483520548	Formin-binding protein 1, partial [Anas platyrhynchos]	Anas platyrhynchos	11	762	16.82	17.85	45.87	19.61	12.97	gi|483520548	Formin-binding protein 1, partial [Anas platyrhynchos]	Anas platyrhynchos	8	1.77011	1.19124	1.38038	0.887156	1.90546	1.78649	1.45881	1.36773	1.46842	0.319348
gi|483522816	511	19.72	21.27	64.46	59.23	52.26	gi|483522816	Serine/threonine-protein phosphatase 2A catalytic subunit alpha isoform, partial [Anas platyrhynchos]	Anas platyrhynchos	14	597	20.02	21.44	62.72	57.84	46.34	gi|483522816	Serine/threonine-protein phosphatase 2A catalytic subunit alpha isoform, partial [Anas platyrhynchos]	Anas platyrhynchos	14	0.990832	1.00925	1.01859	1.03753	0.946237	0.954993	0.981748	0.990832	0.991252	0.0288199
gi|483500457	512	19.68	22.59	52.35	24.43	14.72	gi|483500457	Calpain-1 catalytic subunit, partial [Anas platyrhynchos]	Anas platyrhynchos	12	295	31.98	34.78	49.92	32.32	23.67	gi|483500457	Calpain-1 catalytic subunit, partial [Anas platyrhynchos]	Anas platyrhynchos	18	1.05682	0.724436	1.11686	0.765597	1.03753	0.92045	1.0666	0.937562	0.953231	0.135249
gi|483517335	513	19.6	20.76	70.08	59.09	50.76	gi|483517335	Nucleoside diphosphate kinase, partial [Anas platyrhynchos]	Anas platyrhynchos	11	508	22.11	22.71	73.48	57.58	51.89	gi|483517335	Nucleoside diphosphate kinase, partial [Anas platyrhynchos]	Anas platyrhynchos	12	0.698232	0.559758	1.27057	1.00925	0.554626	0.672977	0.903649	1.10662	0.846962	0.249189
gi|483511233	514	19.57	21.65	38.18	16.92	13.45	gi|483511233	SEC23-interacting protein, partial [Anas platyrhynchos]	Anas platyrhynchos	11	582	20.34	21.66	37.2	14.32	12.26	gi|483511233	SEC23-interacting protein, partial [Anas platyrhynchos]	Anas platyrhynchos	11	0.954993	0.972747	1.00925	1.03753	0.731139	0.765597	1.04713	1.10662	0.953126	0.126247
gi|483500791	515	19.51	20.36	30.37	14.33	11.55	gi|483500791	Double-stranded RNA-specific adenosine deaminase, partial [Anas platyrhynchos]	Anas platyrhynchos	11	572	20.74	22.01	31.34	17.33	11.55	gi|483500791	Double-stranded RNA-specific adenosine deaminase, partial [Anas platyrhynchos]	Anas platyrhynchos	13	0.751623	0.946237	1.22462	1.51356	1.1272	0.912011	1.78649	1.51356	1.22191	0.333738
gi|483504688	516	19.48	21.21	44.22	31.41	28.14	gi|483504688	cAMP-dependent protein kinase type I-alpha regulatory subunit, partial [Anas platyrhynchos]	Anas platyrhynchos	10	612	19.67	19.81	55.28	37.94	26.88	gi|483504688	cAMP-dependent protein kinase type I-alpha regulatory subunit, partial [Anas platyrhynchos]	Anas platyrhynchos	10	0.937562	0.937562	0.963829	0.963829	0.903649	0.92045	1.15878	1.19124	0.997112	0.104727
gi|483504999	518	19.44	20.06	51.3	44.48	36.69	gi|483504999	3'(2'),5'-bisphosphate nucleotidase 1, partial [Anas platyrhynchos]	Anas platyrhynchos	11	662	18.77	19.56	51.3	42.21	33.77	gi|483504999	3'(2'),5'-bisphosphate nucleotidase 1, partial [Anas platyrhynchos]	Anas platyrhynchos	13	0.554626	0.831764	0.630957	0.954993	0.648634	0.731139	0.737904	0.831764	0.740223	0.121319
gi|483503940	519	19.43	21.01	40.25	22.61	20.12	gi|483503940	Potassium-transporting ATPase alpha chain 2, partial [Anas platyrhynchos]	Anas platyrhynchos	19	297	31.92	32.83	47.61	29.15	22.61	gi|483503940	Potassium-transporting ATPase alpha chain 2, partial [Anas platyrhynchos]	Anas platyrhynchos	24	0.469894	0.787046	0.691831	1.14815	0.448745	0.60256	0.440555	0.586138	0.646865	0.221288
gi|483504689	520	19.43	19.66	64.05	41.18	38.89	gi|483504689	Guanine nucleotide-binding protein alpha-13 subunit, partial [Anas platyrhynchos]	Anas platyrhynchos	11	575	20.68	22.45	70.59	56.21	39.87	gi|483504689	Guanine nucleotide-binding protein alpha-13 subunit, partial [Anas platyrhynchos]	Anas platyrhynchos	11	0.704693	0.912011	0.564937	0.731139	1.8197	1.6293	1.24738	1.1272	1.09204	0.423385
gi|483514993	521	19.42	20.29	57.61	36.72	32.24	gi|483514993	Glycerol-3-phosphate dehydrogenase 1-like protein, partial [Anas platyrhynchos]	Anas platyrhynchos	10	479	23.05	23.88	57.31	49.25	41.49	gi|483514993	Glycerol-3-phosphate dehydrogenase 1-like protein, partial [Anas platyrhynchos]	Anas platyrhynchos	13	0.946237	0.963829	0.954993	0.972747	1.61436	1.36773	1.00925	0.824138	1.08166	0.249323
gi|483521460	523	19.29	20.38	55.45	31.49	18.61	gi|483521460	Amine oxidase [flavin-containing] A, partial [Anas platyrhynchos]	0	8	1323	9.68	15.92	51.88	33.07	17.23	gi|483521460	Amine oxidase [flavin-containing] A, partial [Anas platyrhynchos]	0	7	1.22462	0.83946	0.549541	0.390841	1.70608	1.33045	1.09648	0.816582	0.994257	0.403214
gi|483521500	524	19.29	20.11	47.17	28.09	24.32	gi|483521500	Succinyl-CoA:3-ketoacid-coenzyme A transferase 1, mitochondrial, partial [Anas platyrhynchos]	Anas platyrhynchos	15	577	20.5	20.94	43.4	29.77	27.25	gi|483521500	Succinyl-CoA:3-ketoacid-coenzyme A transferase 1, mitochondrial, partial [Anas platyrhynchos]	Anas platyrhynchos	15	0.77983	0.691831	1.34276	1.19124	0.937562	0.928966	1	0.990832	0.982879	0.194996
gi|483511563	525	19.23	20.2	55.34	44.98	34.63	gi|483511563	Alcohol dehydrogenase [NADP+], partial [Anas platyrhynchos]	NADP+	12	418	25.29	25.8	61.49	54.37	48.54	gi|483511563	Alcohol dehydrogenase [NADP+], partial [Anas platyrhynchos]	NADP+	16	0.711214	0.847227	0.711214	0.847227	0.981748	1.02802	0.92045	0.963829	0.876366	0.111773
gi|483487792	526	19.23	20.07	39.25	23.83	14.02	gi|483487792	WD repeat-containing protein 44, partial [Anas platyrhynchos]	Anas platyrhynchos	9	698	18.09	18.74	43.57	19.63	12.5	gi|483487792	WD repeat-containing protein 44, partial [Anas platyrhynchos]	Anas platyrhynchos	9	0.903649	0.831764	1.40605	1.27057	0.937562	0.981748	0.963829	1.00925	1.03805	0.183614
gi|483517576	527	19.17	20.15	50.38	12.95	10.41	gi|483517576	Protein WWC3, partial [Anas platyrhynchos]	Anas platyrhynchos	10	659	18.78	20.52	43.34	18.76	10.51	gi|483517576	Protein WWC3, partial [Anas platyrhynchos]	Anas platyrhynchos	11	1.01859	0.990832	1	0.972747	1.5417	1.49969	0.928966	0.862979	1.10194	0.246218
gi|483503922	528	19.11	21.25	53.42	31.88	27.33	gi|483503922	Putative ATP-dependent RNA helicase DDX6, partial [Anas platyrhynchos]	Anas platyrhynchos	13	353	28.13	29.77	55.69	41.61	35.82	gi|483503922	Putative ATP-dependent RNA helicase DDX6, partial [Anas platyrhynchos]	Anas platyrhynchos	17	0.954993	1.31826	1.05682	1.43219	0.751623	1.09648	1.1272	1.57036	1.16349	0.247989
gi|483512077	529	19.1	21.62	40.35	24.81	24.81	gi|483512077	Histone-binding protein RBBP4, partial [Anas platyrhynchos]	Anas platyrhynchos	14	1031	12.88	14.58	41.1	22.56	22.56	gi|483512077	Histone-binding protein RBBP4, partial [Anas platyrhynchos]	Anas platyrhynchos	10	1.00925	1.15878	1.59956	1.80302	0.83946	1.1695	1.2942	1.75388	1.32846	0.330895
gi|483516099	530	19.07	24.37	55.91	37.9	29.57	gi|483516099	Sorting nexin-5, partial [Anas platyrhynchos]	Anas platyrhynchos	12	574	20.68	24.38	55.11	37.63	27.96	gi|483516099	Sorting nexin-5, partial [Anas platyrhynchos]	Anas platyrhynchos	14	1.13763	0.990832	0.717794	0.630957	1.1695	1.40605	0.642688	0.765597	0.93263	0.268042
gi|483523440	531	19.04	19.72	57.14	33.25	29.35	gi|483523440	Acyl-coenzyme A thioesterase 9, partial [Anas platyrhynchos]	Anas platyrhynchos	10	688	18.34	18.96	53.77	40	30.39	gi|483523440	Acyl-coenzyme A thioesterase 9, partial [Anas platyrhynchos]	Anas platyrhynchos	9	0.928966	0.92045	0.972747	0.963829	0.963829	1.11686	1.0666	1.24738	1.02258	0.106033
gi|483487565	532	19	20.14	64.66	43.61	34.21	gi|483487565	Actin-related protein 2/3 complex subunit 2, partial [Anas platyrhynchos]	Anas platyrhynchos	11	502	22.23	22.73	61.65	54.89	36.84	gi|483487565	Actin-related protein 2/3 complex subunit 2, partial [Anas platyrhynchos]	Anas platyrhynchos	13	1.15878	1.35519	1.24738	1.43219	1.1272	1.2942	1.78649	2.03236	1.42922	0.298445
gi|483500699	533	18.96	19.31	35.07	14.39	10.28	gi|483500699	AP-1 complex subunit gamma-1, partial [Anas platyrhynchos]	Anas platyrhynchos	9	330	29.61	30.25	40.51	25.51	18.98	gi|483500699	AP-1 complex subunit gamma-1, partial [Anas platyrhynchos]	Anas platyrhynchos	16	1.47231	1.75388	1	1.23595	0.990832	1.00925	1.01859	1.03753	1.18979	0.264773
gi|483507824	534	18.93	18.97	56.2	35.7	25.32	gi|483507824	HIV Tat-specific factor 1-like protein, partial [Anas platyrhynchos]	Anas platyrhynchos	10	537	21.54	22.22	63.8	38.99	31.14	gi|483507824	HIV Tat-specific factor 1-like protein, partial [Anas platyrhynchos]	Anas platyrhynchos	11	0.946237	0.981748	0.912011	0.946237	1.5417	0.744732	0.855067	0.432514	0.920031	0.288171
gi|483514346	535	18.89	19.75	39.04	25.47	22.76	gi|483514346	Eukaryotic peptide chain release factor GTP-binding subunit ERF3A, partial [Anas platyrhynchos]	Anas platyrhynchos	11	369	27.57	27.82	58.04	40.5	33.19	gi|483514346	Eukaryotic peptide chain release factor GTP-binding subunit ERF3A, partial [Anas platyrhynchos]	Anas platyrhynchos	15	0.685488	1.15878	1.0666	1.7378	0.642688	0.928966	1.05682	1.5417	1.10235	0.356806
gi|483523173	536	18.88	19.76	45.06	31.81	22.17	gi|483523173	Testin, partial [Anas platyrhynchos]	Anas platyrhynchos	10	707	17.99	18.23	54.22	30.12	23.37	gi|483523173	Testin, partial [Anas platyrhynchos]	Anas platyrhynchos	11	1.61436	1.47231	1.03753	0.92045	2.33346	1.92309	1.14815	0.912011	1.42017	0.481639
gi|483519199	538	18.84	27.83	53.27	35.18	30.65	gi|483519199	Basic leucine zipper and W2 domain-containing protein 1, partial [Anas platyrhynchos]	Anas platyrhynchos	16	673	18.61	27.71	56.78	40.45	27.64	gi|483519199	Basic leucine zipper and W2 domain-containing protein 1, partial [Anas platyrhynchos]	Anas platyrhynchos	13	1.15878	0.981748	1.65959	1.44544	1.1272	1.23595	1.57036	1.7378	1.36461	0.25909
gi|483504225	539	18.82	19.56	47.01	25.05	17.42	gi|483504225	Phenylalanyl-tRNA synthetase beta chain, partial [Anas platyrhynchos]	Anas platyrhynchos	9	519	21.81	22.55	49	24.5	18.69	gi|483504225	Phenylalanyl-tRNA synthetase beta chain, partial [Anas platyrhynchos]	Anas platyrhynchos	10	1.15878	1.7378	1.18032	1.77011	0.862979	0.981748	1.52757	1.75388	1.37165	0.345677
gi|483519465	541	18.77	18.96	76.16	48.26	44.77	gi|483519465	Tubulin polymerization-promoting protein family member 3, partial [Anas platyrhynchos]	Anas platyrhynchos	14	791	16.17	16.49	65.7	48.26	39.53	gi|483519465	Tubulin polymerization-promoting protein family member 3, partial [Anas platyrhynchos]	Anas platyrhynchos	10	1.59956	0.591562	1.36773	0.510505	1.48594	0.642688	1.1272	0.49204	0.977152	0.438029
gi|483519502	542	18.75	18.83	66.48	64.25	61.45	gi|483519502	Cytoglobin, partial [Anas platyrhynchos]	Anas platyrhynchos	14	596	20.03	20.51	72.63	72.63	65.92	gi|483519502	Cytoglobin, partial [Anas platyrhynchos]	Anas platyrhynchos	13	0.816582	1.61436	1.70608	3.19154	0.847227	0.92045	1.65959	1.83654	1.57405	0.728077
gi|483514189	543	18.72	18.98	39.62	18.43	15.24	gi|483514189	DCC-interacting protein 13-alpha, partial [Anas platyrhynchos]	Anas platyrhynchos	9	632	19.32	19.79	36.43	23.8	17.56	gi|483514189	DCC-interacting protein 13-alpha, partial [Anas platyrhynchos]	Anas platyrhynchos	10	1.49969	1.36773	1.18032	1.0666	1.59956	1.5417	0.870964	0.83946	1.24575	0.281523
gi|483500085	544	18.7	36.44	93.14	77.45	67.65	gi|483500085	Tropomyosin alpha-1 chain, partial [Anas platyrhynchos]	Anas platyrhynchos	23	636	19.29	36.13	96.08	75.98	70.59	gi|483500085	Tropomyosin alpha-1 chain, partial [Anas platyrhynchos]	Anas platyrhynchos	29	0.972747	0.981748	0.990832	0.990832	0.928966	0.954993	0.937562	0.963829	0.965189	0.0218735
gi|483503984	545	18.69	20.32	67.44	49.5	38.87	gi|483503984	26S protease regulatory subunit S10B, partial [Anas platyrhynchos]	Anas platyrhynchos	11	436	24.62	26.96	70.76	61.46	59.8	gi|483503984	26S protease regulatory subunit S10B, partial [Anas platyrhynchos]	Anas platyrhynchos	16	0.698232	0.83946	1.1695	1.43219	0.809096	0.824138	1.61436	1.67494	1.13274	0.369417
gi|483518117	547	18.66	19.56	37.49	19.21	16.07	gi|483518117	A-kinase anchor protein 2, partial [Anas platyrhynchos]	Anas platyrhynchos	12	606	19.88	20.37	46.45	22.7	16.07	gi|483518117	A-kinase anchor protein 2, partial [Anas platyrhynchos]	Anas platyrhynchos	12	0.505825	0.879022	0.564937	1.00925	0.801678	1.04713	0.862979	1.13763	0.851056	0.209167
gi|483523858	549	18.64	19.16	48.02	29.94	23.28	gi|483523858	Putative aminopeptidase NPEPL1, partial [Anas platyrhynchos]	Anas platyrhynchos	11	367	27.7	28.27	46.15	36.38	36.38	gi|483523858	Putative aminopeptidase NPEPL1, partial [Anas platyrhynchos]	Anas platyrhynchos	16	1	0.972747	0.963829	0.937562	0.666807	0.636796	0.737904	0.711214	0.828357	0.143739
gi|483523929	550	18.62	20.76	63.57	49.07	47.21	gi|483523929	Ubiquitin carboxyl-terminal hydrolase isozyme L5, partial [Anas platyrhynchos]	Anas platyrhynchos	13	831	15.48	16.2	62.83	51.3	40.15	gi|483523929	Ubiquitin carboxyl-terminal hydrolase isozyme L5, partial [Anas platyrhynchos]	Anas platyrhynchos	9	0.77983	1.00925	1.38038	1.67494	1.01859	1	0.963829	0.954993	1.09773	0.268345
gi|483504568	551	18.62	19.02	61.57	47.45	42.35	gi|483504568	Erlin-2, partial [Anas platyrhynchos]	Anas platyrhynchos	11	740	17.3	17.66	63.14	43.14	40.78	gi|483504568	Erlin-2, partial [Anas platyrhynchos]	Anas platyrhynchos	11	0.642688	0.972747	1.19124	1.8197	0.496592	0.794328	0.990832	1.48594	1.04926	0.410704
gi|483503117	553	18.56	19.43	55.5	34.86	24.77	gi|483503117	Serine/threonine-protein phosphatase 2B catalytic subunit alpha isoform, partial [Anas platyrhynchos]	Anas platyrhynchos	10	964	13.67	15.92	42.89	26.15	21.56	gi|483503117	Serine/threonine-protein phosphatase 2B catalytic subunit alpha isoform, partial [Anas platyrhynchos]	Anas platyrhynchos	11	0.972747	1.00925	1	1.03753	0.981748	1.04713	1.03753	1.10662	1.02407	0.0402076
gi|483522939	554	18.56	18.87	51.46	41.61	41.24	gi|483522939	Gamma-soluble NSF attachment protein, partial [Anas platyrhynchos]	Anas platyrhynchos	11	709	17.94	18.09	60.58	40.88	40.88	gi|483522939	Gamma-soluble NSF attachment protein, partial [Anas platyrhynchos]	Anas platyrhynchos	10	0.972747	0.937562	0.981748	0.946237	0.963829	1.49969	0.580764	0.879022	0.970199	0.235092
gi|483513190	555	18.52	19.68	50.63	35.53	30.19	gi|483513190	Guanine nucleotide-binding protein alpha-11 subunit, partial [Anas platyrhynchos]	Anas platyrhynchos	9	691	18.2	18.81	52.52	35.53	32.08	gi|483513190	Guanine nucleotide-binding protein alpha-11 subunit, partial [Anas platyrhynchos]	Anas platyrhynchos	9	1.1695	0.963829	0.847227	0.704693	1.55597	1.47231	0.879022	0.862979	1.05694	0.291598
gi|483493225	556	18.5	23.48	47.08	30.51	23.92	gi|483493225	Tumor necrosis factor, alpha-induced protein 2, partial [Anas platyrhynchos]	Anas platyrhynchos	12	817	15.7	19.39	52.54	29.76	17.89	gi|483493225	Tumor necrosis factor, alpha-induced protein 2, partial [Anas platyrhynchos]	Anas platyrhynchos	9	1.00925	0.879022	2.07014	1.85353	0.731139	0.855067	1.20226	1.41906	1.25243	0.459411
gi|483519879	558	18.41	19.07	72.83	63.04	55.98	gi|483519879	ATP synthase subunit O, mitochondrial, partial [Anas platyrhynchos]	Anas platyrhynchos	11	870	14.95	15.25	83.15	66.85	45.11	gi|483519879	ATP synthase subunit O, mitochondrial, partial [Anas platyrhynchos]	Anas platyrhynchos	12	0.981748	1.03753	1	1.05682	0.981748	1	1	1.01859	1.00955	0.0247949
gi|483517685	559	18.38	18.54	55.97	35.82	32.09	gi|483517685	Peptidyl-prolyl cis-trans isomerase, mitochondrial, partial [Anas platyrhynchos]	Anas platyrhynchos	14	844	15.27	16.04	50.75	46.27	32.09	gi|483517685	Peptidyl-prolyl cis-trans isomerase, mitochondrial, partial [Anas platyrhynchos]	Anas platyrhynchos	17	1.2942	1.03753	1.33045	1.0666	0.731139	0.717794	1	0.981748	1.01993	0.209367
gi|483504151	560	18.36	18.46	42.7	28.99	25.17	gi|483504151	Trifunctional enzyme subunit beta, mitochondrial, partial [Anas platyrhynchos]	Anas platyrhynchos	11	634	19.3	19.43	46.29	30.56	29.21	gi|483504151	Trifunctional enzyme subunit beta, mitochondrial, partial [Anas platyrhynchos]	Anas platyrhynchos	13	0.77983	0.685488	1.44544	1.27057	0.903649	0.879022	1.30617	1.2942	1.07055	0.27005
gi|483507116	561	18.3	31.53	59.57	46.6	34.26	gi|483507116	Septin-8, partial [Anas platyrhynchos]	Anas platyrhynchos	20	273	33.25	36.14	64.89	50.85	44.26	gi|483507116	Septin-8, partial [Anas platyrhynchos]	Anas platyrhynchos	24	1.44544	1.49969	0.570164	0.586138	1.25892	1.58489	0.751623	0.981748	1.08483	0.390151
gi|483525646	562	18.26	19.13	33.1	8.176	5.051	gi|483525646	BAT2 domain-containing protein 1, partial [Anas platyrhynchos]	Anas platyrhynchos	15	288	32.45	32.69	33.36	10.97	8.067	gi|483525646	BAT2 domain-containing protein 1, partial [Anas platyrhynchos]	Anas platyrhynchos	20	1	1.01859	1.02802	1.04713	0.990832	1.03753	1.04713	1.09648	1.03321	0.0307174
gi|483523733	563	18.24	18.25	47.67	30.72	28.39	gi|483523733	Ras GTPase-activating protein-binding protein 1, partial [Anas platyrhynchos]	Anas platyrhynchos	14	776	16.49	16.52	54.24	30.93	21.61	gi|483523733	Ras GTPase-activating protein-binding protein 1, partial [Anas platyrhynchos]	Anas platyrhynchos	14	0.972747	0.981748	2.60615	2.58226	0.937562	1.14815	1.34276	1.61436	1.52322	0.653363
gi|483507041	565	18.21	18.44	47.24	33.7	26.8	gi|483507041	Alcohol dehydrogenase class-3, partial [Anas platyrhynchos]	Anas platyrhynchos	9	884	14.8	14.83	39.78	29.83	20.44	gi|483507041	Alcohol dehydrogenase class-3, partial [Anas platyrhynchos]	Anas platyrhynchos	8	1.36773	0.862979	1.80302	1.18032	1.09648	0.83946	1.31826	1.01859	1.18585	0.294052
gi|483507759	566	18.2	18.61	53.62	44.57	38.77	gi|483507759	UPF0400 protein C20orf77-like protein, partial [Anas platyrhynchos]	Anas platyrhynchos	10	896	14.61	14.98	58.33	34.78	34.78	gi|483507759	UPF0400 protein C20orf77-like protein, partial [Anas platyrhynchos]	Anas platyrhynchos	9	0.981748	0.954993	1.01859	1	1.00925	0.963829	0.946237	0.903649	0.972288	0.0355816
gi|483512074	567	18.19	18.33	52.92	34.46	28	gi|483512074	Eukaryotic translation initiation factor 3 subunit I, partial [Anas platyrhynchos]	Anas platyrhynchos	8	651	18.94	19.51	65.85	43.38	30.77	gi|483512074	Eukaryotic translation initiation factor 3 subunit I, partial [Anas platyrhynchos]	Anas platyrhynchos	10	0.717794	0.895365	1.64437	1.99526	0.660694	0.870964	1.45881	1.88799	1.26641	0.507369
gi|483513225	568	18.13	18.57	50.89	26.44	19.56	gi|483513225	Sulfide:quinone oxidoreductase, mitochondrial, partial [Anas platyrhynchos]	Anas platyrhynchos	11	529	21.66	22.13	40.89	26.89	21.11	gi|483513225	Sulfide:quinone oxidoreductase, mitochondrial, partial [Anas platyrhynchos]	Anas platyrhynchos	11	0.870964	1.31826	1.36773	1.99526	0.724436	0.831764	1.38038	1.57036	1.25739	0.401238
gi|483521064	569	18.04	18.23	61.54	46.52	38.46	gi|483521064	Carbonyl reductase [NADPH] 1, partial [Anas platyrhynchos]	NADPH	11	711	17.92	18.08	73.26	53.85	44.32	gi|483521064	Carbonyl reductase [NADPH] 1, partial [Anas platyrhynchos]	NADPH	13	1.23595	1.2942	0.648634	0.685488	1.43219	1.36773	0.758578	0.717794	1.01757	0.320559
gi|483522187	570	18.03	20.59	38.19	19.14	10.87	gi|483522187	Ubiquitin-like modifier-activating enzyme 6, partial [Anas platyrhynchos]	Anas platyrhynchos	9	464	23.55	24.91	40.08	22.83	13.96	gi|483522187	Ubiquitin-like modifier-activating enzyme 6, partial [Anas platyrhynchos]	Anas platyrhynchos	12	0.990832	0.946237	0.963829	0.92045	1.10662	1.11686	1.43219	1.45881	1.11698	0.201078
gi|483506726	571	17.99	18.19	47.85	33.48	21.89	gi|483506726	Vacuolar ATP synthase subunit B, brain isoform, partial [Anas platyrhynchos]	Anas platyrhynchos	9	355	28.09	28.14	56.65	46.35	38.41	gi|483506726	Vacuolar ATP synthase subunit B, brain isoform, partial [Anas platyrhynchos]	Anas platyrhynchos	14	0.461318	0.597035	0.794328	1.07647	0.862979	0.717794	1.05682	0.855067	0.802725	0.19749
gi|483498820	573	17.95	18.4	58.76	26.27	21.2	gi|483498820	Adenylosuccinate lyase, partial [Anas platyrhynchos]	Anas platyrhynchos	9	935	13.94	14.42	52.3	26.96	19.59	gi|483498820	Adenylosuccinate lyase, partial [Anas platyrhynchos]	Anas platyrhynchos	8	0.981748	0.92045	1.05682	0.981748	0.972747	0.937562	1.00925	0.972747	0.979134	0.0390661
gi|483511881	574	17.91	19.47	41.96	24.6	16.56	gi|483511881	Sec1 family domain-containing protein 1, partial [Anas platyrhynchos]	Anas platyrhynchos	8	384	26.71	27.24	49.2	30.55	26.85	gi|483511881	Sec1 family domain-containing protein 1, partial [Anas platyrhynchos]	Anas platyrhynchos	14	0.794328	1.14815	1.35519	1.83654	0.903649	1.09648	1.23595	1.44544	1.22697	0.306345
gi|483496856	575	17.91	19.11	50.63	33.42	29.11	gi|483496856	SWI/SNF-related matrix-associated actin-dependent regulator of chromatin subfamily E member 1, partial [Anas platyrhynchos]	Anas platyrhynchos	10	865	14.99	16.38	52.41	26.84	26.84	gi|483496856	SWI/SNF-related matrix-associated actin-dependent regulator of chromatin subfamily E member 1, partial [Anas platyrhynchos]	Anas platyrhynchos	10	0.928966	0.981748	0.895365	0.937562	0.981748	1	1.05682	1.08643	0.983579	0.0603113
gi|483511398	576	17.9	18.84	57.72	43.9	36.59	gi|483511398	Proteasome subunit alpha type-1, partial [Anas platyrhynchos]	Anas platyrhynchos	10	565	20.94	22.42	56.91	52.03	50	gi|483511398	Proteasome subunit alpha type-1, partial [Anas platyrhynchos]	Anas platyrhynchos	15	0.912011	1.02802	0.972747	1.08643	0.887156	0.787046	1.21339	1.0666	0.994173	0.12476
gi|483522066	579	17.78	20.44	49.38	13.68	6.646	gi|483522066	Cingulin-like protein 1, partial [Anas platyrhynchos]	Anas platyrhynchos	9	1467	8.4	10.95	45.75	10.97	4.637	gi|483522066	Cingulin-like protein 1, partial [Anas platyrhynchos]	Anas platyrhynchos	7	1.09648	1.15878	0.895365	0.954993	1.09648	1.09648	1.00925	1.00925	1.03963	0.0819394
gi|483511886	580	17.78	18.18	28.01	18.35	16.53	gi|483511886	Striatin-3, partial [Anas platyrhynchos]	Anas platyrhynchos	9	742	17.24	18.85	35.15	22.97	18.63	gi|483511886	Striatin-3, partial [Anas platyrhynchos]	Anas platyrhynchos	11	1.51356	1.55597	1.51356	1.58489	1.1695	1.03753	1.15878	1.02802	1.32023	0.227615
gi|483504438	581	17.77	18.77	59.87	48.16	34.78	gi|483504438	NADH-cytochrome b5 reductase 3, partial [Anas platyrhynchos]	Anas platyrhynchos	10	761	16.82	18.2	65.55	47.83	42.81	gi|483504438	NADH-cytochrome b5 reductase 3, partial [Anas platyrhynchos]	Anas platyrhynchos	12	1.55597	0.887156	1.25892	0.698232	1.23595	0.801678	0.862979	0.586138	0.985878	0.30891
gi|483517670	584	17.7	19.19	52.2	41.64	34.02	gi|483517670	Adenosine kinase, partial [Anas platyrhynchos]	Anas platyrhynchos	11	735	17.41	18.67	48.39	36.66	34.9	gi|483517670	Adenosine kinase, partial [Anas platyrhynchos]	Anas platyrhynchos	12	1.30617	2.22844	0.685488	1.18032	1.00925	1.47231	1.11686	1.58489	1.32297	0.429925
gi|483516196	585	17.68	18.57	45.14	27.34	18.9	gi|483516196	Polypyrimidine tract-binding protein 1, partial [Anas platyrhynchos]	Anas platyrhynchos	9	690	18.23	20.17	45.32	33.76	20.55	gi|483516196	Polypyrimidine tract-binding protein 1, partial [Anas platyrhynchos]	Anas platyrhynchos	13	0.990832	0.946237	1.10662	1.0666	0.981748	1.41906	1.13763	1.65959	1.16354	0.23312
gi|483522510	586	17.66	17.78	84.31	76.47	51.47	gi|483522510	Rho GDP-dissociation inhibitor 1, partial [Anas platyrhynchos]	Anas platyrhynchos	11	643	19.18	19.21	72.06	64.22	48.53	gi|483522510	Rho GDP-dissociation inhibitor 1, partial [Anas platyrhynchos]	Anas platyrhynchos	14	0.887156	1.07647	0.660694	0.772681	1.77011	1.51356	0.824138	0.751623	1.03205	0.375266
gi|483497508	587	17.59	19.01	54.03	21.43	18.68	gi|483497508	Pre-mRNA-processing factor 6, partial [Anas platyrhynchos]	Anas platyrhynchos	10	321	30.25	33.3	67.03	38.83	29.12	gi|483497508	Pre-mRNA-processing factor 6, partial [Anas platyrhynchos]	Anas platyrhynchos	15	1.1695	1.03753	1.25892	1.10662	0.990832	0.954993	1.05682	1.01859	1.07423	0.0936459
gi|483522827	588	17.56	19.05	25.86	13.3	10.51	gi|483522827	Protein transport protein Sec24A, partial [Anas platyrhynchos]	Anas platyrhynchos	9	454	23.87	24.63	28.19	18.51	13.86	gi|483522827	Protein transport protein Sec24A, partial [Anas platyrhynchos]	Anas platyrhynchos	14	1.02802	0.912011	1.0666	0.946237	0.704693	0.751623	1.11686	1.21339	0.967428	0.164109
gi|483504251	589	17.45	19	46.57	22.22	18.95	gi|483504251	NEDD8 ultimate buster 1, partial [Anas platyrhynchos]	Anas platyrhynchos	10	952	13.8	16.85	39.87	27.78	16.01	gi|483504251	NEDD8 ultimate buster 1, partial [Anas platyrhynchos]	Anas platyrhynchos	9	1.35519	1.58489	2.18776	2.65461	0.570164	1.00925	1	1.75388	1.51447	0.637624
gi|483519857	590	17.38	17.54	48.41	32.27	26.41	gi|483519857	Dihydrolipoyllysine-residue succinyltransferase component of 2-oxoglutarate dehydrogenase complex, mitochondrial, partial [Anas platyrhynchos]	Anas platyrhynchos	10	770	16.66	16.85	47.68	35.94	21.52	gi|483519857	Dihydrolipoyllysine-residue succinyltransferase component of 2-oxoglutarate dehydrogenase complex, mitochondrial, partial [Anas platyrhynchos]	Anas platyrhynchos	10	0.440555	0.483059	1.20226	1.38038	0.912011	1.02802	0.903649	1.00925	0.919899	0.302567
gi|483518767	591	17.37	17.78	45.03	18.95	14.78	gi|483518767	Phospholipase A-2-activating protein, partial [Anas platyrhynchos]	Anas platyrhynchos	8	510	22.08	22.69	45.03	22.18	20.97	gi|483518767	Phospholipase A-2-activating protein, partial [Anas platyrhynchos]	Anas platyrhynchos	12	0.954993	0.895365	0.963829	0.903649	0.758578	1.05682	0.564937	0.758578	0.857093	0.145458
gi|483516961	592	17.29	19.59	47.9	30.88	21.64	gi|483516961	Serine/threonine-protein kinase 4, partial [Anas platyrhynchos]	Anas platyrhynchos	9	1650	7.17	24.44	53.99	35.71	31.3	gi|483516961	Serine/threonine-protein kinase 4, partial [Anas platyrhynchos]	Anas platyrhynchos	13	1.14815	0.887156	0.630957	0.487529	1.0666	1.01859	1.05682	1.00925	0.913132	0.218297
gi|483506360	593	17.29	18.22	49.15	29.49	19.87	gi|483506360	Fumarate hydratase, mitochondrial, partial [Anas platyrhynchos]	Anas platyrhynchos	10	683	18.41	19.33	44.02	31.41	21.15	gi|483506360	Fumarate hydratase, mitochondrial, partial [Anas platyrhynchos]	Anas platyrhynchos	14	0.903649	0.937562	0.981748	1.01859	0.77983	0.862979	1.07647	1.20226	0.970386	0.122909
gi|483510402	594	17.25	18.44	53.94	27.59	22.91	gi|483510402	Long-chain specific acyl-CoA dehydrogenase, mitochondrial, partial [Anas platyrhynchos]	Anas platyrhynchos	8	722	17.67	18.75	43.84	30.79	26.35	gi|483510402	Long-chain specific acyl-CoA dehydrogenase, mitochondrial, partial [Anas platyrhynchos]	Anas platyrhynchos	9	0.903649	0.801678	1.85353	1.69044	0.717794	0.60256	1.30617	1.09648	1.12154	0.429581
gi|483500325	595	17.25	17.33	76.64	72.26	72.26	gi|483500325	Talin-1 [Anas platyrhynchos]	Anas platyrhynchos	15	764	16.76	16.83	72.99	72.26	57.66	gi|483500325	Talin-1 [Anas platyrhynchos]	Anas platyrhynchos	9	2.03236	3.80189	1.00925	1.92309	2.58226	2.70396	1.00925	1.08643	2.01856	0.92759
gi|483523735	597	17.09	18.88	30.27	16.56	9.461	gi|483523735	Beta-type platelet-derived growth factor receptor, partial [Anas platyrhynchos]	Anas platyrhynchos	8	609	19.8	22.16	29.42	16.75	11.45	gi|483523735	Beta-type platelet-derived growth factor receptor, partial [Anas platyrhynchos]	Anas platyrhynchos	13	0.751623	1.21339	1.25892	1.95885	0.912011	1.35519	1.07647	1.57036	1.2621	0.355165
gi|483497880	598	17.06	17.23	49.47	20.95	14.61	gi|483497880	PDZ and LIM domain protein 7, partial [Anas platyrhynchos]	Anas platyrhynchos	8	812	15.74	17.64	63.73	27.11	23.06	gi|483497880	PDZ and LIM domain protein 7, partial [Anas platyrhynchos]	Anas platyrhynchos	11	0.765597	0.685488	1.83654	1.67494	0.954993	0.990832	0.963829	1.00925	1.11018	0.389805
gi|483510635	600	17.02	18.78	49.88	30.62	25.93	gi|483510635	Translation initiation factor eIF-2B subunit gamma, partial [Anas platyrhynchos]	Anas platyrhynchos	9	879	14.85	15.46	42.22	23.7	20.99	gi|483510635	Translation initiation factor eIF-2B subunit gamma, partial [Anas platyrhynchos]	Anas platyrhynchos	8	0.903649	0.990832	0.912011	1.00925	1.00925	0.895365	1.08643	0.963829	0.971327	0.0616747
gi|483514956	601	17.01	18	40.08	27.73	19.64	gi|483514956	Copine-1, partial [Anas platyrhynchos]	Anas platyrhynchos	10	720	17.68	18.04	39.27	24.49	24.49	gi|483514956	Copine-1, partial [Anas platyrhynchos]	Anas platyrhynchos	11	1.15878	0.912011	0.731139	0.586138	1.01859	0.990832	1.0666	1.03753	0.937702	0.177392
gi|483522579	602	17	17.79	88.51	88.51	75.86	gi|483522579	SH3 domain-binding glutamic acid-rich-like protein, partial [Anas platyrhynchos]	Anas platyrhynchos	10	790	16.18	16.61	91.95	89.66	82.76	gi|483522579	SH3 domain-binding glutamic acid-rich-like protein, partial [Anas platyrhynchos]	Anas platyrhynchos	13	1.00925	1.03753	0.981748	1	1.0666	1.35519	0.751623	0.946237	1.01852	0.155828
gi|483519575	604	16.92	20.14	49.56	18.44	16.52	gi|483519575	Heat shock protein 75 kDa, mitochondrial, partial [Anas platyrhynchos]	Anas platyrhynchos	11	684	18.39	21.52	48.23	23.6	17.11	gi|483519575	Heat shock protein 75 kDa, mitochondrial, partial [Anas platyrhynchos]	Anas platyrhynchos	11	0.366438	0.515229	0.559758	0.744732	0.524808	0.672977	0.847227	1.1695	0.675083	0.233354
gi|483524791	607	16.8	16.94	62.11	52.42	52.42	gi|483524791	Syntaxin-7, partial [Anas platyrhynchos]	Anas platyrhynchos	9	608	19.83	19.99	65.64	50.22	50.22	gi|483524791	Syntaxin-7, partial [Anas platyrhynchos]	Anas platyrhynchos	10	1.21339	1.30617	0.704693	0.765597	1.47231	0.990832	1.31826	0.870964	1.08028	0.267155
gi|483518108	608	16.78	17.46	52.14	30.48	22.46	gi|483518108	Sorting nexin-30, partial [Anas platyrhynchos]	Anas platyrhynchos	10	496	22.48	22.88	49.2	31.55	29.68	gi|483518108	Sorting nexin-30, partial [Anas platyrhynchos]	Anas platyrhynchos	12	1.04713	1.03753	0.981748	0.963829	1	0.972747	1	0.972747	0.996966	0.0289024
gi|483518021	610	16.74	19.43	30.18	12.91	9.64	gi|483518021	Pumilio-like protein 1, partial [Anas platyrhynchos]	Anas platyrhynchos	9	573	20.72	21.09	32.02	12.74	10.73	gi|483518021	Pumilio-like protein 1, partial [Anas platyrhynchos]	Anas platyrhynchos	11	1.01859	1.04713	1.01859	1.04713	1.01859	1.02802	1.04713	1.0666	1.03647	0.0168777
gi|483511715	611	16.74	17.99	59.44	37.46	30.99	gi|483511715	Serine/threonine-protein kinase VRK1, partial [Anas platyrhynchos]	Anas platyrhynchos	10	783	16.33	16.74	56.34	32.11	24.23	gi|483511715	Serine/threonine-protein kinase VRK1, partial [Anas platyrhynchos]	Anas platyrhynchos	8	1.28233	0.879022	1.14815	0.809096	1.04713	1	0.972747	0.928966	1.00843	0.141501
gi|483514353	612	16.74	17.97	30.13	11.33	8.927	gi|483514353	Nodal modulator 2, partial [Anas platyrhynchos]	Anas platyrhynchos	8	562	20.98	21.63	35.36	15.45	13.3	gi|483514353	Nodal modulator 2, partial [Anas platyrhynchos]	Anas platyrhynchos	12	1.07647	1.65959	0.895365	1.45881	0.879022	1.38038	1.34276	2.01372	1.33827	0.36253
gi|483519126	613	16.72	53.41	69.19	50.26	39.93	gi|483519126	Radixin, partial [Anas platyrhynchos]	Anas platyrhynchos	33	660	18.77	54.72	76.76	51.46	39.59	gi|483519126	Radixin, partial [Anas platyrhynchos]	Anas platyrhynchos	31	1.04713	0.816582	0.83946	0.666807	2.42103	1.64437	1.08643	0.717794	1.15495	0.559266
gi|483505041	614	16.72	17.36	37.81	21.21	14.29	gi|483505041	Peroxisomal multifunctional enzyme type 2, partial [Anas platyrhynchos]	Anas platyrhynchos	8	655	18.84	19.74	39.54	20.06	15.73	gi|483505041	Peroxisomal multifunctional enzyme type 2, partial [Anas platyrhynchos]	Anas platyrhynchos	11	0.356451	0.801678	0.401791	0.92045	0.487529	0.903649	0.613762	1.20226	0.710947	0.276418
gi|483516739	615	16.69	17.34	46.96	35.46	24.28	gi|483516739	40 kDa peptidyl-prolyl cis-trans isomerase, partial [Anas platyrhynchos]	Anas platyrhynchos	9	553	21.15	21.5	54.95	46.33	34.82	gi|483516739	40 kDa peptidyl-prolyl cis-trans isomerase, partial [Anas platyrhynchos]	Anas platyrhynchos	11	0.801678	1.09648	0.801678	1.09648	1.03753	1.24738	0.912011	1.08643	1.00996	0.147608
gi|483515727	616	16.68	17.14	51.1	22.16	19.05	gi|483515727	Atlastin-1, partial [Anas platyrhynchos]	Anas platyrhynchos	8	544	21.4	21.77	48.35	26.56	26.19	gi|483515727	Atlastin-1, partial [Anas platyrhynchos]	Anas platyrhynchos	11	0.937562	2.24905	0.608135	1.44544	0.711214	0.751623	1.08643	1.1272	1.11458	0.497458
gi|483502404	617	16.66	18.01	45.35	30.42	26.76	gi|483502404	Protein phosphatase 1A, partial [Anas platyrhynchos]	Anas platyrhynchos	10	876	14.88	16.83	49.86	30.42	23.66	gi|483502404	Protein phosphatase 1A, partial [Anas platyrhynchos]	Anas platyrhynchos	8	1.43219	0.636796	1.31826	0.570164	1.49969	1.36773	0.717794	0.672977	1.02695	0.382497
gi|483521988	618	16.66	17.34	24.04	13.4	10.32	gi|483521988	Lethal(2) giant larvae protein-like protein 2, partial [Anas platyrhynchos]	Anas platyrhynchos	8	834	15.47	15.77	26.6	12.13	10.43	gi|483521988	Lethal(2) giant larvae protein-like protein 2, partial [Anas platyrhynchos]	Anas platyrhynchos	9	0.981748	1.00925	0.912011	0.937562	1.8197	1.2942	1.44544	0.963829	1.17047	0.30368
gi|483518797	619	16.6	18.16	26.18	11.68	7.374	gi|483518797	Tripeptidyl-peptidase 2, partial [Anas platyrhynchos]	Anas platyrhynchos	8	671	18.63	19.44	29.25	13.34	8.616	gi|483518797	Tripeptidyl-peptidase 2, partial [Anas platyrhynchos]	Anas platyrhynchos	10	1.02802	1.02802	1.04713	1.03753	0.937562	1.01859	0.981748	1.0666	1.01815	0.0380406
gi|483490078	620	16.59	17.17	37.5	19.58	12.64	gi|483490078	2-oxoglutarate dehydrogenase E1 component, mitochondrial, partial [Anas platyrhynchos]	Anas platyrhynchos	8	814	15.73	16.8	32.22	18.61	12.78	gi|483490078	2-oxoglutarate dehydrogenase E1 component, mitochondrial, partial [Anas platyrhynchos]	Anas platyrhynchos	9	0.816582	0.83946	1.90546	2.0893	0.855067	0.597035	1.58489	1.13763	1.22818	0.523659
gi|483504589	622	16.56	18.82	40.87	17.56	10.54	gi|483504589	La-related protein 1, partial [Anas platyrhynchos]	Anas platyrhynchos	9	617	19.62	21.73	38.06	21.08	10.66	gi|483504589	La-related protein 1, partial [Anas platyrhynchos]	Anas platyrhynchos	9	0.946237	1.09648	2.07014	2.37684	0.501187	0.559758	1.23595	1.36773	1.26929	0.623145
gi|483503899	623	16.55	26.85	83.49	71.56	67.89	gi|483503899	14-3-3 protein eta, partial [Anas platyrhynchos]	Anas platyrhynchos	24	476	23.13	29.44	88.07	73.85	64.68	gi|483503899	14-3-3 protein eta, partial [Anas platyrhynchos]	Anas platyrhynchos	28	1.14815	1.61436	0.711214	1.03753	1.31826	2.33346	0.946237	1.72187	1.35388	0.485503
gi|483501965	624	16.51	16.75	91.5	59.5	48.5	gi|483501965	Tumor protein D54, partial [Anas platyrhynchos]	Anas platyrhynchos	11	672	18.62	18.71	87	69	65.5	gi|483501965	Tumor protein D54, partial [Anas platyrhynchos]	Anas platyrhynchos	12	0.824138	0.870964	0.440555	0.487529	1.59956	1.49969	0.855067	0.787046	0.920568	0.395003
gi|483525083	625	16.5	17.37	38.22	28.44	21.11	gi|483525083	Histone deacetylase 2, partial [Anas platyrhynchos]	Anas platyrhynchos	8	1188	11.1	11.95	40	18.67	13.11	gi|483525083	Histone deacetylase 2, partial [Anas platyrhynchos]	Anas platyrhynchos	6	0.809096	1.03753	0.570164	0.731139	1.35519	1.36773	1.10662	1.14815	1.0157	0.271023
gi|483520982	626	16.49	18.81	44.74	17.11	10.39	gi|483520982	Cell division cycle 5-like protein, partial [Anas platyrhynchos]	Anas platyrhynchos	7	437	24.61	26.99	58.56	26.24	17.62	gi|483520982	Cell division cycle 5-like protein, partial [Anas platyrhynchos]	Anas platyrhynchos	14	0.972747	0.963829	0.981748	0.981748	0.954993	1	0.981748	1.01859	0.981925	0.0187358
gi|483510852	628	16.43	16.92	38.9	18.43	10.24	gi|483510852	Pinin, partial [Anas platyrhynchos]	Anas platyrhynchos	7	680	18.5	19.28	46.3	22.99	18.74	gi|483510852	Pinin, partial [Anas platyrhynchos]	Anas platyrhynchos	11	1.00925	1.02802	1	1.01859	1.18032	1.67494	0.972747	1.41906	1.16287	0.238073
gi|483513741	629	16.41	17.05	53.78	41.99	32.02	gi|483513741	Eukaryotic translation initiation factor 2 subunit 2, partial [Anas platyrhynchos]	Anas platyrhynchos	10	428	24.95	25.19	64.95	48.94	43.5	gi|483513741	Eukaryotic translation initiation factor 2 subunit 2, partial [Anas platyrhynchos]	Anas platyrhynchos	18	0.772681	0.737904	1.02802	0.990832	0.731139	0.801678	1.0666	1.18032	0.913646	0.162076
gi|483515018	630	16.4	17.48	56.57	46.29	43.43	gi|483515018	Clathrin light chain B, partial [Anas platyrhynchos]	Anas platyrhynchos	12	507	22.12	23.52	64.57	52	45.71	gi|483515018	Clathrin light chain B, partial [Anas platyrhynchos]	Anas platyrhynchos	12	0.981748	0.990832	0.963829	0.972747	1.39316	1.11686	1.24738	0.972747	1.07991	0.150644
gi|483525030	631	16.39	17.13	44.33	18.67	14.49	gi|483525030	THO complex subunit 1, partial [Anas platyrhynchos]	Anas platyrhynchos	8	1176	11.19	11.58	47.47	18.32	11.17	gi|483525030	THO complex subunit 1, partial [Anas platyrhynchos]	Anas platyrhynchos	6	0.529663	1.25892	0.879022	2.03236	0.954993	0.954993	1.00925	1	1.0774	0.40695
gi|483513221	632	16.37	16.8	50.09	20.43	13.92	gi|483513221	Myelin expression factor 2, partial [Anas platyrhynchos]	Anas platyrhynchos	8	741	17.29	18.47	52.98	20.8	17.54	gi|483513221	Myelin expression factor 2, partial [Anas platyrhynchos]	Anas platyrhynchos	10	0.972747	0.954993	0.990832	0.972747	1.13763	1.14815	0.847227	0.855067	0.984924	0.104291
gi|483518156	633	16.37	16.51	44.66	28.98	24.47	gi|483518156	Alpha-aminoadipic semialdehyde dehydrogenase, partial [Anas platyrhynchos]	Anas platyrhynchos	8	583	20.34	20.65	45.84	32.07	30.4	gi|483518156	Alpha-aminoadipic semialdehyde dehydrogenase, partial [Anas platyrhynchos]	Anas platyrhynchos	11	0.862979	0.870964	0.416869	0.448745	1.05682	1	0.691831	0.654636	0.750355	0.223115
gi|483523758	634	16.36	16.62	41.81	34.76	31.74	gi|483523758	65 kDa Yes-associated protein, partial [Anas platyrhynchos]	Anas platyrhynchos	9	907	14.41	14.48	51.13	40.05	31.49	gi|483523758	65 kDa Yes-associated protein, partial [Anas platyrhynchos]	Anas platyrhynchos	8	0.847227	1.77011	0.544503	1.07647	1.49969	1.43219	0.855067	0.809096	1.10429	0.393166
gi|483499795	636	16.32	21.89	42.41	17.34	8.566	gi|483499795	Serine/threonine-protein kinase N2, partial [Anas platyrhynchos]	Anas platyrhynchos	8	356	28.02	29.54	46.54	21.98	16.62	gi|483499795	Serine/threonine-protein kinase N2, partial [Anas platyrhynchos]	Anas platyrhynchos	14	1.01859	1.5417	0.469894	0.704693	1.00925	1.01859	0.972747	0.981748	0.964652	0.285813
gi|483501028	638	16.31	17.63	45.82	25.1	16.11	gi|483501028	DnaJ-like protein subfamily C member 3, partial [Anas platyrhynchos]	Anas platyrhynchos	9	681	18.48	21.47	42.68	29.5	23.64	gi|483501028	DnaJ-like protein subfamily C member 3, partial [Anas platyrhynchos]	Anas platyrhynchos	12	1.00925	1.0666	1.03753	1.09648	0.824138	1.45881	0.887156	1.57036	1.11879	0.245416
gi|483516415	639	16.29	17	56.35	49.75	46.7	gi|483516415	Elongation factor 1-beta, partial [Anas platyrhynchos]	Anas platyrhynchos	11	827	15.53	17.86	58.38	49.75	40.61	gi|483516415	Elongation factor 1-beta, partial [Anas platyrhynchos]	Anas platyrhynchos	14	0.92045	0.895365	1.36773	1.30617	0.704693	0.717794	1.6293	1.65959	1.15014	0.364663
gi|483517974	640	16.29	16.51	34.53	18.4	14.53	gi|483517974	Protein enabled-like protein, partial [Anas platyrhynchos]	Anas platyrhynchos	9	730	17.47	17.58	35.33	15.33	13.07	gi|483517974	Protein enabled-like protein, partial [Anas platyrhynchos]	Anas platyrhynchos	9	0.946237	0.954993	0.928966	0.937562	0.57544	0.903649	0.47863	0.765597	0.811384	0.1752
gi|483518578	641	16.28	16.85	50	34.42	27.92	gi|483518578	Cytosolic 5'-nucleotidase 1B, partial [Anas platyrhynchos]	Anas platyrhynchos	8	1044	12.66	13.12	42.53	25.65	21.43	gi|483518578	Cytosolic 5'-nucleotidase 1B, partial [Anas platyrhynchos]	Anas platyrhynchos	6	1.05682	0.801678	1.31826	1	0.937562	1.01859	1	1.08643	1.02742	0.136724
gi|483514953	642	16.27	16.58	53.67	32.66	23.54	gi|483514953	RNA-binding protein 39, partial [Anas platyrhynchos]	Anas platyrhynchos	9	635	19.3	19.35	48.86	32.41	30.89	gi|483514953	RNA-binding protein 39, partial [Anas platyrhynchos]	Anas platyrhynchos	13	1.30617	1.7378	1.47231	1.94089	1.18032	0.903649	1.5417	1.21339	1.41203	0.310054
gi|483504069	643	16.23	18.87	35.05	22.92	18.94	gi|483504069	WD repeat-containing protein 82, partial [Anas platyrhynchos]	Anas platyrhynchos	12	541	21.44	24.09	43.36	26.58	20.1	gi|483504069	WD repeat-containing protein 82, partial [Anas platyrhynchos]	Anas platyrhynchos	10	0.981748	1.80302	0.870964	1.57036	1.08643	1.48594	1.41906	1.90546	1.39037	0.354804
gi|483519253	644	16.19	18.16	42.12	18.15	13.77	gi|483519253	Actin-binding LIM protein 1, partial [Anas platyrhynchos]	Anas platyrhynchos	9	568	20.9	22.08	45.83	20	17.22	gi|483519253	Actin-binding LIM protein 1, partial [Anas platyrhynchos]	Anas platyrhynchos	13	0.711214	0.912011	1.08643	1.40605	0.990832	0.946237	0.990832	0.946237	0.99873	0.183514
gi|483511425	645	16.19	17.32	52.41	28.88	24.6	gi|483511425	Arfaptin-1, partial [Anas platyrhynchos]	Anas platyrhynchos	10	556	21.05	21.58	46.79	35.83	32.35	gi|483511425	Arfaptin-1, partial [Anas platyrhynchos]	Anas platyrhynchos	11	0.954993	0.862979	1.01859	0.92045	0.981748	1.02802	0.928966	0.963829	0.957446	0.0505719
gi|483525351	646	16.15	17.05	59.63	44.95	36.7	gi|483525351	Vacuolar protein sorting-associated protein 26A, partial [Anas platyrhynchos]	Anas platyrhynchos	9	962	13.7	15.09	61.77	33.33	31.5	gi|483525351	Vacuolar protein sorting-associated protein 26A, partial [Anas platyrhynchos]	Anas platyrhynchos	9	0.954993	0.946237	0.990832	0.972747	1.00925	1.02802	1.00925	1.02802	0.992418	0.0296312
gi|483516831	647	16.13	17.03	31.11	9.567	8.236	gi|483516831	Fibulin-2, partial [Anas platyrhynchos]	Anas platyrhynchos	8	498	22.41	22.85	32.11	19.8	11.31	gi|483516831	Fibulin-2, partial [Anas platyrhynchos]	Anas platyrhynchos	11	0.751623	1.34276	0.510505	0.862979	0.608135	0.954993	0.319154	0.544503	0.736832	0.297933
gi|483510208	648	16.12	17.66	44.04	26.32	14.91	gi|483510208	Shootin-1, partial [Anas platyrhynchos]	Anas platyrhynchos	8	1004	13.18	13.97	44.74	22.81	18.07	gi|483510208	Shootin-1, partial [Anas platyrhynchos]	Anas platyrhynchos	10	0.724436	0.554626	0.870964	0.666807	0.809096	1.00925	0.636796	0.765597	0.754697	0.134148
gi|483517624	649	16.12	16.97	40.73	13.62	10.38	gi|483517624	Uncharacterized protein KIAA0082-like protein, partial [Anas platyrhynchos]	Anas platyrhynchos	8	547	21.29	21.95	42.41	18.42	14.27	gi|483517624	Uncharacterized protein KIAA0082-like protein, partial [Anas platyrhynchos]	Anas platyrhynchos	12	1.0666	0.963829	1.51356	1.39316	0.672977	0.666807	1.20226	1.21339	1.08657	0.289074
gi|483511192	650	16.1	17.84	33.12	9.203	4.724	gi|483511192	Phosphatidylinositol 4-kinase alpha, partial [Anas platyrhynchos]	Anas platyrhynchos	9	1024	12.94	13.47	32.87	5.315	4.724	gi|483511192	Phosphatidylinositol 4-kinase alpha, partial [Anas platyrhynchos]	Anas platyrhynchos	8	1.15878	1.0666	1.15878	1.05682	1.00925	0.937562	0.990832	0.92045	1.03738	0.0846316
gi|483507187	653	16.04	16.22	42.22	30.84	29.04	gi|483507187	PDZ and LIM domain protein 4, partial [Anas platyrhynchos]	Anas platyrhynchos	9	787	16.31	16.4	49.7	30.84	29.04	gi|483507187	PDZ and LIM domain protein 4, partial [Anas platyrhynchos]	Anas platyrhynchos	9	1.65959	1.75388	1.78649	1.92309	1.05682	0.847227	1.55597	1.31826	1.48766	0.355048
gi|483524523	654	16.01	18.68	46.37	36.91	29.65	gi|483524523	Serine/threonine-protein phosphatase PP1-beta catalytic subunit, partial [Anas platyrhynchos]	Anas platyrhynchos	11	548	21.27	21.8	62.15	47	39.43	gi|483524523	Serine/threonine-protein phosphatase PP1-beta catalytic subunit, partial [Anas platyrhynchos]	Anas platyrhynchos	13	0.855067	1.19124	0.895365	1.24738	1.05682	1.10662	1.07647	1.1272	1.06952	0.126335
gi|483499914	656	16	16.6	29.94	18.73	12.54	gi|483499914	Nicastrin, partial [Anas platyrhynchos]	Anas platyrhynchos	8	885	14.79	15.17	27.29	14.31	11.06	gi|483499914	Nicastrin, partial [Anas platyrhynchos]	Anas platyrhynchos	7	1	0.946237	1.01859	0.963829	0.946237	0.937562	0.963829	0.954993	0.96641	0.026554
gi|483512638	657	15.98	17.81	47.07	23.84	17.17	gi|483512638	Xaa-Pro dipeptidase, partial [Anas platyrhynchos]	Anas platyrhynchos	9	686	18.36	19.63	53.13	35.35	23.84	gi|483512638	Xaa-Pro dipeptidase, partial [Anas platyrhynchos]	Anas platyrhynchos	11	1.03753	1.05682	1.08643	1.09648	1.21339	1.38038	1.94089	2.18776	1.37496	0.415772
gi|483519073	658	15.97	16.06	63.73	51.96	49.51	gi|483519073	Proteasome subunit alpha type-6, partial [Anas platyrhynchos]	Anas platyrhynchos	12	802	16.02	16.34	66.67	56.37	51.96	gi|483519073	Proteasome subunit alpha type-6, partial [Anas platyrhynchos]	Anas platyrhynchos	12	1.03753	1.03753	1	0.990832	1.10662	0.963829	1.43219	1.2942	1.10784	0.156476
gi|483523229	659	15.96	19.69	35.81	9.71	5.864	gi|483523229	Sterile alpha motif domain-containing protein 9-like, partial [Anas platyrhynchos]	Anas platyrhynchos	11	424	25.01	26.81	40.16	16.02	11.29	gi|483523229	Sterile alpha motif domain-containing protein 9-like, partial [Anas platyrhynchos]	Anas platyrhynchos	15	0.744732	0.711214	1.72187	1.58489	0.972747	0.954993	1.05682	1.02802	1.09691	0.343403
gi|483512483	660	15.95	17.5	46.25	32.25	22.48	gi|483512483	Actin-related protein 2/3 complex subunit 1A, partial [Anas platyrhynchos]	Anas platyrhynchos	9	920	14.21	14.9	66.78	40.72	23.13	gi|483512483	Actin-related protein 2/3 complex subunit 1A, partial [Anas platyrhynchos]	Anas platyrhynchos	8	1.00925	1.15878	1.39316	1.55597	0.963829	0.990832	1.01859	1.04713	1.14219	0.203463
gi|483514160	661	15.92	16.66	47.48	25.42	15.97	gi|483514160	Lipoamide acyltransferase component of branched-chain alpha-keto acid dehydrogenase complex, mitochondrial, partial [Anas platyrhynchos]	Anas platyrhynchos	8	1068	12.36	13.16	43.07	21.01	14.5	gi|483514160	Lipoamide acyltransferase component of branched-chain alpha-keto acid dehydrogenase complex, mitochondrial, partial [Anas platyrhynchos]	Anas platyrhynchos	7	1.0666	1.00925	1.04713	0.990832	1.05682	0.990832	1.04713	0.981748	1.02379	0.0319452
gi|483501362	662	15.91	16.77	43.75	25.24	23.8	gi|483501362	Ubiquitin-conjugating enzyme E2 variant 3, partial [Anas platyrhynchos]	Anas platyrhynchos	9	798	16.07	16.34	34.86	22.84	21.39	gi|483501362	Ubiquitin-conjugating enzyme E2 variant 3, partial [Anas platyrhynchos]	Anas platyrhynchos	8	0.887156	0.903649	0.981748	1.00925	0.483059	0.586138	0.465586	0.549541	0.733266	0.218026
gi|483517407	663	15.89	16.45	45.14	28.99	23.85	gi|483517407	Eukaryotic translation initiation factor 3 subunit D, partial [Anas platyrhynchos]	Anas platyrhynchos	9	937	13.92	14.12	39.63	31.01	15.41	gi|483517407	Eukaryotic translation initiation factor 3 subunit D, partial [Anas platyrhynchos]	Anas platyrhynchos	6	0.809096	0.660694	1.43219	1.15878	0.660694	0.824138	1.08643	1.36773	0.999968	0.285552
gi|483520025	667	15.8	16.98	74.49	63.27	53.06	gi|483520025	Rho-related GTP-binding protein RhoC, partial [Anas platyrhynchos]	Anas platyrhynchos	16	889	14.74	15.19	87.76	66.33	56.12	gi|483520025	Rho-related GTP-binding protein RhoC, partial [Anas platyrhynchos]	Anas platyrhynchos	14	2.03236	0.879022	1.83654	0.772681	1.15878	1.1695	0.831764	0.847227	1.19098	0.453549
gi|483505307	668	15.79	16.18	65.36	33.66	27.12	gi|483505307	Protein FAM49B, partial [Anas platyrhynchos]	Anas platyrhynchos	9	830	15.48	16.85	56.21	39.22	31.7	gi|483505307	Protein FAM49B, partial [Anas platyrhynchos]	Anas platyrhynchos	12	0.597035	0.597035	0.855067	0.847227	0.731139	0.751623	1.48594	1.57036	0.929428	0.357891
gi|483523698	670	15.75	16.33	45.68	34.05	30.81	gi|483523698	Protein NDRG1, partial [Anas platyrhynchos]	Anas platyrhynchos	10	778	16.47	16.81	47.84	33.51	24.86	gi|483523698	Protein NDRG1, partial [Anas platyrhynchos]	Anas platyrhynchos	10	0.724436	0.698232	0.711214	0.691831	0.580764	0.524808	0.642688	0.580764	0.644342	0.0693016
gi|483500471	671	15.73	17.53	37.44	12.65	8.803	gi|483500471	Leucine-rich repeat-containing protein 16A, partial [Anas platyrhynchos]	Anas platyrhynchos	9	768	16.68	17.74	36.15	12.48	8.889	gi|483500471	Leucine-rich repeat-containing protein 16A, partial [Anas platyrhynchos]	Anas platyrhynchos	9	0.413047	0.758578	0.42462	0.744732	1.07647	1.01859	0.963829	0.912011	0.788984	0.239281
gi|483499384	673	15.66	17.41	47.04	44.27	37.15	gi|483499384	Voltage-dependent anion-selective channel protein 3, partial [Anas platyrhynchos]	Anas platyrhynchos	11	1501	8.2	10.72	54.55	32.41	25.3	gi|483499384	Voltage-dependent anion-selective channel protein 3, partial [Anas platyrhynchos]	Anas platyrhynchos	8	1.33045	1.22462	1.24738	1.14815	1.57036	1.45881	1.57036	1.44544	1.37445	0.150276
gi|483510109	674	15.63	16.41	48.3	37.5	31.25	gi|483510109	Eukaryotic translation initiation factor 3 subunit M, partial [Anas platyrhynchos]	Anas platyrhynchos	10	815	15.73	16.23	49.43	33.52	28.98	gi|483510109	Eukaryotic translation initiation factor 3 subunit M, partial [Anas platyrhynchos]	Anas platyrhynchos	10	0.816582	1.21339	1.65959	2.39883	0.912011	1.39316	1.7378	2.58226	1.5892	0.602484
gi|483508197	675	15.63	16.03	63.07	44.12	33.66	gi|483508197	Suppressor of G2 allele of SKP1-like protein, partial [Anas platyrhynchos]	Anas platyrhynchos	9	966	13.66	13.84	56.54	38.89	27.78	gi|483508197	Suppressor of G2 allele of SKP1-like protein, partial [Anas platyrhynchos]	Anas platyrhynchos	10	1.00925	1.00925	0.972747	0.972747	1.02802	1.05682	1.02802	1.05682	1.01671	0.0305156
gi|483521352	676	15.62	15.88	55.43	42.39	28.99	gi|483521352	60S ribosomal protein L6, partial [Anas platyrhynchos]	Anas platyrhynchos	8	594	20.11	20.53	65.94	48.19	39.86	gi|483521352	60S ribosomal protein L6, partial [Anas platyrhynchos]	Anas platyrhynchos	12	0.613762	1.19124	1.1272	2.33346	0.737904	1.28233	1.33045	2.24905	1.35818	0.588586
gi|483507890	678	15.59	18.05	45.64	24.42	21.22	gi|483507890	Protein DEK, partial [Anas platyrhynchos]	Anas platyrhynchos	13	773	16.52	18.46	52.03	30.52	25	gi|483507890	Protein DEK, partial [Anas platyrhynchos]	Anas platyrhynchos	12	1.70608	0.862979	1.15878	0.586138	1.83654	1.2942	1.09648	0.717794	1.15737	0.416981
gi|483523885	679	15.59	15.99	54.2	25.18	20.38	gi|483523885	Tyrosine-protein phosphatase non-receptor type 1, partial [Anas platyrhynchos]	Anas platyrhynchos	7	968	13.64	13.93	50.84	27.1	23.26	gi|483523885	Tyrosine-protein phosphatase non-receptor type 1, partial [Anas platyrhynchos]	Anas platyrhynchos	8	0.990832	1.1272	1.02802	1.18032	0.737904	0.534564	1.09648	0.77983	0.934393	0.211612
gi|483525028	680	15.55	25.53	38.63	23.66	20.33	gi|483525028	Tyrosine-protein kinase Yes, partial [Anas platyrhynchos]	Anas platyrhynchos	13	2772	2.79	12.54	39.56	14.97	9.242	gi|483525028	Tyrosine-protein kinase Yes, partial [Anas platyrhynchos]	Anas platyrhynchos	6	1.18032	1.00925	1.0666	0.903649	0.990832	0.981748	1.03753	1.01859	1.02356	0.0742029
gi|483502456	681	15.55	17.7	32.87	11.67	8.792	gi|483502456	Putative global transcription activator SNF2L4, partial [Anas platyrhynchos]	Anas platyrhynchos	12	629	19.37	20.07	37.63	15.86	9.614	gi|483502456	Putative global transcription activator SNF2L4, partial [Anas platyrhynchos]	Anas platyrhynchos	12	1.64437	1.04713	1.95885	1.33045	1.45881	1.64437	1.65959	1.87068	1.57678	0.274652
gi|483513015	682	15.55	16.74	49.73	24.2	18.88	gi|483513015	Type I inositol-1,4,5-trisphosphate 5-phosphatase, partial [Anas platyrhynchos]	Anas platyrhynchos	8	777	16.48	17.1	50.8	24.2	22.87	gi|483513015	Type I inositol-1,4,5-trisphosphate 5-phosphatase, partial [Anas platyrhynchos]	Anas platyrhynchos	9	1.10662	1	1.05682	0.946237	1.57036	1.7378	0.963829	1.0666	1.18103	0.280782
gi|483515724	683	15.55	16.45	61.61	37.05	32.14	gi|483515724	UPF0568 protein C14orf166-like protein, partial [Anas platyrhynchos]	Anas platyrhynchos	8	689	18.3	19.29	78.57	51.79	45.98	gi|483515724	UPF0568 protein C14orf166-like protein, partial [Anas platyrhynchos]	Anas platyrhynchos	9	0.937562	0.990832	0.954993	1.00925	1.03753	1.03753	1.02802	1.02802	1.00297	0.0360728
gi|483516159	684	15.55	16.43	40.26	17.11	14.08	gi|483516159	Epidermal growth factor receptor kinase substrate 8, partial [Anas platyrhynchos]	Anas platyrhynchos	10	986	13.39	13.82	34.21	13.68	10.79	gi|483516159	Epidermal growth factor receptor kinase substrate 8, partial [Anas platyrhynchos]	Anas platyrhynchos	7	0.990832	0.928966	0.946237	0.887156	0.954993	1	0.981748	1.02802	0.964743	0.0417636
gi|483513217	685	15.53	18.08	56.94	25	17.13	gi|483513217	COP9 signalosome complex subunit 2, partial [Anas platyrhynchos]	Anas platyrhynchos	8	618	19.6	21.05	55.56	31.02	24.07	gi|483513217	COP9 signalosome complex subunit 2, partial [Anas platyrhynchos]	Anas platyrhynchos	11	1	0.981748	1	0.981748	0.946237	0.937562	0.946237	0.937562	0.966387	0.0255083
gi|483513070	686	15.5	15.86	30.5	13.19	9.787	gi|483513070	Dolichyl-diphosphooligosaccharide--protein glycosyltransferase subunit STT3A, partial [Anas platyrhynchos]	Anas platyrhynchos	8	756	17	17.37	39.15	17.87	12.34	gi|483513070	Dolichyl-diphosphooligosaccharide--protein glycosyltransferase subunit STT3A, partial [Anas platyrhynchos]	Anas platyrhynchos	10	0.619441	1.61436	0.436516	1.18032	0.83946	1.08643	1.20226	1.5417	1.06506	0.388269
gi|483507249	687	15.49	19.69	49.93	19.29	13.7	gi|483507249	RUN and FYVE domain-containing protein 1, partial [Anas platyrhynchos]	Anas platyrhynchos	10	679	18.5	21.08	50.37	20.62	11.34	gi|483507249	RUN and FYVE domain-containing protein 1, partial [Anas platyrhynchos]	Anas platyrhynchos	8	1.33045	1.55597	1.01859	1.22462	1.05682	1.03753	1.0666	1.05682	1.16842	0.178348
gi|483505673	688	15.47	16.08	52.03	11.59	8.13	gi|483505673	SAFB-like transcription modulator, partial [Anas platyrhynchos]	Anas platyrhynchos	7	695	18.14	18.39	51.42	12.6	10.47	gi|483505673	SAFB-like transcription modulator, partial [Anas platyrhynchos]	Anas platyrhynchos	9	0.413047	0.744732	0.461318	0.887156	0.92045	0.981748	0.895365	0.946237	0.781257	0.209254
gi|483517081	689	15.46	21.76	47.6	17.86	10.3	gi|483517081	Huntingtin-interacting protein 1-related protein, partial [Anas platyrhynchos]	Anas platyrhynchos	10	1631	7.28	10.65	42.69	13.25	7.36	gi|483517081	Huntingtin-interacting protein 1-related protein, partial [Anas platyrhynchos]	Anas platyrhynchos	6	0.831764	0.981748	0.855067	1.00925	0.448745	0.619441	0.524808	0.724436	0.749408	0.19294
gi|483510294	690	15.45	17.43	29.49	15.99	10.8	gi|483510294	Ankyrin repeat domain-containing protein 44, partial [Anas platyrhynchos]	Anas platyrhynchos	9	1060	12.43	13.6	24.71	9.657	7.165	gi|483510294	Ankyrin repeat domain-containing protein 44, partial [Anas platyrhynchos]	Anas platyrhynchos	6	1.00925	0.831764	1.13763	0.937562	0.801678	0.559758	0.879022	0.60256	0.844903	0.18184
gi|483517383	691	15.44	16.09	35.33	25.68	17.95	gi|483517383	Protein unc-84-like protein B [Anas platyrhynchos]	Anas platyrhynchos	9	704	18.02	18.37	47.49	37.64	26.45	gi|483517383	Protein unc-84-like protein B [Anas platyrhynchos]	Anas platyrhynchos	11	1.02802	1.01859	0.972747	0.963829	2.26987	1.65959	1.1695	0.862979	1.24314	0.450745
gi|483520272	692	15.44	15.63	54.24	41.1	34.75	gi|483520272	Aspartate aminotransferase, cytoplasmic, partial [Anas platyrhynchos]	Anas platyrhynchos	10	705	18.02	18.34	49.58	46.61	41.95	gi|483520272	Aspartate aminotransferase, cytoplasmic, partial [Anas platyrhynchos]	Anas platyrhynchos	11	0.903649	0.831764	0.954993	0.887156	0.912011	0.824138	1.25892	1.14815	0.965099	0.145886
gi|483525356	693	15.42	17.3	36.89	15.64	6.51	gi|483525356	Cell division cycle and apoptosis regulator protein 1, partial [Anas platyrhynchos]	Anas platyrhynchos	7	645	19.15	21.34	36.98	14.56	9.222	gi|483525356	Cell division cycle and apoptosis regulator protein 1, partial [Anas platyrhynchos]	Anas platyrhynchos	11	1.01859	0.990832	1	0.963829	1	0.990832	0.963829	0.963829	0.986468	0.0192801
gi|483516721	694	15.4	15.87	34.18	17.86	15.31	gi|483516721	Guanylate cyclase soluble subunit beta-1, partial [Anas platyrhynchos]	Anas platyrhynchos	8	715	17.82	18.59	37.59	25.17	15.82	gi|483516721	Guanylate cyclase soluble subunit beta-1, partial [Anas platyrhynchos]	Anas platyrhynchos	8	1.22462	0.57544	0.660694	0.310456	0.744732	1.01859	0.559758	0.717794	0.72651	0.265021
gi|483517484	695	15.4	15.8	28.93	8.371	4.719	gi|483517484	Cation-independent mannose-6-phosphate receptor, partial [Anas platyrhynchos]	Anas platyrhynchos	10	533	21.61	21.77	29.67	10.83	7.099	gi|483517484	Cation-independent mannose-6-phosphate receptor, partial [Anas platyrhynchos]	Anas platyrhynchos	14	0.954993	0.92045	0.990832	0.954993	0.912011	0.895365	0.972747	0.954993	0.944548	0.0302553
gi|483503971	696	15.39	16.01	39.6	34.68	28.61	gi|483503971	Protein TFG, partial [Anas platyrhynchos]	Anas platyrhynchos	7	631	19.33	19.97	36.71	29.77	29.77	gi|483503971	Protein TFG, partial [Anas platyrhynchos]	Anas platyrhynchos	12	0.963829	0.963829	0.981748	0.981748	0.972747	0.981748	0.963829	0.972747	0.972778	0.00775915
gi|483511481	697	15.35	16.7	26.7	10.9	8.454	gi|483511481	Ubiquitin carboxyl-terminal hydrolase 4, partial [Anas platyrhynchos]	Anas platyrhynchos	7	713	17.85	21.21	34.04	14.46	12.46	gi|483511481	Ubiquitin carboxyl-terminal hydrolase 4, partial [Anas platyrhynchos]	Anas platyrhynchos	10	0.972747	0.990832	0.972747	0.990832	0.972747	0.946237	1.00925	0.990832	0.980778	0.0176799
gi|483503144	698	15.33	18.9	31.59	13.5	7.805	gi|483503144	Nardilysin, partial [Anas platyrhynchos]	Anas platyrhynchos	8	849	15.18	17.7	31.22	15.34	10.1	gi|483503144	Nardilysin, partial [Anas platyrhynchos]	Anas platyrhynchos	10	0.903649	0.928966	0.981748	1.00925	0.698232	0.524808	1.21339	0.895365	0.894426	0.193306
gi|483502507	699	15.32	17.12	33.77	15.9	11.04	gi|483502507	RNA-binding protein 5, partial [Anas platyrhynchos]	Anas platyrhynchos	8	517	21.88	22.83	37.98	21.68	15.9	gi|483502507	RNA-binding protein 5, partial [Anas platyrhynchos]	Anas platyrhynchos	11	0.928966	1.02802	0.946237	1.04713	1.08643	1.36773	1.10662	1.38038	1.11144	0.162153
gi|483525046	700	15.26	18.7	37.42	11.39	6.89	gi|483525046	EMILIN-2, partial [Anas platyrhynchos]	Anas platyrhynchos	8	581	20.34	22.16	33.97	15.6	10.24	gi|483525046	EMILIN-2, partial [Anas platyrhynchos]	Anas platyrhynchos	10	0.981748	1.02802	0.972747	1.01859	1.11686	1.58489	0.92045	1.35519	1.12231	0.215281
gi|483524557	701	15.26	18.23	30.9	9.043	5.652	gi|483524557	Intron-binding protein aquarius, partial [Anas platyrhynchos]	Anas platyrhynchos	9	1008	13.11	13.89	29.77	14.69	5.652	gi|483524557	Intron-binding protein aquarius, partial [Anas platyrhynchos]	Anas platyrhynchos	8	0.474242	0.717794	0.847227	1.36773	0.954993	0.972747	0.946237	0.972747	0.906715	0.237542
gi|483517425	702	15.25	15.84	70.27	50.68	31.08	gi|483517425	3-mercaptopyruvate sulfurtransferase, partial [Anas platyrhynchos]	Anas platyrhynchos	8	816	15.72	16.02	63.51	48.99	36.82	gi|483517425	3-mercaptopyruvate sulfurtransferase, partial [Anas platyrhynchos]	Anas platyrhynchos	10	0.724436	0.37325	0.691831	0.359749	0.870964	0.353183	0.954993	0.387258	0.589458	0.233929
gi|483507526	703	15.23	16.23	34.48	16.07	12.01	gi|483507526	Calpain-5, partial [Anas platyrhynchos]	Anas platyrhynchos	8	1119	11.92	12.49	33.54	14.04	9.516	gi|483507526	Calpain-5, partial [Anas platyrhynchos]	Anas platyrhynchos	6	1	0.895365	1.04713	0.937562	1.00925	1	1.02802	1.00925	0.990822	0.0465704
gi|483511433	704	15.23	15.88	36.25	22.4	19.14	gi|483511433	hypothetical protein Anapl_07735, partial [Anas platyrhynchos]	Anas platyrhynchos	9	571	20.81	21.11	42.16	26.88	24.03	gi|483511433	hypothetical protein Anapl_07735, partial [Anas platyrhynchos]	Anas platyrhynchos	11	1.05682	0.895365	1.01859	0.862979	1	0.990832	0.981748	0.972747	0.972385	0.0595362
gi|483504898	705	15.22	17.53	46.37	18.52	8.29	gi|483504898	Cullin-5, partial [Anas platyrhynchos]	Anas platyrhynchos	6	446	24.25	27.15	45.34	23.19	16.19	gi|483504898	Cullin-5, partial [Anas platyrhynchos]	Anas platyrhynchos	12	0.554626	1.27057	0.801678	1.7378	0.990832	1	1	1.00925	1.0456	0.323803
gi|483518653	706	15.2	15.31	50	37.31	30	gi|483518653	Aflatoxin B1 aldehyde reductase member 2, partial [Anas platyrhynchos]	Anas platyrhynchos	10	967	13.65	13.72	57.31	33.46	30	gi|483518653	Aflatoxin B1 aldehyde reductase member 2, partial [Anas platyrhynchos]	Anas platyrhynchos	7	0.972747	0.981748	0.92045	0.937562	0.744732	0.937562	0.654636	0.794328	0.867971	0.113185
gi|483507327	707	15.19	15.75	67.2	65.61	39.68	gi|483507327	Protein DJ-1, partial [Anas platyrhynchos]	Anas platyrhynchos	10	473	23.18	24.62	76.72	76.19	60.85	gi|483507327	Protein DJ-1, partial [Anas platyrhynchos]	Anas platyrhynchos	15	1.03753	1.02802	1.04713	1.03753	1.44544	1.49969	1.01859	1.0666	1.14756	0.188582
gi|483499926	708	15.18	17.69	36.54	15.63	8.418	gi|483499926	Myosin-If, partial [Anas platyrhynchos]	Anas platyrhynchos	11	359	27.86	31.93	44.96	21.74	16	gi|483499926	Myosin-If, partial [Anas platyrhynchos]	Anas platyrhynchos	17	1.61436	1.70608	2.33346	2.24905	1.23595	1	2.14783	1.78649	1.75915	0.446582
gi|483515910	710	15.16	15.82	45.25	18.2	11.76	gi|483515910	Afadin [Anas platyrhynchos]	Anas platyrhynchos	7	1022	13	14.06	37.04	18.84	12.24	gi|483515910	Afadin [Anas platyrhynchos]	Anas platyrhynchos	8	1.1272	1	1.0666	0.946237	0.92045	0.586138	0.77983	0.496592	0.86538	0.21155
gi|483510048	711	15.16	15.43	57	42.35	39.09	gi|483510048	3-hydroxyisobutyrate dehydrogenase, mitochondrial, partial [Anas platyrhynchos]	Anas platyrhynchos	9	734	17.42	18.58	63.84	45.28	43.32	gi|483510048	3-hydroxyisobutyrate dehydrogenase, mitochondrial, partial [Anas platyrhynchos]	Anas platyrhynchos	10	1.10662	1.0666	1.07647	1.03753	0.895365	1.02802	0.758578	0.862979	0.979019	0.116367
gi|483515894	712	15.14	15.66	45.69	28.45	20.69	gi|483515894	Glutamyl-tRNA(Gln) amidotransferase subunit A, partial [Anas platyrhynchos]	Anas platyrhynchos	8	665	18.72	19.52	54.09	36.42	30.6	gi|483515894	Glutamyl-tRNA(Gln) amidotransferase subunit A, partial [Anas platyrhynchos]	Anas platyrhynchos	11	1.45881	1.94089	0.937562	1.30617	1.01859	1.02802	0.937562	0.946237	1.19673	0.333863
gi|483512144	713	15.1	16.83	26.47	8.279	5.392	gi|483512144	Proteasome-associated protein ECM29-like protein, partial [Anas platyrhynchos]	Anas platyrhynchos	9	694	18.16	19.42	28.21	12.15	5.828	gi|483512144	Proteasome-associated protein ECM29-like protein, partial [Anas platyrhynchos]	Anas platyrhynchos	9	1.36773	0.559758	1.72187	0.711214	2.18776	1.41906	1.72187	1.09648	1.34822	0.509936
gi|483520217	714	15.09	16.3	54.62	36.13	31.37	gi|483520217	COP9 signalosome complex subunit 4, partial [Anas platyrhynchos]	Anas platyrhynchos	9	602	19.94	21.08	57.98	40.9	36.13	gi|483520217	COP9 signalosome complex subunit 4, partial [Anas platyrhynchos]	Anas platyrhynchos	10	0.981748	0.912011	1	0.92045	0.990832	0.963829	1.00925	0.990832	0.971119	0.0340823
gi|483516000	715	15.08	15.94	77.61	64.93	59.7	gi|483516000	Peptidyl-prolyl cis-trans isomerase B, partial [Anas platyrhynchos]	Anas platyrhynchos	17	569	20.9	20.94	94.78	61.94	57.46	gi|483516000	Peptidyl-prolyl cis-trans isomerase B, partial [Anas platyrhynchos]	Anas platyrhynchos	20	0.554626	0.92045	0.862979	1.45881	0.519996	0.972747	0.591562	1.11686	0.874754	0.300022
gi|483511517	716	15.06	15.09	65.79	53.95	50	gi|483511517	Proteasome subunit alpha type-3, partial [Anas platyrhynchos]	Anas platyrhynchos	10	751	17.06	17.34	66.45	54.61	50	gi|483511517	Proteasome subunit alpha type-3, partial [Anas platyrhynchos]	Anas platyrhynchos	12	0.679204	0.679204	1.18032	1.1695	0.879022	0.928966	1.28233	1.36773	1.02078	0.249556
gi|483498754	717	15.05	17.37	49.26	37.09	29.97	gi|483498754	LIM and senescent cell antigen-like-containing domain protein 2, partial [Anas platyrhynchos]	Anas platyrhynchos	11	961	13.71	14.73	51.34	34.12	27.3	gi|483498754	LIM and senescent cell antigen-like-containing domain protein 2, partial [Anas platyrhynchos]	Anas platyrhynchos	11	1.0666	1.09648	1.02802	1.05682	1.36773	1.64437	0.963829	1.1695	1.17417	0.21082
gi|483519286	718	15.04	16.22	38.54	20.43	14.55	gi|483519286	Gamma-adducin, partial [Anas platyrhynchos]	Anas platyrhynchos	8	536	21.55	22.37	39.16	22.76	19.2	gi|483519286	Gamma-adducin, partial [Anas platyrhynchos]	Anas platyrhynchos	11	1.05682	1.01859	1.05682	1.01859	1.92309	1.75388	1.41906	1.2942	1.31763	0.332158
gi|483519230	719	15.04	15.06	68.23	59.38	53.65	gi|483519230	Cell division control protein 42-like protein, partial [Anas platyrhynchos]	Anas platyrhynchos	10	750	17.13	17.17	66.15	56.25	50.52	gi|483519230	Cell division control protein 42-like protein, partial [Anas platyrhynchos]	Anas platyrhynchos	11	2.05116	2.208	1.87068	1.99526	2.24905	2.83139	0.824138	1.01859	1.88104	0.617299
gi|483517712	720	15.02	15.62	36.94	22.45	20.22	gi|483517712	Calcium/calmodulin-dependent protein kinase type II beta chain, partial [Anas platyrhynchos]	Anas platyrhynchos	12	794	16.15	17.99	34.87	24.84	20.38	gi|483517712	Calcium/calmodulin-dependent protein kinase type II beta chain, partial [Anas platyrhynchos]	Anas platyrhynchos	15	1.67494	1.0666	0.77983	0.47863	1.24738	1.02802	1.03753	0.855067	1.021	0.328092
gi|483524098	721	15	21.21	47.84	13.83	6.26	gi|483524098	Envoplakin, partial [Anas platyrhynchos]	Anas platyrhynchos	8	439	24.42	26.34	39.57	16.23	11.21	gi|483524098	Envoplakin, partial [Anas platyrhynchos]	Anas platyrhynchos	13	0.870964	0.887156	0.928966	0.946237	0.564937	1.10662	0.816582	1.58489	0.963295	0.27453
gi|483506202	722	14.99	16.32	31.77	9.257	5.257	gi|483506202	Tyrosine-protein kinase SgK269, partial [Anas platyrhynchos]	Anas platyrhynchos	9	1204	10.9	11.35	27.37	6.4	4.457	gi|483506202	Tyrosine-protein kinase SgK269, partial [Anas platyrhynchos]	Anas platyrhynchos	7	1.20226	0.586138	1.36773	0.679204	0.77983	1.52757	0.597035	1.1272	0.983371	0.345231
gi|483519600	723	14.98	15.77	90	79.29	71.43	gi|483519600	Ubiquitin-conjugating enzyme E2 variant 1, partial [Anas platyrhynchos]	Anas platyrhynchos	13	2185	4.6	12.5	85.71	67.14	59.29	gi|483519600	Ubiquitin-conjugating enzyme E2 variant 1, partial [Anas platyrhynchos]	Anas platyrhynchos	13	1.67494	1.03753	1.41906	0.847227	1.10662	0.990832	1.00925	0.903649	1.12364	0.263257
gi|483502312	726	14.87	15.42	50.27	32.71	28.19	gi|483502312	Dolichyl-diphosphooligosaccharide--protein glycosyltransferase 48 kDa subunit, partial [Anas platyrhynchos]	Anas platyrhynchos	11	899	14.55	15.2	37.77	30.32	21.54	gi|483502312	Dolichyl-diphosphooligosaccharide--protein glycosyltransferase 48 kDa subunit, partial [Anas platyrhynchos]	Anas platyrhynchos	9	0.448745	1.19124	0.625173	1.6293	0.744732	0.787046	1.07647	1.14815	0.956357	0.353559
gi|483281321	730	14.83	15.47	89.05	67.88	63.5	gi|483281321	60S acidic ribosomal protein P0, partial [Anas platyrhynchos]	Anas platyrhynchos	11	1017	13.04	13.49	84.67	63.5	58.39	gi|483281321	60S acidic ribosomal protein P0, partial [Anas platyrhynchos]	Anas platyrhynchos	11	1.15878	1.11686	1.58489	1.49969	0.751623	0.787046	1.25892	1.35519	1.18913	0.28389
gi|483506064	731	14.8	15.61	41.41	19.06	13.12	gi|483506064	Pre-mRNA-processing factor 39, partial [Anas platyrhynchos]	Anas platyrhynchos	7	471	23.27	24.14	38.12	23.59	19.84	gi|483506064	Pre-mRNA-processing factor 39, partial [Anas platyrhynchos]	Anas platyrhynchos	13	1.31826	0.672977	1.20226	0.625173	0.981748	0.972747	0.972747	0.963829	0.963718	0.218585
gi|483524916	732	14.79	24.06	41.63	19.98	13.88	gi|483524916	Coatomer subunit gamma-2, partial [Anas platyrhynchos]	Anas platyrhynchos	10	534	21.59	33.23	42.22	26.32	22.85	gi|483524916	Coatomer subunit gamma-2, partial [Anas platyrhynchos]	Anas platyrhynchos	18	0.855067	0.772681	1.48594	1.38038	0.597035	0.436516	0.887156	0.691831	0.888326	0.343026
gi|483524639	733	14.79	15.35	66.67	44.23	40.38	gi|483524639	60S ribosomal protein L24, partial [Anas platyrhynchos]	Anas platyrhynchos	8	833	15.47	16.2	60.26	48.72	41.03	gi|483524639	60S ribosomal protein L24, partial [Anas platyrhynchos]	Anas platyrhynchos	10	0.816582	1.14815	1.64437	2.31206	0.912011	1.14815	1.5417	1.88799	1.42638	0.480831
gi|483506859	734	14.77	15.67	57.28	32.69	24.6	gi|483506859	Phosphate carrier protein, mitochondrial, partial [Anas platyrhynchos]	Anas platyrhynchos	10	725	17.61	17.94	49.19	33.33	29.77	gi|483506859	Phosphate carrier protein, mitochondrial, partial [Anas platyrhynchos]	Anas platyrhynchos	11	0.744732	2.01372	0.704693	1.88799	0.912011	1.27057	1.13763	1.58489	1.28203	0.470929
gi|483506598	735	14.75	17.51	38.92	20.86	15.27	gi|483506598	RAC-alpha serine/threonine-protein kinase, partial [Anas platyrhynchos]	Anas platyrhynchos	8	859	15.08	16.16	46.24	24.52	13.55	gi|483506598	RAC-alpha serine/threonine-protein kinase, partial [Anas platyrhynchos]	Anas platyrhynchos	7	1.03753	0.963829	1	0.937562	0.903649	1.00925	0.946237	1.05682	0.98186	0.0493336
gi|483493793	736	14.74	15.21	68.23	51.56	44.79	gi|483493793	60S ribosomal protein L9, partial [Anas platyrhynchos]	Anas platyrhynchos	9	668	18.7	19.35	73.96	60.42	53.13	gi|483493793	60S ribosomal protein L9, partial [Anas platyrhynchos]	Anas platyrhynchos	11	0.648634	1.23595	0.946237	1.7378	0.794328	1.07647	1.21339	1.6293	1.16026	0.355421
gi|483519752	737	14.69	16.84	44.32	29.32	17.73	gi|483519752	Rho GTPase-activating protein 1, partial [Anas platyrhynchos]	Anas platyrhynchos	7	630	19.33	20.55	48.64	30.45	21.36	gi|483519752	Rho GTPase-activating protein 1, partial [Anas platyrhynchos]	Anas platyrhynchos	11	1.67494	1.5417	1.94089	1.78649	1	1.02802	0.990832	1.00925	1.37151	0.379075
gi|483524145	738	14.64	15.4	53.17	33.33	28.97	gi|483524145	Coproporphyrinogen III oxidase, mitochondrial, partial [Anas platyrhynchos]	Anas platyrhynchos	7	1236	10.6	10.85	53.17	33.33	26.98	gi|483524145	Coproporphyrinogen III oxidase, mitochondrial, partial [Anas platyrhynchos]	Anas platyrhynchos	6	0.469894	0.648634	1.11686	1.61436	1	0.981748	1	0.990832	0.977791	0.31465
gi|483497288	739	14.61	19.78	55.04	30.47	22.36	gi|483497288	26S protease regulatory subunit 4, partial [Anas platyrhynchos]	Anas platyrhynchos	12	493	22.54	26.95	69.53	47.67	32.43	gi|483497288	26S protease regulatory subunit 4, partial [Anas platyrhynchos]	Anas platyrhynchos	15	0.879022	0.77983	1.49969	1.35519	0.903649	0.758578	1.24738	1.01859	1.05524	0.260685
gi|483501641	740	14.61	14.75	52.33	34.05	29.39	gi|483501641	Four and a half LIM domains protein 3, partial [Anas platyrhynchos]	Anas platyrhynchos	8	1385	9.15	9.21	33.33	21.51	16.13	gi|483501641	Four and a half LIM domains protein 3, partial [Anas platyrhynchos]	Anas platyrhynchos	5	1.45881	1.10662	1.5417	1.1695	0.580764	1.21339	0.57544	1.19124	1.10468	0.334383
gi|483500906	741	14.55	14.94	45.39	25.35	20.28	gi|483500906	Vacuolar protein sorting-associating protein 4B, partial [Anas platyrhynchos]	Anas platyrhynchos	9	624	19.48	20.14	54.15	33.87	23.5	gi|483500906	Vacuolar protein sorting-associating protein 4B, partial [Anas platyrhynchos]	Anas platyrhynchos	11	1.1272	1.1695	1.30617	1.33045	0.691831	0.887156	0.972747	1.24738	1.09155	0.209295
gi|483509994	742	14.54	15.22	73.49	56.63	42.17	gi|483509994	Prefoldin subunit 3, partial [Anas platyrhynchos]	Anas platyrhynchos	7	809	15.82	17.37	79.52	54.82	51.81	gi|483509994	Prefoldin subunit 3, partial [Anas platyrhynchos]	Anas platyrhynchos	10	0.990832	0.963829	0.954993	0.928966	0.937562	0.666807	1.19124	0.831764	0.933249	0.138118
gi|483516786	743	14.53	15.02	28.48	14.04	11.1	gi|483516786	Ubiquitin carboxyl-terminal hydrolase 10, partial [Anas platyrhynchos]	Anas platyrhynchos	7	810	15.77	16.07	27.01	14.97	12.97	gi|483516786	Ubiquitin carboxyl-terminal hydrolase 10, partial [Anas platyrhynchos]	Anas platyrhynchos	10	0.972747	1.03753	1.00925	1.07647	0.801678	1.38038	1.02802	1.7378	1.13048	0.274097
gi|483508118	744	14.46	18.13	29.87	11.99	7.513	gi|483508118	Ankyrin repeat and SAM domain-containing protein 1A, partial [Anas platyrhynchos]	Anas platyrhynchos	8	1826	6.19	6.55	27.64	4.293	3.309	gi|483508118	Ankyrin repeat and SAM domain-containing protein 1A, partial [Anas platyrhynchos]	Anas platyrhynchos	3	1.07647	1.0666	1.02802	1.01859	0.981748	1.21339	0.744732	0.92045	1.00625	0.126717
gi|483500173	745	14.41	17.66	45.84	17.42	7.656	gi|483500173	Leucine zipper protein 1, partial [Anas platyrhynchos]	Anas platyrhynchos	7	515	21.98	23.7	53.49	19.23	13.01	gi|483500173	Leucine zipper protein 1, partial [Anas platyrhynchos]	Anas platyrhynchos	13	1.02802	1.01859	1.15878	1.14815	0.903649	1.00925	1.01859	1.13763	1.05283	0.0826258
gi|483500859	746	14.41	14.89	51.31	37.58	27.12	gi|483500859	Lambda-crystallin-like protein, partial [Anas platyrhynchos]	Anas platyrhynchos	7	1189	11.1	11.78	45.42	25.82	19.93	gi|483500859	Lambda-crystallin-like protein, partial [Anas platyrhynchos]	Anas platyrhynchos	6	1.00925	0.981748	0.963829	0.946237	1.07647	1.00925	1.01859	0.954993	0.995046	0.0398827
gi|483523446	747	14.4	16.48	55.75	27.87	18.34	gi|483523446	Eukaryotic translation initiation factor 2 subunit 3, partial [Anas platyrhynchos]	Anas platyrhynchos	11	860	15.07	16.72	57.46	30.81	20.54	gi|483523446	Eukaryotic translation initiation factor 2 subunit 3, partial [Anas platyrhynchos]	Anas platyrhynchos	9	0.963829	1	1.01859	1.05682	0.672977	0.847227	1.44544	1.78649	1.09892	0.330504
gi|483514799	748	14.4	14.7	70.23	30.43	23.41	gi|483514799	Drebrin-like protein [Anas platyrhynchos]	Anas platyrhynchos	8	934	13.97	14.25	60.2	31.1	23.41	gi|483514799	Drebrin-like protein [Anas platyrhynchos]	Anas platyrhynchos	10	1.24738	1.2942	1.7378	1.78649	0.972747	0.972747	1.01859	1.01859	1.25607	0.313901
gi|483511200	749	14.39	17.47	56.07	40.5	28.97	gi|483511200	Mitogen-activated protein kinase 1, partial [Anas platyrhynchos]	Anas platyrhynchos	11	702	18.04	20.96	59.81	38.01	33.96	gi|483511200	Mitogen-activated protein kinase 1, partial [Anas platyrhynchos]	Anas platyrhynchos	12	1.61436	1.19124	1.31826	0.972747	1.43219	1.41906	0.92045	0.912011	1.22254	0.249078
gi|483500533	750	14.37	15.03	50.58	33.2	28.57	gi|483500533	Protein phosphatase 1 regulatory subunit 7, partial [Anas platyrhynchos]	Anas platyrhynchos	7	699	18.09	18.22	65.25	51.35	39.77	gi|483500533	Protein phosphatase 1 regulatory subunit 7, partial [Anas platyrhynchos]	Anas platyrhynchos	10	0.946237	1.44544	0.483059	0.717794	1.38038	0.990832	0.870964	0.642688	0.934675	0.316847
gi|483511005	751	14.34	16.77	30.8	9.261	4.054	gi|483511005	FKBP12-rapamycin complex-associated protein, partial [Anas platyrhynchos]	Anas platyrhynchos	9	1126	11.75	12.33	32.43	8.227	3.975	gi|483511005	FKBP12-rapamycin complex-associated protein, partial [Anas platyrhynchos]	Anas platyrhynchos	9	1.51356	1.40605	1.41906	1.33045	0.946237	0.963829	1.01859	1.03753	1.20441	0.219404
gi|483525416	752	14.34	14.9	39.34	13.46	10.7	gi|483525416	Collagen alpha-1(IV) chain, partial [Anas platyrhynchos]	Anas platyrhynchos	12	647	19.04	19.29	41.33	11.39	11.39	gi|483525416	Collagen alpha-1(IV) chain, partial [Anas platyrhynchos]	Anas platyrhynchos	16	0.855067	0.654636	0.666807	0.505825	0.990832	0.816582	0.630957	0.519996	0.705088	0.158132
gi|483500738	753	14.33	14.99	50.42	42.86	34.45	gi|483500738	Endoplasmic reticulum-Golgi intermediate compartment protein 1, partial [Anas platyrhynchos]	Anas platyrhynchos	7	1246	10.47	10.65	61.34	36.97	25.63	gi|483500738	Endoplasmic reticulum-Golgi intermediate compartment protein 1, partial [Anas platyrhynchos]	Anas platyrhynchos	7	1.05682	1.15878	1.04713	1.13763	0.963829	1.05682	0.981748	1.07647	1.0599	0.062861
gi|483514277	754	14.31	16.32	29.52	7.3	3.504	gi|483514277	Ankyrin-2, partial [Anas platyrhynchos]	Anas platyrhynchos	13	1651	7.17	15.23	30.77	7.937	4.433	gi|483514277	Ankyrin-2, partial [Anas platyrhynchos]	Anas platyrhynchos	17	0.613762	0.383707	0.972747	0.57544	1.00925	1.00925	0.972747	0.981748	0.814832	0.233704
gi|483510913	757	14.26	15.35	39.77	15.78	11.6	gi|483510913	UPF0555 protein KIAA0776-like protein, partial [Anas platyrhynchos]	Anas platyrhynchos	8	338	29.09	30.65	54.5	30.51	22.82	gi|483510913	UPF0555 protein KIAA0776-like protein, partial [Anas platyrhynchos]	Anas platyrhynchos	17	0.928966	0.946237	0.972747	0.981748	0.679204	0.758578	1.02802	1.14815	0.930456	0.138857
gi|483503868	758	14.23	14.39	47.25	33.91	29.86	gi|483503868	Short-chain specific acyl-CoA dehydrogenase, mitochondrial, partial [Anas platyrhynchos]	Anas platyrhynchos	8	853	15.14	15.19	62.32	34.78	32.17	gi|483503868	Short-chain specific acyl-CoA dehydrogenase, mitochondrial, partial [Anas platyrhynchos]	Anas platyrhynchos	10	1.00925	1.04713	0.954993	0.990832	1.1695	1.80302	0.772681	1.25892	1.12579	0.28942
gi|483513665	760	14.21	14.21	87.5	70	60	gi|483513665	Splicing factor, arginine/serine-rich 7, partial [Anas platyrhynchos]	Anas platyrhynchos	10	921	14.2	14.2	86.67	65	60	gi|483513665	Splicing factor, arginine/serine-rich 7, partial [Anas platyrhynchos]	Anas platyrhynchos	10	0.544503	0.895365	0.816582	1.39316	0.751623	1.08643	0.831764	1.22462	0.943004	0.257043
gi|483522067	761	14.2	16.16	35.34	24.44	16.17	gi|483522067	Protein GRINL1A, partial [Anas platyrhynchos]	Anas platyrhynchos	8	760	16.88	17.89	56.02	24.62	17.86	gi|483522067	Protein GRINL1A, partial [Anas platyrhynchos]	Anas platyrhynchos	9	0.394457	0.346737	0.586138	0.510505	0.954993	0.954993	1	1	0.718478	0.26794
gi|483495548	762	14.19	14.68	56	47.6	35.2	gi|483495548	Mitochondrial inner membrane protein [Anas platyrhynchos]	Anas platyrhynchos	8	1045	12.66	13.04	57.6	43.6	31.2	gi|483495548	Mitochondrial inner membrane protein [Anas platyrhynchos]	Anas platyrhynchos	6	1.21339	1.57036	1.87068	2.35505	1.02802	1.01859	0.990832	0.981748	1.37858	0.476974
gi|483502073	763	14.18	16.1	41.87	36.59	31.71	gi|483502073	Proteasome subunit alpha type-4, partial [Anas platyrhynchos]	Anas platyrhynchos	10	837	15.42	17.18	53.66	45.93	41.46	gi|483502073	Proteasome subunit alpha type-4, partial [Anas platyrhynchos]	Anas platyrhynchos	11	1.38038	1.72187	1.04713	1.2942	0.981748	1.02802	1.10662	1.15878	1.21484	0.229945
gi|483508313	764	14.17	14.58	52.29	38.53	29.13	gi|483508313	Protein ERGIC-53, partial [Anas platyrhynchos]	Anas platyrhynchos	9	532	21.61	21.9	61.01	45.64	30.05	gi|483508313	Protein ERGIC-53, partial [Anas platyrhynchos]	Anas platyrhynchos	11	0.816582	1.22462	0.981748	1.44544	0.809096	1.15878	1.03753	1.44544	1.1149	0.234175
gi|483521751	765	14.16	15.46	53.7	26.46	19.05	gi|483521751	Putative RNA-binding protein Luc7-like 2, partial [Anas platyrhynchos]	Anas platyrhynchos	8	992	13.31	14.42	47.88	27.51	19.58	gi|483521751	Putative RNA-binding protein Luc7-like 2, partial [Anas platyrhynchos]	Anas platyrhynchos	8	1.01859	1.03753	1.08643	1.10662	1.02802	1.01859	1.03753	1.02802	1.04517	0.0308157
gi|483507396	767	14.07	14.12	40.4	22.2	16.6	gi|483507396	Abl interactor 1, partial [Anas platyrhynchos]	Anas platyrhynchos	8	1081	12.26	12.29	31.2	16.2	14.8	gi|483507396	Abl interactor 1, partial [Anas platyrhynchos]	Anas platyrhynchos	6	0.990832	0.698232	0.704693	0.529663	1.04713	0.990832	1	0.946237	0.863452	0.178747
gi|483521931	768	14.06	15.77	48.68	33.55	24.01	gi|483521931	Protein SEC13-like protein, partial [Anas platyrhynchos]	Anas platyrhynchos	11	1329	9.65	10.02	46.05	31.25	24.01	gi|483521931	Protein SEC13-like protein, partial [Anas platyrhynchos]	Anas platyrhynchos	7	0.990832	1.07647	0.972747	1.05682	0.654636	1.14815	0.515229	0.862979	0.909732	0.20607
gi|483511031	769	14.06	14.32	38.44	23.12	23.12	gi|483511031	2-oxoglutarate dehydrogenase E1 component, mitochondrial, partial [Anas platyrhynchos]	Anas platyrhynchos	9	1305	9.93	10.05	36.68	21.11	14.57	gi|483511031	2-oxoglutarate dehydrogenase E1 component, mitochondrial, partial [Anas platyrhynchos]	Anas platyrhynchos	5	1.05682	1.04713	1.02802	1.01859	0.963829	1.09648	1.15878	1.31826	1.08599	0.102801
gi|483495427	770	14.05	14.06	88.28	75	75	gi|483495427	ATP synthase subunit beta, mitochondrial, partial [Anas platyrhynchos]	Anas platyrhynchos	17	931	14.06	14.14	83.59	75	75	gi|483495427	ATP synthase subunit beta, mitochondrial, partial [Anas platyrhynchos]	Anas platyrhynchos	15	0.549541	0.679204	0.724436	0.912011	0.744732	0.356451	0.887156	0.440555	0.661761	0.186844
gi|483525597	771	14.04	14.56	42.37	36.44	36.44	gi|483525597	hypothetical protein Anapl_05320, partial [Anas platyrhynchos]	Anas platyrhynchos	7	799	16.04	16.33	55.08	47.03	39.83	gi|483525597	hypothetical protein Anapl_05320, partial [Anas platyrhynchos]	Anas platyrhynchos	8	0.30479	0.591562	0.570164	1.1695	0.801678	0.879022	1.00925	1.10662	0.804074	0.278826
gi|483503358	772	14.04	14.06	57	33.67	30.33	gi|483503358	Cell surface glycoprotein MUC18 [Anas platyrhynchos]	Anas platyrhynchos	12	1053	12.54	12.54	42.33	30.33	28.33	gi|483503358	Cell surface glycoprotein MUC18 [Anas platyrhynchos]	Anas platyrhynchos	12	1.27057	1.33045	0.60256	0.630957	1.94089	1.88799	0.816582	0.77983	1.15748	0.504241
gi|483521882	773	14.03	15.75	35.14	14.22	9.017	gi|483521882	DNA mismatch repair protein Msh2, partial [Anas platyrhynchos]	Anas platyrhynchos	8	922	14.18	15.84	36.42	15.95	9.133	gi|483521882	DNA mismatch repair protein Msh2, partial [Anas platyrhynchos]	Anas platyrhynchos	7	0.981748	1.0666	0.879022	0.954993	1.01859	1.03753	1.03753	1.05682	1.0041	0.0588274
gi|483502992	774	14.02	14.18	69.79	40	37.45	gi|483502992	Eukaryotic translation initiation factor 4H, partial [Anas platyrhynchos]	Anas platyrhynchos	8	813	15.74	15.92	61.7	39.57	37.45	gi|483502992	Eukaryotic translation initiation factor 4H, partial [Anas platyrhynchos]	Anas platyrhynchos	11	0.724436	0.549541	1.24738	0.946237	0.928966	0.92045	0.990832	0.981748	0.911199	0.190933
gi|483510800	775	14.01	18.84	47.01	19.02	12.09	gi|483510800	Golgin subfamily A member 5, partial [Anas platyrhynchos]	Anas platyrhynchos	8	459	23.63	27.94	56.11	26.63	16.85	gi|483510800	Golgin subfamily A member 5, partial [Anas platyrhynchos]	Anas platyrhynchos	12	1	0.946237	1.1272	1.0666	0.937562	0.963829	0.928966	0.946237	0.989578	0.0668758
gi|483511198	776	14.01	16.23	40.21	28.04	20.11	gi|483511198	Protein phosphatase 1F, partial [Anas platyrhynchos]	Anas platyrhynchos	7	1148	11.46	13.28	38.62	27.78	18.78	gi|483511198	Protein phosphatase 1F, partial [Anas platyrhynchos]	Anas platyrhynchos	6	1.33045	1.2942	0.801678	0.772681	0.954993	1.08643	0.630957	0.704693	0.94701	0.249296
gi|483501434	778	13.96	14.58	35.74	22.27	16.6	gi|483501434	Pancreatic alpha-amylase, partial [Anas platyrhynchos]	Anas platyrhynchos	8	959	13.76	14.52	39.45	25.98	18.55	gi|483501434	Pancreatic alpha-amylase, partial [Anas platyrhynchos]	Anas platyrhynchos	8	0.816582	0.737904	1.03753	0.937562	0.60256	0.534564	0.737904	0.642688	0.755912	0.158889
gi|483522818	779	13.94	16.81	81.15	54.92	43.85	gi|483522818	Voltage-dependent anion-selective channel protein 1, partial [Anas platyrhynchos]	Anas platyrhynchos	13	719	17.75	20.4	70.08	65.98	60.25	gi|483522818	Voltage-dependent anion-selective channel protein 1, partial [Anas platyrhynchos]	Anas platyrhynchos	13	1.15878	1.39316	0.855067	1.01859	1.08643	1.7378	0.794328	1.31826	1.1703	0.288211
gi|483518071	781	13.92	15.02	57.98	43.19	43.19	gi|483518071	Glucosamine-6-phosphate isomerase 2, partial [Anas platyrhynchos]	Anas platyrhynchos	12	902	14.5	15.11	61.09	42.02	37.35	gi|483518071	Glucosamine-6-phosphate isomerase 2, partial [Anas platyrhynchos]	Anas platyrhynchos	7	1.19124	1.1695	0.559758	0.549541	0.990832	0.954993	1.01859	0.972747	0.9259	0.229484
gi|483512359	782	13.9	14.26	72.41	45.81	39.9	gi|483512359	Proteasome subunit beta type-1, partial [Anas platyrhynchos]	Anas platyrhynchos	8	786	16.31	16.41	75.37	42.86	39.9	gi|483512359	Proteasome subunit beta type-1, partial [Anas platyrhynchos]	Anas platyrhynchos	10	1.1695	0.887156	1.35519	1.03753	0.937562	0.912011	0.912011	0.887156	1.01226	0.158092
gi|483521444	783	13.89	18.86	51.38	28.54	24.21	gi|483521444	Amine oxidase [flavin-containing] B, partial [Anas platyrhynchos]	0	10	388	26.42	26.72	50.2	38.39	31.69	gi|483521444	Amine oxidase [flavin-containing] B, partial [Anas platyrhynchos]	0	14	1.10662	0.963829	0.698232	0.597035	0.765597	1.20226	0.469894	0.717794	0.815159	0.236986
gi|483510853	784	13.89	16.12	40.29	9.788	4.932	gi|483510853	Cutaneous T-cell lymphoma-associated antigen 5, partial [Anas platyrhynchos]	Anas platyrhynchos	7	721	17.67	21.31	37.86	11	8.194	gi|483510853	Cutaneous T-cell lymphoma-associated antigen 5, partial [Anas platyrhynchos]	Anas platyrhynchos	12	0.772681	0.772681	0.937562	0.928966	0.912011	1.21339	1.34276	1.75388	1.07924	0.316457
gi|483524564	786	13.86	16.05	26.22	9.582	7.753	gi|483524564	Thrombospondin-1, partial [Anas platyrhynchos]	Anas platyrhynchos	8	1800	6.29	6.83	21.43	9.321	4.617	gi|483524564	Thrombospondin-1, partial [Anas platyrhynchos]	Anas platyrhynchos	4	0.461318	0.444631	0.383707	0.363078	0.539511	0.619441	0.529663	0.597035	0.492298	0.0883757
gi|483516957	787	13.86	15.35	35.96	17.56	12.78	gi|483516957	Double-stranded RNA-binding protein Staufen-like protein 1, partial [Anas platyrhynchos]	Anas platyrhynchos	7	616	19.63	21	37.22	22.89	15.87	gi|483516957	Double-stranded RNA-binding protein Staufen-like protein 1, partial [Anas platyrhynchos]	Anas platyrhynchos	9	1.19124	1.15878	1.1695	1.13763	1.10662	1.27057	1.65959	1.88799	1.32274	0.270261
gi|483509217	788	13.86	15.34	23.97	6.07	4.496	gi|483509217	Protein transport protein Sec16A, partial [Anas platyrhynchos]	Anas platyrhynchos	9	780	16.37	16.77	21.13	7.779	5.531	gi|483509217	Protein transport protein Sec16A, partial [Anas platyrhynchos]	Anas platyrhynchos	12	0.724436	1.09648	0.946237	1.43219	0.990832	0.946237	0.954993	0.92045	1.00148	0.189153
gi|483517962	789	13.84	17.36	46.72	26.89	17.38	gi|483517962	Calpain-2 catalytic subunit, partial [Anas platyrhynchos]	Anas platyrhynchos	9	503	22.22	25.47	57.7	33.44	26.56	gi|483517962	Calpain-2 catalytic subunit, partial [Anas platyrhynchos]	Anas platyrhynchos	13	1.31826	1.52757	0.954993	1.1695	1.01859	1.10662	1.10662	1.19124	1.17417	0.168572
gi|483522007	790	13.84	15.55	72.16	61.34	35.05	gi|483522007	Growth factor receptor-bound protein 2, partial [Anas platyrhynchos]	Anas platyrhynchos	7	850	15.15	15.66	85.05	67.01	56.19	gi|483522007	Growth factor receptor-bound protein 2, partial [Anas platyrhynchos]	Anas platyrhynchos	9	1.2942	0.704693	1.33045	0.698232	1.28233	0.972747	0.912011	0.717794	0.989057	0.260024
gi|483500252	792	13.84	14	70.85	49.25	41.21	gi|483500252	Transgelin-3, partial [Anas platyrhynchos]	Anas platyrhynchos	26	825	15.58	15.78	69.85	48.24	41.21	gi|483500252	Transgelin-3, partial [Anas platyrhynchos]	Anas platyrhynchos	28	0.580764	0.691831	0.698232	0.83946	1	0.972747	1	0.972747	0.844473	0.156341
gi|483502076	794	13.8	14.38	55.34	33.98	24.27	gi|483502076	Isocitrate dehydrogenase [NAD] subunit alpha, mitochondrial, partial [Anas platyrhynchos]	NAD	7	746	17.2	17.54	57.28	45.31	32.36	gi|483502076	Isocitrate dehydrogenase [NAD] subunit alpha, mitochondrial, partial [Anas platyrhynchos]	NAD	9	0.972747	0.963829	0.981748	0.972747	0.515229	0.870964	0.77983	1.23595	0.91163	0.192501
gi|483503142	795	13.8	14.28	40.79	19.24	12.34	gi|483503142	Carnitine O-palmitoyltransferase 2, mitochondrial, partial [Anas platyrhynchos]	Anas platyrhynchos	7	895	14.62	15.78	47.53	25.82	17.43	gi|483503142	Carnitine O-palmitoyltransferase 2, mitochondrial, partial [Anas platyrhynchos]	Anas platyrhynchos	9	1.05682	1.01859	1.04713	1.00925	1.02802	1	1.03753	1.00925	1.02582	0.0187907
gi|483509777	796	13.76	14.62	58.19	27.96	17.13	gi|483509777	cAMP-dependent protein kinase catalytic subunit beta, partial [Anas platyrhynchos]	Anas platyrhynchos	7	1039	12.75	13.33	43.07	24.94	12.85	gi|483509777	cAMP-dependent protein kinase catalytic subunit beta, partial [Anas platyrhynchos]	Anas platyrhynchos	6	0.963829	1.02802	1	1.05682	0.981748	0.963829	1.00925	0.981748	0.998155	0.0303202
gi|483522298	797	13.74	14.89	55.31	26.7	20.16	gi|483522298	Glutathione synthetase, partial [Anas platyrhynchos]	Anas platyrhynchos	8	598	20.02	20.49	64.58	40.33	31.61	gi|483522298	Glutathione synthetase, partial [Anas platyrhynchos]	Anas platyrhynchos	11	1.52757	1.14815	1.05682	0.787046	1.02802	0.990832	1	0.963829	1.06278	0.199843
gi|483498814	798	13.72	14.43	47.78	27.34	20.44	gi|483498814	nuclease domain-containing protein 1 [Anas platyrhynchos]	Anas platyrhynchos	7	1021	13.01	13.33	44.09	23.4	20.2	gi|483498814	nuclease domain-containing protein 1 [Anas platyrhynchos]	Anas platyrhynchos	7	0.963829	0.990832	1.01859	1.04713	0.981748	1.33045	1.35519	1.80302	1.18635	0.275382
gi|483500739	801	13.64	14.46	67.33	54.67	28.67	gi|483500739	60S ribosomal protein L26, partial [Anas platyrhynchos]	Anas platyrhynchos	7	975	13.52	14.12	54	46.67	42.67	gi|483500739	60S ribosomal protein L26, partial [Anas platyrhynchos]	Anas platyrhynchos	10	0.758578	1.07647	1.45881	2.03236	0.895365	1.09648	1.67494	2.0893	1.38529	0.476341
gi|483505850	803	13.63	13.95	52.41	43.98	39.76	gi|483505850	Trafficking protein particle complex subunit 3, partial [Anas platyrhynchos]	Anas platyrhynchos	8	1147	11.47	11.6	49.4	43.98	37.35	gi|483505850	Trafficking protein particle complex subunit 3, partial [Anas platyrhynchos]	Anas platyrhynchos	7	1.08643	1.03753	1.02802	0.972747	1.43219	1.61436	0.862979	0.937562	1.12148	0.244758
gi|483518915	804	13.62	13.8	47.02	27.38	24.11	gi|483518915	AMBP protein, partial [Anas platyrhynchos]	Anas platyrhynchos	9	984	13.4	13.47	53.27	33.63	19.94	gi|483518915	AMBP protein, partial [Anas platyrhynchos]	Anas platyrhynchos	7	2.10863	0.928966	1.23595	0.519996	1.0666	1.02802	1.00925	0.963829	1.10765	0.42339
gi|483514591	805	13.61	16.5	65.19	51.27	51.27	gi|483514591	28 kDa heat- and acid-stable phosphoprotein, partial [Anas platyrhynchos]	Anas platyrhynchos	11	1184	11.12	12.6	58.23	50.63	36.71	gi|483514591	28 kDa heat- and acid-stable phosphoprotein, partial [Anas platyrhynchos]	Anas platyrhynchos	7	1.01859	1	1.04713	1.02802	0.946237	1.00925	0.946237	1	0.999433	0.0339404
gi|483519254	806	13.61	13.85	34.05	13.98	9.677	gi|483519254	Actin filament-associated protein 1-like 2, partial [Anas platyrhynchos]	Anas platyrhynchos	6	663	18.75	19.07	40.98	17.68	11.47	gi|483519254	Actin filament-associated protein 1-like 2, partial [Anas platyrhynchos]	Anas platyrhynchos	8	1.55597	2.03236	1.40605	1.8197	1.1695	2.22844	1.25892	2.33346	1.72555	0.415814
gi|483504065	807	13.6	13.74	43.9	20.87	20.87	gi|483504065	Filamin-B [Anas platyrhynchos]	Anas platyrhynchos	12	893	14.69	14.73	41.46	20.87	20.87	gi|483504065	Filamin-B [Anas platyrhynchos]	Anas platyrhynchos	12	0.972747	0.990832	0.990832	1.00925	1.33045	1.15878	1.24738	1.09648	1.09959	0.125778
gi|483521333	808	13.59	13.66	66.52	45.49	32.19	gi|483521333	Succinate dehydrogenase [ubiquinone] iron-sulfur subunit, mitochondrial, partial [Anas platyrhynchos]	0	9	772	16.56	16.72	75.11	45.49	37.77	gi|483521333	Succinate dehydrogenase [ubiquinone] iron-sulfur subunit, mitochondrial, partial [Anas platyrhynchos]	0	9	1.72187	0.937562	2.01372	1.08643	1.05682	1.01859	1.02802	0.990832	1.23173	0.376655
gi|483509637	809	13.56	20.23	43.78	15.75	12.6	gi|483509637	NMDA receptor-regulated protein 1, partial [Anas platyrhynchos]	Anas platyrhynchos	10	426	25	30.83	57.8	24.25	19.37	gi|483509637	NMDA receptor-regulated protein 1, partial [Anas platyrhynchos]	Anas platyrhynchos	14	0.862979	1.14815	1.45881	1.78649	0.666807	0.801678	1.27057	1.5417	1.19215	0.369362
gi|483522493	810	13.56	13.94	31.14	12.13	10.18	gi|483522493	Hepatocyte growth factor-regulated tyrosine kinase substrate, partial [Anas platyrhynchos]	Anas platyrhynchos	7	669	18.7	19.1	40.57	18.71	11.98	gi|483522493	Hepatocyte growth factor-regulated tyrosine kinase substrate, partial [Anas platyrhynchos]	Anas platyrhynchos	9	1.04713	1.02802	0.990832	0.963829	1.03753	1.01859	0.954993	0.937562	0.99731	0.03876
gi|483515132	812	13.54	15.22	72.55	56.86	49.02	gi|483515132	Sorcin, partial [Anas platyrhynchos]	Anas platyrhynchos	11	1034	12.81	13.86	81.7	58.17	50.33	gi|483515132	Sorcin, partial [Anas platyrhynchos]	Anas platyrhynchos	8	0.879022	1.02802	0.619441	0.685488	1.18032	0.990832	0.870964	0.744732	0.874852	0.176167
gi|483518652	814	13.52	14.69	34.75	17.54	12.64	gi|483518652	Uncharacterized protein KIAA0090-like protein, partial [Anas platyrhynchos]	Anas platyrhynchos	8	1080	12.26	12.93	33.55	14.49	9.804	gi|483518652	Uncharacterized protein KIAA0090-like protein, partial [Anas platyrhynchos]	Anas platyrhynchos	6	0.928966	0.903649	1.02802	0.990832	0.887156	0.698232	1.6293	1.28233	1.04356	0.269151
gi|483522651	815	13.51	13.68	84.31	80.39	68.63	gi|483522651	Signal transducer and activator of transcription 1-alpha/beta, partial [Anas platyrhynchos]	Anas platyrhynchos	9	875	14.89	14.95	91.18	74.51	68.63	gi|483522651	Signal transducer and activator of transcription 1-alpha/beta, partial [Anas platyrhynchos]	Anas platyrhynchos	10	0.744732	1.09648	1.94089	2.80543	0.787046	1.23595	1.95885	3.04789	1.70216	0.828357
gi|483504919	816	13.47	24.7	51.64	16.94	11.09	gi|483504919	CAP-Gly domain-containing linker protein 2, partial [Anas platyrhynchos]	Anas platyrhynchos	11	697	18.12	29.57	58.73	21.25	14.68	gi|483504919	CAP-Gly domain-containing linker protein 2, partial [Anas platyrhynchos]	Anas platyrhynchos	14	1.00925	0.963829	0.990832	0.946237	0.809096	1.05682	0.751623	0.946237	0.934241	0.0961954
gi|483523974	817	13.47	14.2	50	34.5	29.24	gi|483523974	DnaJ-like protein subfamily B member 4, partial [Anas platyrhynchos]	Anas platyrhynchos	8	717	17.78	18.38	50.29	33.33	30.12	gi|483523974	DnaJ-like protein subfamily B member 4, partial [Anas platyrhynchos]	Anas platyrhynchos	11	1	1.05682	0.903649	0.954993	1.02802	1.01859	1.04713	1.03753	1.00584	0.0487654
gi|483513380	818	13.46	13.91	54.3	21.38	16.98	gi|483513380	Propionyl-CoA carboxylase beta chain, mitochondrial, partial [Anas platyrhynchos]	Anas platyrhynchos	7	435	24.63	25.61	59.12	36.48	31.87	gi|483513380	Propionyl-CoA carboxylase beta chain, mitochondrial, partial [Anas platyrhynchos]	Anas platyrhynchos	12	0.990832	1	0.972747	0.981748	0.937562	1	0.972747	1.03753	0.986646	0.0268857
gi|483500714	819	13.41	13.88	72.45	54.59	46.94	gi|483500714	40S ribosomal protein S5, partial [Anas platyrhynchos]	Anas platyrhynchos	13	913	14.36	14.53	67.86	51.02	46.94	gi|483500714	40S ribosomal protein S5, partial [Anas platyrhynchos]	Anas platyrhynchos	12	1.04713	1.40605	2.63027	3.59749	0.816582	1	2.24905	2.51189	1.90731	0.926402
gi|483508795	820	13.4	21.14	46.44	32.43	22.8	gi|483508795	Adenylyl cyclase-associated protein 2, partial [Anas platyrhynchos]	Anas platyrhynchos	12	846	15.24	22.45	56.9	34.31	24.9	gi|483508795	Adenylyl cyclase-associated protein 2, partial [Anas platyrhynchos]	Anas platyrhynchos	13	1.02802	1.08643	0.981748	1.03753	0.990832	0.981748	1	0.990832	1.01214	0.0341281
gi|483506615	821	13.4	14.84	36.59	9.032	6.145	gi|483506615	Histone deacetylase 4, partial [Anas platyrhynchos]	Anas platyrhynchos	7	877	14.88	15.54	26.35	11.08	8.752	gi|483506615	Histone deacetylase 4, partial [Anas platyrhynchos]	Anas platyrhynchos	10	1.59956	1.44544	1.43219	1.27057	0.990832	1.09648	0.946237	1.03753	1.22735	0.228597
gi|483521107	822	13.38	14.48	54.21	39.39	33	gi|483521107	Ester hydrolase C11orf54, partial [Anas platyrhynchos]	Anas platyrhynchos	10	743	17.23	17.51	58.59	39.06	31.65	gi|483521107	Ester hydrolase C11orf54, partial [Anas platyrhynchos]	Anas platyrhynchos	10	2.12814	1.00925	2.10863	0.981748	1.94089	1.48594	1.44544	1.09648	1.52456	0.451382
gi|483507705	824	13.36	14.06	48.3	24.05	17.05	gi|483507705	Protein FAM98A, partial [Anas platyrhynchos]	Anas platyrhynchos	8	1100	12.1	12.27	43.18	15.15	13.45	gi|483507705	Protein FAM98A, partial [Anas platyrhynchos]	Anas platyrhynchos	6	1.04713	1.09648	1.01859	1.0666	0.954993	1.05682	1.09648	1.22462	1.07021	0.0723584
gi|483518188	825	13.34	13.84	28.94	11.55	10.05	gi|483518188	Cytosolic phospholipase A2, partial [Anas platyrhynchos]	Anas platyrhynchos	7	585	20.27	20.99	33.83	17.53	15.76	gi|483518188	Cytosolic phospholipase A2, partial [Anas platyrhynchos]	Anas platyrhynchos	12	1.00925	1.04713	1.07647	1.11686	1.18032	1.07647	1.39316	1.28233	1.14775	0.122383
gi|483518018	826	13.34	13.73	45.63	22.22	19.86	gi|483518018	Cartilage matrix protein, partial [Anas platyrhynchos]	Anas platyrhynchos	7	909	14.39	15.14	53.19	28.13	22.22	gi|483518018	Cartilage matrix protein, partial [Anas platyrhynchos]	Anas platyrhynchos	8	0.487529	0.648634	0.787046	1.09648	0.619441	0.928966	0.862979	1.2942	0.840659	0.248199
gi|483496323	827	13.33	25.11	56.64	32.47	26.01	gi|483496323	EH domain-containing protein 4, partial [Anas platyrhynchos]	Anas platyrhynchos	20	530	21.65	33.09	66.24	47.05	38.38	gi|483496323	EH domain-containing protein 4, partial [Anas platyrhynchos]	Anas platyrhynchos	22	1.57036	1.43219	0.794328	0.731139	1.45881	1.70608	0.717794	0.855067	1.15822	0.393084
gi|483503795	828	13.32	15	73.17	67.48	58.54	gi|483503795	Ras-related protein Rap-1b-like protein, partial [Anas platyrhynchos]	Anas platyrhynchos	18	861	15.07	15.74	82.11	62.6	58.54	gi|483503795	Ras-related protein Rap-1b-like protein, partial [Anas platyrhynchos]	Anas platyrhynchos	18	0.879022	1.65959	0.416869	0.801678	1.94089	1.8197	0.737904	0.685488	1.11764	0.552623
gi|483515210	829	13.32	13.42	90	83.08	56.15	gi|483515210	Superoxide dismutase [Cu-Zn], partial [Anas platyrhynchos]	Cu-Zn	11	1112	12	12.07	51.54	51.54	51.54	gi|483515210	Superoxide dismutase [Cu-Zn], partial [Anas platyrhynchos]	Cu-Zn	9	1.0666	0.549541	0.847227	0.428549	1.01859	0.60256	0.534564	0.322107	0.671217	0.256645
gi|483516241	830	13.3	14.02	42.86	24.2	21.28	gi|483516241	Developmentally-regulated GTP-binding protein 2, partial [Anas platyrhynchos]	Anas platyrhynchos	8	1269	10.3	13.04	36.15	26.82	19.53	gi|483516241	Developmentally-regulated GTP-binding protein 2, partial [Anas platyrhynchos]	Anas platyrhynchos	7	1.01859	0.972747	0.963829	0.92045	0.801678	0.679204	1.03753	0.879022	0.909131	0.112335
gi|483519999	831	13.3	13.59	51.71	34.63	34.63	gi|483519999	ATP synthase subunit b, mitochondrial, partial [Anas platyrhynchos]	Anas platyrhynchos	12	767	16.69	16.82	53.66	35.61	35.61	gi|483519999	ATP synthase subunit b, mitochondrial, partial [Anas platyrhynchos]	Anas platyrhynchos	15	0.972747	1.01859	0.990832	1.04713	1.10662	1.23595	1.20226	1.34276	1.11461	0.12437
gi|483521632	832	13.29	13.34	76.87	70.07	54.42	gi|483521632	Low molecular weight phosphotyrosine protein phosphatase, partial [Anas platyrhynchos]	Anas platyrhynchos	7	1030	12.89	12.99	82.99	62.59	54.42	gi|483521632	Low molecular weight phosphotyrosine protein phosphatase, partial [Anas platyrhynchos]	Anas platyrhynchos	6	0.990832	0.981748	1.00925	1	0.972747	1	1	1.03753	0.999014	0.0181869
gi|483519225	833	13.26	13.97	31.45	17.61	15.21	gi|483519225	Prolyl 3-hydroxylase 1, partial [Anas platyrhynchos]	Anas platyrhynchos	8	1222	10.77	11.25	32.65	15.56	9.573	gi|483519225	Prolyl 3-hydroxylase 1, partial [Anas platyrhynchos]	Anas platyrhynchos	7	1.14815	1.1695	1.33045	1.35519	0.912011	1.2942	1.38038	1.95885	1.31859	0.281159
gi|483506157	834	13.25	13.85	34.07	16.76	13.44	gi|483506157	Thioredoxin reductase 3, partial [Anas platyrhynchos]	Anas platyrhynchos	8	682	18.44	19.21	35.54	24.49	22.28	gi|483506157	Thioredoxin reductase 3, partial [Anas platyrhynchos]	Anas platyrhynchos	10	1.00925	1.51356	0.870964	1.31826	1.01859	1.10662	1.52757	1.72187	1.26084	0.284742
gi|483505416	836	13.21	14.58	40.93	15.75	12.94	gi|483505416	Engulfment and cell motility protein 2, partial [Anas platyrhynchos]	Anas platyrhynchos	8	1098	12.1	13.27	37.13	15.47	8.72	gi|483505416	Engulfment and cell motility protein 2, partial [Anas platyrhynchos]	Anas platyrhynchos	6	1.13763	1.08643	1.03753	1	1.58489	1.78649	1.70608	1.85353	1.39907	0.343053
gi|483512928	837	13.21	13.74	40.18	33.33	28.31	gi|483512928	U2 small nuclear ribonucleoprotein B'', partial [Anas platyrhynchos]	Anas platyrhynchos	10	1335	9.6	9.74	59.36	39.27	21	gi|483512928	U2 small nuclear ribonucleoprotein B'', partial [Anas platyrhynchos]	Anas platyrhynchos	7	1.43219	1.39316	1.23595	1.19124	1.1695	1.25892	1.65959	1.78649	1.39088	0.212339
gi|483507831	839	13.19	14.96	69.95	46.48	41.31	gi|483507831	Hypoxanthine-guanine phosphoribosyltransferase, partial [Anas platyrhynchos]	Anas platyrhynchos	8	1594	7.56	9.84	58.22	28.17	24.88	gi|483507831	Hypoxanthine-guanine phosphoribosyltransferase, partial [Anas platyrhynchos]	Anas platyrhynchos	5	1.27057	0.744732	1.18032	0.685488	0.912011	0.954993	0.963829	1.00925	0.96515	0.184137
gi|483508641	840	13.17	13.33	54.32	38.58	28.09	gi|483508641	Mitotic checkpoint protein BUB3, partial [Anas platyrhynchos]	Anas platyrhynchos	9	656	18.81	18.88	58.64	38.58	35.19	gi|483508641	Mitotic checkpoint protein BUB3, partial [Anas platyrhynchos]	Anas platyrhynchos	13	0.496592	0.981748	0.420727	0.809096	0.928966	0.981748	0.928966	0.981748	0.816199	0.213965
gi|483513584	842	13.12	13.43	56.5	34.74	28.4	gi|483513584	Quinone oxidoreductase, partial [Anas platyrhynchos]	Anas platyrhynchos	7	917	14.28	14.71	58.61	37.46	30.82	gi|483513584	Quinone oxidoreductase, partial [Anas platyrhynchos]	Anas platyrhynchos	8	2.33346	1.80302	1.47231	1.13763	0.963829	0.954993	0.990832	0.972747	1.3286	0.475039
gi|483523613	843	13.08	23.31	73.64	63.18	57.73	gi|483523613	14-3-3 protein gamma, partial [Anas platyrhynchos]	Anas platyrhynchos	18	1138	11.61	21.44	78.64	60.45	53.64	gi|483523613	14-3-3 protein gamma, partial [Anas platyrhynchos]	Anas platyrhynchos	20	1.40605	0.855067	0.824138	0.544503	0.990832	0.972747	0.954993	0.946237	0.936821	0.223074
gi|483520207	844	13.08	13.48	53.61	28.9	28.9	gi|483520207	Heterogeneous nuclear ribonucleoprotein D-like, partial [Anas platyrhynchos]	Anas platyrhynchos	7	1395	9.08	13.38	49.05	31.56	25.86	gi|483520207	Heterogeneous nuclear ribonucleoprotein D-like, partial [Anas platyrhynchos]	Anas platyrhynchos	7	0.77983	0.711214	1.36773	1.21339	0.654636	0.717794	1.57036	1.75388	1.0961	0.407938
gi|483511671	845	13.08	13.37	38.48	17.76	15.22	gi|483511671	Tryptophanyl-tRNA synthetase, cytoplasmic, partial [Anas platyrhynchos]	Anas platyrhynchos	7	1032	12.84	13.73	43.97	19.87	13.74	gi|483511671	Tryptophanyl-tRNA synthetase, cytoplasmic, partial [Anas platyrhynchos]	Anas platyrhynchos	7	0.903649	1.27057	1.39316	1.85353	0.744732	0.794328	1.14815	1.23595	1.16801	0.340009
gi|483519749	846	13.05	14.66	35.28	21.37	17.34	gi|483519749	ADP-ribosylation factor GTPase-activating protein 2, partial [Anas platyrhynchos]	Anas platyrhynchos	8	733	17.42	19.33	43.55	26.21	21.57	gi|483519749	ADP-ribosylation factor GTPase-activating protein 2, partial [Anas platyrhynchos]	Anas platyrhynchos	11	0.711214	1.05682	1.31826	1.99526	0.981748	1	1.00925	1.03753	1.13876	0.358164
gi|483510360	848	13.02	17.67	50.24	24.52	20.67	gi|483510360	Serine/threonine-protein kinase MST4, partial [Anas platyrhynchos]	Anas platyrhynchos	8	500	22.35	24.66	49.76	33.41	30.53	gi|483510360	Serine/threonine-protein kinase MST4, partial [Anas platyrhynchos]	Anas platyrhynchos	12	1.52757	1.34276	1.02802	0.92045	1.03753	1.04713	1.00925	1.01859	1.11641	0.193188
gi|483517619	850	13.01	13.12	37.1	20.26	13.86	gi|483517619	Epoxide hydrolase 1, partial [Anas platyrhynchos]	Anas platyrhynchos	8	854	15.12	15.39	33.9	21.11	16.2	gi|483517619	Epoxide hydrolase 1, partial [Anas platyrhynchos]	Anas platyrhynchos	9	0.895365	1	0.981748	1.09648	0.625173	0.724436	0.613762	0.717794	0.831844	0.173072
gi|483517937	851	13	14.71	49.18	23.64	14.67	gi|483517937	Dual specificity mitogen-activated protein kinase kinase 1, partial [Anas platyrhynchos]	Anas platyrhynchos	6	1109	12.01	15.16	51.36	30.43	18.75	gi|483517937	Dual specificity mitogen-activated protein kinase kinase 1, partial [Anas platyrhynchos]	Anas platyrhynchos	7	1	1	1.03753	1.03753	0.954993	0.981748	0.954993	0.981748	0.993567	0.0300068
gi|483506613	853	13	13.45	58.58	38.19	27.83	gi|483506613	NADH dehydrogenase [ubiquinone] 1 alpha subcomplex subunit 10, mitochondrial, partial [Anas platyrhynchos]	0	7	1038	12.77	12.96	50.81	35.6	26.86	gi|483506613	NADH dehydrogenase [ubiquinone] 1 alpha subcomplex subunit 10, mitochondrial, partial [Anas platyrhynchos]	0	6	0.92045	1.19124	0.870964	1.11686	0.879022	0.990832	1.0666	1.20226	1.02978	0.125589
gi|483498769	854	12.99	14.48	41.99	11.55	6.056	gi|483498769	PERQ amino acid-rich with GYF domain-containing protein 2, partial [Anas platyrhynchos]	Anas platyrhynchos	6	866	14.99	15.76	37.77	10.04	9.004	gi|483498769	PERQ amino acid-rich with GYF domain-containing protein 2, partial [Anas platyrhynchos]	Anas platyrhynchos	11	0.636796	0.691831	1.25892	1.36773	0.963829	1.21339	2.01372	2.63027	1.34706	0.632237
gi|483503578	855	12.98	13.16	40.07	38.3	24.47	gi|483503578	Pyruvate dehydrogenase E1 component subunit beta, mitochondrial, partial [Anas platyrhynchos]	Anas platyrhynchos	9	1151	11.44	11.84	41.84	29.79	27.3	gi|483503578	Pyruvate dehydrogenase E1 component subunit beta, mitochondrial, partial [Anas platyrhynchos]	Anas platyrhynchos	8	0.954993	0.895365	1.02802	0.963829	0.963829	0.937562	0.981748	0.954993	0.960042	0.0351066
gi|483495426	856	12.98	12.99	64	48.8	44	gi|483495426	Prostaglandin E synthase 3, partial [Anas platyrhynchos]	Anas platyrhynchos	9	700	18.08	18.08	82.4	70.4	65.6	gi|483495426	Prostaglandin E synthase 3, partial [Anas platyrhynchos]	Anas platyrhynchos	15	0.501187	0.765597	0.636796	1.03753	0.648634	0.981748	0.937562	1.41906	0.866014	0.273122
gi|483514982	857	12.93	18.17	48.01	27.43	23.01	gi|483514982	Cytoplasmic dynein 1 light intermediate chain 1, partial [Anas platyrhynchos]	Anas platyrhynchos	8	1214	10.84	11.73	39.6	23.89	14.38	gi|483514982	Cytoplasmic dynein 1 light intermediate chain 1, partial [Anas platyrhynchos]	Anas platyrhynchos	5	0.895365	0.954993	0.981748	1.04713	1.04713	1.0666	0.903649	0.928966	0.978197	0.0639442
gi|483513230	858	12.93	14.06	36.96	20	17.61	gi|483513230	N-acetylgalactosamine kinase, partial [Anas platyrhynchos]	Anas platyrhynchos	7	996	13.27	14.03	36.74	24.57	17.61	gi|483513230	N-acetylgalactosamine kinase, partial [Anas platyrhynchos]	Anas platyrhynchos	7	1	0.972747	0.92045	0.895365	1.15878	1.04713	0.855067	0.765597	0.951891	0.113405
gi|483498683	859	12.92	13.51	52.24	30.97	22.76	gi|483498683	Coatomer subunit epsilon, partial [Anas platyrhynchos]	Anas platyrhynchos	8	864	15.02	15.33	59.7	30.6	27.99	gi|483498683	Coatomer subunit epsilon, partial [Anas platyrhynchos]	Anas platyrhynchos	10	0.704693	0.928966	0.963829	1.27057	0.816582	1.08643	1.95885	2.67917	1.30114	0.634568
gi|483503138	860	12.9	13.36	37.18	21.85	14.29	gi|483503138	Non-specific lipid-transfer protein, partial [Anas platyrhynchos]	Anas platyrhynchos	8	640	19.24	19.61	51.26	25.42	18.91	gi|483503138	Non-specific lipid-transfer protein, partial [Anas platyrhynchos]	Anas platyrhynchos	9	0.685488	1.03753	1.00925	1.52757	0.691831	0.597035	1.27057	1.07647	0.986968	0.298702
gi|483501227	861	12.88	13.35	66.2	59.86	48.59	gi|483501227	Hemoglobin subunit pi, partial [Anas platyrhynchos]	Anas platyrhynchos	7	1493	8.24	8.35	87.32	44.37	38.03	gi|483501227	Hemoglobin subunit pi, partial [Anas platyrhynchos]	Anas platyrhynchos	6	0.794328	0.928966	0.691831	0.801678	1.27057	0.737904	0.928966	0.539511	0.83672	0.202288
gi|483517703	863	12.85	12.88	55.07	33.62	18.26	gi|483517703	PDZ and LIM domain protein 1, partial [Anas platyrhynchos]	Anas platyrhynchos	9	857	15.1	15.17	47.83	32.17	25.8	gi|483517703	PDZ and LIM domain protein 1, partial [Anas platyrhynchos]	Anas platyrhynchos	10	0.990832	0.946237	1.00925	0.963829	0.60256	0.724436	0.787046	0.954993	0.872398	0.139365
gi|483506586	865	12.8	13.04	34.96	16.49	11.23	gi|483506586	Phosphoacetylglucosamine mutase, partial [Anas platyrhynchos]	Anas platyrhynchos	6	769	16.67	17.56	37.14	20.47	16.67	gi|483506586	Phosphoacetylglucosamine mutase, partial [Anas platyrhynchos]	Anas platyrhynchos	9	1.07647	1.01859	1.04713	0.990832	2.29087	1.2942	1.14815	0.630957	1.18715	0.452677
gi|483517802	866	12.8	12.95	39.02	25.8	19.83	gi|483517802	Calpastatin, partial [Anas platyrhynchos]	Anas platyrhynchos	8	1393	9.1	9.49	42.22	22.6	11.94	gi|483517802	Calpastatin, partial [Anas platyrhynchos]	Anas platyrhynchos	4	0.862979	0.505825	1.0666	0.619441	0.990832	0.990832	0.946237	0.937562	0.865038	0.184893
gi|483517827	867	12.78	13.71	45.05	18.99	14.14	gi|483517827	WD repeat-containing protein 37, partial [Anas platyrhynchos]	Anas platyrhynchos	7	738	17.33	17.64	45.05	25.25	16.97	gi|483517827	WD repeat-containing protein 37, partial [Anas platyrhynchos]	Anas platyrhynchos	9	0.457088	0.586138	0.474242	0.613762	0.990832	1.02802	0.903649	0.937562	0.748911	0.223976
gi|483510797	868	12.77	14.87	34.53	14.71	9.974	gi|483510797	Cleavage and polyadenylation specificity factor subunit 2, partial [Anas platyrhynchos]	Anas platyrhynchos	8	1075	12.29	13.14	35.55	15.98	11.25	gi|483510797	Cleavage and polyadenylation specificity factor subunit 2, partial [Anas platyrhynchos]	Anas platyrhynchos	7	1.14815	0.879022	0.895365	0.691831	0.515229	0.586138	0.642688	0.744732	0.762895	0.191007
gi|483517971	869	12.77	14.05	49.81	38.66	31.23	gi|483517971	Axin interactor, dorsalization associated protein, partial [Anas platyrhynchos]	Anas platyrhynchos	7	1158	11.33	12.32	47.58	32.34	28.25	gi|483517971	Axin interactor, dorsalization associated protein, partial [Anas platyrhynchos]	Anas platyrhynchos	6	1.0666	1.1272	0.928966	0.972747	0.92045	0.981748	1.01859	1.07647	1.0116	0.0690844
gi|483523062	871	12.75	15.92	34.65	13.04	8.184	gi|483523062	PITSLRE serine/threonine-protein kinase CDC2L1, partial [Anas platyrhynchos]	Anas platyrhynchos	7	1063	12.42	13.54	31.2	12.15	9.463	gi|483523062	PITSLRE serine/threonine-protein kinase CDC2L1, partial [Anas platyrhynchos]	Anas platyrhynchos	8	1.05682	1.05682	1.0666	1.0666	0.928966	0.954993	1	1.02802	1.01985	0.0500383
gi|483507688	872	12.74	15.12	35.68	7.711	6.153	gi|483507688	1-phosphatidylinositol-4,5-bisphosphate phosphodiesterase gamma-1, partial [Anas platyrhynchos]	Anas platyrhynchos	7	637	19.28	20.72	37.08	16.24	8.039	gi|483507688	1-phosphatidylinositol-4,5-bisphosphate phosphodiesterase gamma-1, partial [Anas platyrhynchos]	Anas platyrhynchos	9	1.87068	1.8197	0.717794	0.685488	1.64437	2.26987	0.928966	1.30617	1.40538	0.550051
gi|483500088	874	12.73	13.87	44.55	27.85	16.71	gi|483500088	AP-1 complex subunit mu-1, partial [Anas platyrhynchos]	Anas platyrhynchos	7	1052	12.55	12.79	47.46	30.27	18.16	gi|483500088	AP-1 complex subunit mu-1, partial [Anas platyrhynchos]	Anas platyrhynchos	6	1.43219	1.20226	0.831764	0.704693	0.990832	0.990832	1.05682	1.05682	1.03328	0.20645
gi|483506007	875	12.72	14.08	27.16	13.73	10	gi|483506007	ATP-binding cassette sub-family G member 2, partial [Anas platyrhynchos]	Anas platyrhynchos	7	1434	8.68	10.38	25.82	11.79	8.209	gi|483506007	ATP-binding cassette sub-family G member 2, partial [Anas platyrhynchos]	Anas platyrhynchos	7	0.981748	1.04713	0.954993	1.01859	1.03753	1.44544	0.816582	1.11686	1.05236	0.169602
gi|483518640	877	12.69	12.73	65.14	44	36.57	gi|483518640	mRNA turnover protein 4-like protein, partial [Anas platyrhynchos]	Anas platyrhynchos	6	1086	12.21	12.42	76	53.71	50.29	gi|483518640	mRNA turnover protein 4-like protein, partial [Anas platyrhynchos]	Anas platyrhynchos	8	1.13763	0.954993	1.19124	1	0.847227	0.630957	2.07014	1.61436	1.18082	0.429847
gi|483521386	878	12.68	13.05	48.24	27.89	22.36	gi|483521386	GMP synthase [glutamine-hydrolyzing], partial [Anas platyrhynchos]	0	7	801	16.03	16.23	43.72	26.13	24.62	gi|483521386	GMP synthase [glutamine-hydrolyzing], partial [Anas platyrhynchos]	0	8	0.972747	1.02802	1.07647	1.14815	1.04713	0.990832	1.02802	0.972747	1.03301	0.0552697
gi|483512866	879	12.67	14.05	60.84	41.26	26.22	gi|483512866	Hydroxyacyl-coenzyme A dehydrogenase, mitochondrial, partial [Anas platyrhynchos]	Anas platyrhynchos	9	1124	11.76	12.6	54.55	42.66	30.07	gi|483512866	Hydroxyacyl-coenzyme A dehydrogenase, mitochondrial, partial [Anas platyrhynchos]	Anas platyrhynchos	10	0.954993	0.981748	1.00925	1.03753	0.630957	1.01859	0.672977	1.08643	0.924059	0.161504
gi|483511625	880	12.65	12.92	42.81	24.08	22.07	gi|483511625	Hsc70-interacting protein, partial [Anas platyrhynchos]	Anas platyrhynchos	8	981	13.41	13.68	47.83	24.08	22.07	gi|483511625	Hsc70-interacting protein, partial [Anas platyrhynchos]	Anas platyrhynchos	9	0.946237	1.45881	0.642688	0.963829	1.45881	1.92309	0.83946	1.14815	1.17264	0.389597
gi|483511934	882	12.63	14	35.55	15.89	9.896	gi|483511934	Poly [ADP-ribose] polymerase 9, partial [Anas platyrhynchos]	ADP-ribose	8	1015	13.05	14.33	38.15	17.84	10.29	gi|483511934	Poly [ADP-ribose] polymerase 9, partial [Anas platyrhynchos]	ADP-ribose	8	0.912011	1.27057	1.33045	1.75388	0.981748	1.15878	1.28233	1.5417	1.27893	0.258541
gi|483498852	883	12.61	14.04	44.85	27.91	25.91	gi|483498852	Putative saccharopine dehydrogenase, partial [Anas platyrhynchos]	Anas platyrhynchos	9	792	16.16	17.15	52.16	34.55	30.9	gi|483498852	Putative saccharopine dehydrogenase, partial [Anas platyrhynchos]	Anas platyrhynchos	9	0.954993	1.01859	0.912011	0.972747	1	0.963829	0.990832	0.954993	0.970999	0.0307122
gi|483497713	884	12.61	13.34	49.29	13.25	11.11	gi|483497713	RNA-binding protein 12B, partial [Anas platyrhynchos]	Anas platyrhynchos	8	518	21.83	22.71	49.43	21.94	16.52	gi|483497713	RNA-binding protein 12B, partial [Anas platyrhynchos]	Anas platyrhynchos	11	0.946237	0.937562	0.972747	0.963829	0.83946	0.758578	0.737904	0.666807	0.85289	0.111512
gi|483525176	885	12.61	13.05	63.74	46.78	43.27	gi|483525176	Eukaryotic translation initiation factor 3 subunit J, partial [Anas platyrhynchos]	Anas platyrhynchos	7	1252	10.43	10.82	51.46	35.67	32.16	gi|483525176	Eukaryotic translation initiation factor 3 subunit J, partial [Anas platyrhynchos]	Anas platyrhynchos	6	0.77983	0.824138	1.21339	1.28233	0.946237	1.02802	0.990832	1.07647	1.01765	0.162696
gi|483505695	886	12.61	12.75	40.89	31.58	29.15	gi|483505695	HLA class II histocompatibility antigen, DR alpha chain, partial [Anas platyrhynchos]	Anas platyrhynchos	8	949	13.85	14	40.08	31.58	29.15	gi|483505695	HLA class II histocompatibility antigen, DR alpha chain, partial [Anas platyrhynchos]	Anas platyrhynchos	9	1.41906	1.2942	2.39883	2.208	1.15878	1.0666	2.35505	2.22844	1.76612	0.542854
gi|483525290	888	12.59	12.77	60.71	38.84	33.04	gi|483525290	Phosphomannomutase 2, partial [Anas platyrhynchos]	Anas platyrhynchos	7	757	16.97	17.13	64.73	50	43.75	gi|483525290	Phosphomannomutase 2, partial [Anas platyrhynchos]	Anas platyrhynchos	10	0.591562	0.60256	1.51356	1.5417	1	0.981748	1.05682	1.03753	1.04068	0.330472
gi|483494147	889	12.59	12.59	48.25	43.36	33.57	gi|483494147	Calreticulin, partial [Anas platyrhynchos]	Anas platyrhynchos	7	1235	10.61	10.64	44.76	43.36	37.76	gi|483494147	Calreticulin, partial [Anas platyrhynchos]	Anas platyrhynchos	7	0.685488	1.11686	1.0666	1.75388	0.648634	1.1695	0.954993	1.72187	1.13973	0.388018
gi|483512240	890	12.57	13.14	50.38	35.34	17.54	gi|483512240	Methionine aminopeptidase 2, partial [Anas platyrhynchos]	Anas platyrhynchos	6	1165	11.28	12.04	56.39	29.57	16.79	gi|483512240	Methionine aminopeptidase 2, partial [Anas platyrhynchos]	Anas platyrhynchos	7	1.33045	1.44544	2.58226	2.83139	1.10662	1.03753	1.14815	1.07647	1.56979	0.671607
gi|483523738	891	12.56	12.98	44.8	20.53	17.6	gi|483523738	Pre-mRNA-splicing factor RBM22, partial [Anas platyrhynchos]	Anas platyrhynchos	6	1316	9.75	10.13	46.93	29.33	13.33	gi|483523738	Pre-mRNA-splicing factor RBM22, partial [Anas platyrhynchos]	Anas platyrhynchos	4	0.954993	0.990832	0.946237	0.972747	0.717794	0.937562	0.685488	0.887156	0.886601	0.110713
gi|483507033	892	12.55	14.24	34.98	15.97	13.35	gi|483507033	PDZ and LIM domain protein 5, partial [Anas platyrhynchos]	Anas platyrhynchos	8	535	21.58	21.67	47.61	28.01	21.63	gi|483507033	PDZ and LIM domain protein 5, partial [Anas platyrhynchos]	Anas platyrhynchos	12	0.928966	1.03753	0.946237	1.05682	0.831764	0.937562	0.946237	1.05682	0.967741	0.0729457
gi|483509153	893	12.54	14.55	39.02	9.924	6.476	gi|483509153	Liprin-alpha-1, partial [Anas platyrhynchos]	Anas platyrhynchos	7	1881	6.01	9.67	40.71	8.41	3.616	gi|483509153	Liprin-alpha-1, partial [Anas platyrhynchos]	Anas platyrhynchos	4	0.972747	0.990832	0.963829	0.981748	1.10662	1.10662	1.09648	1.10662	1.04069	0.0638729
gi|483510226	898	12.5	19.24	40.01	9.833	5.195	gi|483510226	Serine/threonine-protein kinase MRCK alpha, partial [Anas platyrhynchos]	Anas platyrhynchos	8	2289	4.24	13.25	37.97	11.44	5.133	gi|483510226	Serine/threonine-protein kinase MRCK alpha, partial [Anas platyrhynchos]	Anas platyrhynchos	9	0.972747	0.981748	1	1.00925	0.990832	0.92045	1.03753	0.963829	0.984548	0.032366
gi|483522028	899	12.49	14.06	54.48	20.46	15.86	gi|483522028	BTB/POZ domain-containing protein KCTD8, partial [Anas platyrhynchos]	Anas platyrhynchos	8	1104	12.05	12.44	42.53	19.08	14.25	gi|483522028	BTB/POZ domain-containing protein KCTD8, partial [Anas platyrhynchos]	Anas platyrhynchos	6	1.88799	1.72187	1.59956	1.45881	1.65959	1.44544	1.44544	1.23595	1.55683	0.189301
gi|483507027	901	12.47	13.24	61.42	37.06	31.47	gi|483507027	Glutathione-requiring prostaglandin D synthase, partial [Anas platyrhynchos]	Anas platyrhynchos	8	1330	9.64	10.09	57.36	30.46	24.87	gi|483507027	Glutathione-requiring prostaglandin D synthase, partial [Anas platyrhynchos]	Anas platyrhynchos	7	1.36773	1.19124	0.744732	0.642688	1.80302	2.0893	0.679204	0.787046	1.16312	0.516168
gi|483510400	902	12.46	12.98	36.09	23.56	20.55	gi|483510400	LanC-like protein 1, partial [Anas platyrhynchos]	Anas platyrhynchos	9	1153	11.39	13.55	27.32	16.79	16.79	gi|483510400	LanC-like protein 1, partial [Anas platyrhynchos]	Anas platyrhynchos	7	0.862979	1	0.60256	0.698232	0.554626	0.660694	0.544503	0.654636	0.697279	0.147867
gi|483523169	903	12.46	12.72	78.97	55.61	52.8	gi|483523169	F-actin-capping protein subunit alpha-2, partial [Anas platyrhynchos]	Anas platyrhynchos	9	856	15.1	15.23	85.51	67.76	62.15	gi|483523169	F-actin-capping protein subunit alpha-2, partial [Anas platyrhynchos]	Anas platyrhynchos	11	1.27057	1.59956	0.613762	0.765597	0.420727	0.630957	0.642688	0.972747	0.864576	0.369163
gi|483517307	904	12.45	15.22	53.95	11.37	4.29	gi|483517307	Golgin subfamily B member 1, partial [Anas platyrhynchos]	Anas platyrhynchos	11	447	24.2	25.91	52.09	13.19	7.651	gi|483517307	Golgin subfamily B member 1, partial [Anas platyrhynchos]	Anas platyrhynchos	20	2.42103	1.92309	1.33045	1.03753	0.912011	0.591562	1.30617	0.809096	1.29137	0.570922
gi|483521334	905	12.45	12.58	41.65	25.41	19.06	gi|483521334	Protein RCC2, partial [Anas platyrhynchos]	Anas platyrhynchos	7	905	14.45	14.72	50.35	27.29	18.82	gi|483521334	Protein RCC2, partial [Anas platyrhynchos]	Anas platyrhynchos	9	1.77011	2.70396	0.685488	1.10662	1.51356	1.15878	0.928966	0.666807	1.31679	0.633346
gi|483508303	907	12.41	13.18	24.07	10.33	7.561	gi|483508303	E3 ubiquitin-protein ligase NEDD4-like protein, partial [Anas platyrhynchos]	Anas platyrhynchos	6	880	14.85	15.45	31.84	12.25	9.691	gi|483508303	E3 ubiquitin-protein ligase NEDD4-like protein, partial [Anas platyrhynchos]	Anas platyrhynchos	8	1.00925	1	1.03753	1.01859	1.03753	0.954993	1.08643	1	1.01804	0.0356012
gi|483516726	908	12.41	13.02	42.93	20.56	11.68	gi|483516726	Electron transfer flavoprotein-ubiquinone oxidoreductase, mitochondrial, partial [Anas platyrhynchos]	Anas platyrhynchos	7	678	18.56	19.05	37.01	25.16	19.41	gi|483516726	Electron transfer flavoprotein-ubiquinone oxidoreductase, mitochondrial, partial [Anas platyrhynchos]	Anas platyrhynchos	11	1.00925	0.928966	1.02802	0.946237	0.954993	1.01859	1.01859	1.08643	0.998884	0.0487124
gi|483519366	909	12.39	13.2	29.22	10.06	6.494	gi|483519366	Disks large-like protein 1, partial [Anas platyrhynchos]	Anas platyrhynchos	7	440	24.36	25.49	39.39	18.72	14.83	gi|483519366	Disks large-like protein 1, partial [Anas platyrhynchos]	Anas platyrhynchos	12	0.928966	1.01859	0.963829	1.0666	1.49969	1.05682	0.981748	0.648634	1.02061	0.219215
gi|483503624	910	12.39	12.81	28.31	6.989	3.786	gi|483503624	Lymphocyte antigen 75, partial [Anas platyrhynchos]	Anas platyrhynchos	6	685	18.37	18.92	28.6	11.59	6.523	gi|483503624	Lymphocyte antigen 75, partial [Anas platyrhynchos]	Anas platyrhynchos	11	1.00925	1.02802	1.01859	1.03753	0.855067	1.18032	1.48594	1.97697	1.19896	0.340967
gi|483503517	911	12.38	12.55	37.77	28.79	20.74	gi|483503517	Sideroflexin-1, partial [Anas platyrhynchos]	Anas platyrhynchos	6	1155	11.38	11.77	38.08	27.24	17.96	gi|483503517	Sideroflexin-1, partial [Anas platyrhynchos]	Anas platyrhynchos	6	0.487529	0.870964	0.895365	1.67494	0.765597	1.0666	1.05682	1.45881	1.03458	0.355198
gi|483522501	912	12.35	13.99	34.22	20.09	13.91	gi|483522501	COP9 signalosome complex subunit 1, partial [Anas platyrhynchos]	Anas platyrhynchos	6	667	18.71	19.49	48.79	29.8	21.63	gi|483522501	COP9 signalosome complex subunit 1, partial [Anas platyrhynchos]	Anas platyrhynchos	9	0.691831	0.937562	0.981748	1.28233	1.20226	1.61436	0.744732	1.00925	1.05801	0.281865
gi|483516221	913	12.34	15.14	82.53	74.1	59.04	gi|483516221	Cofilin-2, partial [Anas platyrhynchos]	Anas platyrhynchos	12	586	20.24	23.53	80.12	75.3	68.07	gi|483516221	Cofilin-2, partial [Anas platyrhynchos]	Anas platyrhynchos	15	1.35519	1.90546	0.731139	1.05682	1.09648	1.41906	0.666807	0.862979	1.13674	0.385139
gi|483517514	914	12.33	13.48	41.55	24.4	22.52	gi|483517514	Guanine deaminase, partial [Anas platyrhynchos]	Anas platyrhynchos	7	928	14.11	15.22	47.18	28.69	25.74	gi|483517514	Guanine deaminase, partial [Anas platyrhynchos]	Anas platyrhynchos	8	0.879022	0.420727	0.57544	0.283139	1.20226	0.554626	0.751623	0.359749	0.628324	0.285059
gi|483498017	915	12.31	13.03	58.02	43.89	29.39	gi|483498017	Erythrocyte band 7 integral membrane protein, partial [Anas platyrhynchos]	Anas platyrhynchos	9	1224	10.75	11.43	54.2	40.08	28.63	gi|483498017	Erythrocyte band 7 integral membrane protein, partial [Anas platyrhynchos]	Anas platyrhynchos	7	0.855067	1.67494	0.420727	0.862979	0.717794	0.570164	0.912011	0.724436	0.842265	0.349986
gi|483502075	916	12.31	12.39	44.35	26.84	23.16	gi|483502075	DnaJ-like protein subfamily A member 4, partial [Anas platyrhynchos]	Anas platyrhynchos	9	664	18.74	19.03	52.26	36.72	32.2	gi|483502075	DnaJ-like protein subfamily A member 4, partial [Anas platyrhynchos]	Anas platyrhynchos	14	0.461318	0.586138	0.242103	0.30761	0.60256	0.737904	0.328095	0.405508	0.458905	0.159893
gi|483523339	917	12.29	13.67	45.49	33.2	30.74	gi|483523339	Sodium/potassium-transporting ATPase subunit beta-3, partial [Anas platyrhynchos]	Anas platyrhynchos	10	748	17.18	17.56	44.67	40.98	32.38	gi|483523339	Sodium/potassium-transporting ATPase subunit beta-3, partial [Anas platyrhynchos]	Anas platyrhynchos	11	1.04713	1.43219	0.83946	1.14815	1.65959	1.99526	1.03753	1.24738	1.30084	0.353716
gi|483524976	918	12.29	13.48	67.72	50.79	44.44	gi|483524976	ES1 protein-like protein, mitochondrial, partial [Anas platyrhynchos]	Anas platyrhynchos	7	1178	11.17	12.11	66.14	46.03	38.62	gi|483524976	ES1 protein-like protein, mitochondrial, partial [Anas platyrhynchos]	Anas platyrhynchos	7	1.00925	1	0.981748	0.972747	0.831764	0.937562	0.895365	1.00925	0.954711	0.0591493
gi|483510063	919	12.27	12.88	62.5	53.41	39.2	gi|483510063	Chromobox protein-like protein 3, partial [Anas platyrhynchos]	Anas platyrhynchos	6	852	15.15	15.37	59.66	47.73	43.18	gi|483510063	Chromobox protein-like protein 3, partial [Anas platyrhynchos]	Anas platyrhynchos	8	0.937562	0.903649	0.954993	0.92045	0.990832	1.01859	0.937562	0.963829	0.953433	0.0350444
gi|483518113	921	12.25	17.63	47.24	13.27	7.437	gi|483518113	E3 ubiquitin-protein ligase BRE1A, partial [Anas platyrhynchos]	Anas platyrhynchos	7	661	18.77	21.9	44.32	15.58	9.246	gi|483518113	E3 ubiquitin-protein ligase BRE1A, partial [Anas platyrhynchos]	Anas platyrhynchos	9	1.27057	0.501187	1	0.405508	0.787046	0.642688	0.539511	0.440555	0.698384	0.284103
gi|483492610	922	12.25	12.52	26.13	8.436	6.31	gi|483492610	Latrophilin-2, partial [Anas platyrhynchos]	Anas platyrhynchos	7	732	17.44	17.74	31	11.39	9.808	gi|483492610	Latrophilin-2, partial [Anas platyrhynchos]	Anas platyrhynchos	10	1.83654	2.48886	1.44544	1.83654	2.29087	1.92309	0.92045	0.744732	1.68581	0.574663
gi|483504841	923	12.24	12.93	42.18	19.47	13.17	gi|483504841	5'-AMP-activated protein kinase catalytic subunit alpha-1, partial [Anas platyrhynchos]	Anas platyrhynchos	6	1387	9.14	9.55	33.4	15.46	11.64	gi|483504841	5'-AMP-activated protein kinase catalytic subunit alpha-1, partial [Anas platyrhynchos]	Anas platyrhynchos	5	1.04713	1.04713	0.954993	0.954993	1.02802	1.0666	0.928966	0.954993	0.997852	0.0509265
gi|483505328	924	12.22	12.39	39.03	25.93	24.22	gi|483505328	Vacuolar proton pump subunit d 1, partial [Anas platyrhynchos]	Anas platyrhynchos	8	1239	10.56	10.6	35.61	22.51	16.24	gi|483505328	Vacuolar proton pump subunit d 1, partial [Anas platyrhynchos]	Anas platyrhynchos	6	1.24738	1.02802	1.85353	1.52757	0.990832	0.981748	1.01859	1.01859	1.20828	0.3006
gi|483518363	925	12.21	16.28	37.06	16.52	10.87	gi|483518363	Collagen alpha-6(IV) chain, partial [Anas platyrhynchos]	Anas platyrhynchos	15	1083	12.24	16.89	32.35	11.81	8.92	gi|483518363	Collagen alpha-6(IV) chain, partial [Anas platyrhynchos]	Anas platyrhynchos	12	1.09648	1.07647	1.07647	1.0666	1.08643	1.09648	0.654636	0.648634	0.975272	0.187102
gi|483518555	926	12.19	16.27	44.28	24.15	15.68	gi|483518555	Putative adenosylhomocysteinase 2, partial [Anas platyrhynchos]	Anas platyrhynchos	7	847	15.22	20.56	47.46	34.11	25.85	gi|483518555	Putative adenosylhomocysteinase 2, partial [Anas platyrhynchos]	Anas platyrhynchos	11	1.07647	1.48594	0.937562	1.31826	0.946237	0.981748	0.954993	1	1.08765	0.190708
gi|483491812	927	12.15	13.35	53.81	27.38	20	gi|483491812	Cartilage intermediate layer protein 2 [Anas platyrhynchos]	Anas platyrhynchos	11	1606	7.49	8.06	52.86	27.38	20.71	gi|483491812	Cartilage intermediate layer protein 2 [Anas platyrhynchos]	Anas platyrhynchos	9	1	0.946237	1.07647	1.01859	1.01859	1.18032	0.963829	1.11686	1.04011	0.0741937
gi|483522131	928	12.13	12.22	28.38	14.19	12.64	gi|483522131	Protein transport protein Sec61 subunit alpha isoform 1, partial [Anas platyrhynchos]	Anas platyrhynchos	6	1167	11.27	11.53	27.27	17.74	15.52	gi|483522131	Protein transport protein Sec61 subunit alpha isoform 1, partial [Anas platyrhynchos]	Anas platyrhynchos	9	0.77983	2.26987	0.711214	2.12814	1.67494	1.99526	1.57036	1.97697	1.63832	0.557153
gi|483518795	929	12.11	14.48	47.14	16.07	11.59	gi|483518795	Propionyl-CoA carboxylase alpha chain, mitochondrial, partial [Anas platyrhynchos]	Anas platyrhynchos	6	527	21.7	23.21	50.08	25.04	18.08	gi|483518795	Propionyl-CoA carboxylase alpha chain, mitochondrial, partial [Anas platyrhynchos]	Anas platyrhynchos	10	0.879022	1.04713	0.903649	1.07647	0.963829	0.954993	1.00925	0.990832	0.978147	0.0629187
gi|483522133	930	12.1	13	44.51	27.27	25.08	gi|483522133	Nucleoredoxin, partial [Anas platyrhynchos]	Anas platyrhynchos	7	878	14.87	14.95	43.26	30.09	30.09	gi|483522133	Nucleoredoxin, partial [Anas platyrhynchos]	Anas platyrhynchos	9	1.03753	1.07647	1.03753	1.0666	1	1.05682	0.92045	0.972747	1.02102	0.0498302
gi|483512605	931	12.09	12.4	55.95	20.26	15.42	gi|483512605	LSM14 protein-like protein A, partial [Anas platyrhynchos]	Anas platyrhynchos	6	963	13.7	13.81	54.85	24.67	21.59	gi|483512605	LSM14 protein-like protein A, partial [Anas platyrhynchos]	Anas platyrhynchos	8	0.691831	0.60256	1.01859	0.862979	0.963829	1.02802	0.928966	1	0.887096	0.148832
gi|483500365	932	12.06	12.54	46.65	28.12	25.88	gi|483500365	Methionine adenosyltransferase 2 subunit beta, partial [Anas platyrhynchos]	Anas platyrhynchos	8	872	14.91	15.05	43.45	34.19	24.6	gi|483500365	Methionine adenosyltransferase 2 subunit beta, partial [Anas platyrhynchos]	Anas platyrhynchos	9	0.570164	0.765597	0.903649	1.24738	0.954993	1.02802	1.01859	1.09648	0.948109	0.194006
gi|483505383	933	12.05	13.74	33.92	17.48	13.29	gi|483505383	Asporin, partial [Anas platyrhynchos]	Anas platyrhynchos	9	863	15.03	16.09	28.5	18.36	15.73	gi|483505383	Asporin, partial [Anas platyrhynchos]	Anas platyrhynchos	10	1.05682	1.04713	1.02802	1.01859	0.990832	0.990832	0.981748	0.972747	1.01084	0.0293343
gi|483513269	934	12.05	12.97	40.72	24.93	19.67	gi|483513269	COP9 signalosome complex subunit 3, partial [Anas platyrhynchos]	Anas platyrhynchos	7	874	14.89	16	37.67	27.98	25.48	gi|483513269	COP9 signalosome complex subunit 3, partial [Anas platyrhynchos]	Anas platyrhynchos	9	0.946237	1.01859	0.981748	1.05682	0.990832	0.990832	1.00925	1.00925	1.00045	0.0298648
gi|483503885	936	12.04	12.15	50.74	34.93	31.62	gi|483503885	Paxillin, partial [Anas platyrhynchos]	Anas platyrhynchos	10	940	13.9	14.05	54.78	40.07	30.88	gi|483503885	Paxillin, partial [Anas platyrhynchos]	Anas platyrhynchos	10	0.912011	0.912011	0.981748	0.990832	0.928966	0.981748	0.937562	0.981748	0.953328	0.0317921
gi|483503436	937	12.03	12.19	32.05	17.16	15.35	gi|483503436	Protein LYRIC, partial [Anas platyrhynchos]	Anas platyrhynchos	7	924	14.16	14.27	35.67	21.44	20.32	gi|483503436	Protein LYRIC, partial [Anas platyrhynchos]	Anas platyrhynchos	7	1.05682	1.0666	0.981748	0.990832	2.39883	2.93765	1.05682	1.30617	1.47443	0.708482
gi|483525679	938	12.02	14.32	54.37	22.82	15.67	gi|483525679	ATPase family AAA domain-containing protein 3, partial [Anas platyrhynchos]	Anas platyrhynchos	7	1106	12.04	12.69	46.23	22.82	16.07	gi|483525679	ATPase family AAA domain-containing protein 3, partial [Anas platyrhynchos]	Anas platyrhynchos	7	1.0666	1.1272	1.03753	1.09648	0.972747	0.963829	1.00925	0.990832	1.03306	0.0556877
gi|483499177	939	11.98	12.78	38.57	18.37	10.38	gi|483499177	Glutamate carboxypeptidase 2, partial [Anas platyrhynchos]	Anas platyrhynchos	6	982	13.41	13.6	38.99	20.2	8.976	gi|483499177	Glutamate carboxypeptidase 2, partial [Anas platyrhynchos]	Anas platyrhynchos	7	1.78649	1.20226	0.831764	0.559758	1.41906	0.731139	0.724436	0.390841	0.955718	0.441703
gi|483499893	941	11.95	11.95	58.62	38.42	33	gi|483499893	Na(+)/H(+) exchange regulatory cofactor NHE-RF2, partial [Anas platyrhynchos]	Anas platyrhynchos	6	806	15.92	15.92	61.08	39.9	39.9	gi|483499893	Na(+)/H(+) exchange regulatory cofactor NHE-RF2, partial [Anas platyrhynchos]	Anas platyrhynchos	9	1.75388	0.636796	1.59956	0.586138	2.29087	1.94089	1.1272	0.92045	1.35697	0.590094
gi|483523737	942	11.95	11.95	52.71	37.21	32.56	gi|483523737	40S ribosomal protein S14, partial [Anas platyrhynchos]	Anas platyrhynchos	7	1061	12.43	12.44	62.02	44.96	44.96	gi|483523737	40S ribosomal protein S14, partial [Anas platyrhynchos]	Anas platyrhynchos	8	0.801678	0.831764	1.19124	1.24738	0.691831	0.744732	0.990832	1.07647	0.946991	0.196529
gi|483497833	943	11.91	12.15	47.92	25.38	14.22	gi|483497833	Sorting and assembly machinery component 50-like protein, partial [Anas platyrhynchos]	Anas platyrhynchos	6	987	13.37	13.82	54.7	25.6	15.75	gi|483497833	Sorting and assembly machinery component 50-like protein, partial [Anas platyrhynchos]	Anas platyrhynchos	7	1.02802	1	1.00925	0.981748	1.25892	1.28233	0.794328	0.809096	1.02046	0.16709
gi|483511231	944	11.9	12.49	47.17	22.22	19.71	gi|483511231	BAG family molecular chaperone regulator 3, partial [Anas platyrhynchos]	Anas platyrhynchos	8	1433	8.71	9.35	39.2	18.24	15.09	gi|483511231	BAG family molecular chaperone regulator 3, partial [Anas platyrhynchos]	Anas platyrhynchos	6	1.01859	1.07647	0.972747	1.03753	1.07647	0.963829	1.13763	1.00925	1.03656	0.0545788
gi|483512484	945	11.9	11.94	51.76	39.2	33.17	gi|483512484	Ras-related C3 botulinum toxin substrate 1, partial [Anas platyrhynchos]	Anas platyrhynchos	7	755	17.01	17.05	51.76	46.23	40.2	gi|483512484	Ras-related C3 botulinum toxin substrate 1, partial [Anas platyrhynchos]	Anas platyrhynchos	10	1.19124	1.39316	0.809096	0.972747	1.00925	1.02802	0.981748	1	1.04816	0.162398
gi|483503709	946	11.83	14.75	35.56	15.53	12.19	gi|483503709	Leiomodin-1, partial [Anas platyrhynchos]	Anas platyrhynchos	8	494	22.54	25.6	50.58	26.88	20.2	gi|483503709	Leiomodin-1, partial [Anas platyrhynchos]	Anas platyrhynchos	12	0.903649	0.831764	0.954993	0.879022	0.887156	0.685488	1	0.758578	0.862581	0.0955988
gi|483497890	947	11.83	12.51	43.45	23.78	10.86	gi|483497890	Nuclear protein localization protein 4-like protein, partial [Anas platyrhynchos]	Anas platyrhynchos	5	658	18.79	19.26	43.07	27.15	17.6	gi|483497890	Nuclear protein localization protein 4-like protein, partial [Anas platyrhynchos]	Anas platyrhynchos	9	0.809096	0.717794	0.737904	0.660694	0.903649	0.912011	0.912011	0.92045	0.821701	0.0979026
gi|483509676	948	11.8	11.8	61.67	47.78	33.33	gi|483509676	Splicing factor, arginine/serine-rich 4, partial [Anas platyrhynchos]	Anas platyrhynchos	6	1348	9.5	9.5	72.78	52.78	41.67	gi|483509676	Splicing factor, arginine/serine-rich 4, partial [Anas platyrhynchos]	Anas platyrhynchos	7	0.544503	0.698232	0.772681	0.990832	0.711214	0.691831	1.15878	1.1272	0.836908	0.211324
gi|483507121	949	11.79	14.64	47.79	11.43	4.497	gi|483507121	DNA repair protein RAD50, partial [Anas platyrhynchos]	Anas platyrhynchos	6	531	21.64	24.44	49.16	13.41	9.451	gi|483507121	DNA repair protein RAD50, partial [Anas platyrhynchos]	Anas platyrhynchos	13	0.912011	0.963829	0.937562	1	0.981748	1	1.02802	1.04713	0.983787	0.0421088
gi|483521233	950	11.79	13.63	70.63	58.74	53.85	gi|483521233	Ras-related protein Rab-2A, partial [Anas platyrhynchos]	Anas platyrhynchos	10	554	21.13	22.6	81.82	76.92	76.92	gi|483521233	Ras-related protein Rab-2A, partial [Anas platyrhynchos]	Anas platyrhynchos	16	0.625173	0.679204	0.469894	0.534564	0.937562	0.990832	0.963829	1.01859	0.777456	0.209308
gi|483502285	951	11.77	12.58	38.72	30.45	20.3	gi|483502285	Serum deprivation-response protein, partial [Anas platyrhynchos]	Anas platyrhynchos	6	1353	9.48	10.04	62.78	26.32	16.17	gi|483502285	Serum deprivation-response protein, partial [Anas platyrhynchos]	Anas platyrhynchos	5	1.15878	1.19124	0.461318	0.461318	1.59956	1.51356	0.83946	0.794328	1.00245	0.408256
gi|483506334	952	11.77	12.42	65.22	39.13	30.43	gi|483506334	Nucleophosmin, partial [Anas platyrhynchos]	Anas platyrhynchos	8	973	13.59	14.06	60.87	37.39	34.78	gi|483506334	Nucleophosmin, partial [Anas platyrhynchos]	Anas platyrhynchos	8	0.672977	0.963829	1.11686	1.55597	0.731139	0.92045	1.35519	1.64437	1.1201	0.341981
gi|483503110	953	11.75	11.91	36.74	18.23	16.85	gi|483503110	Alcohol dehydrogenase 1, partial [Anas platyrhynchos]	Anas platyrhynchos	8	1070	12.33	14.04	38.12	24.59	19.89	gi|483503110	Alcohol dehydrogenase 1, partial [Anas platyrhynchos]	Anas platyrhynchos	7	0.862979	1.35519	0.42462	0.630957	0.928966	0.758578	0.831764	0.685488	0.809818	0.253324
gi|483515416	954	11.72	12.61	31.3	7.75	6.259	gi|483515416	Ubiquitin carboxyl-terminal hydrolase 47, partial [Anas platyrhynchos]	Anas platyrhynchos	6	1144	11.54	11.91	28.69	9.165	7.303	gi|483515416	Ubiquitin carboxyl-terminal hydrolase 47, partial [Anas platyrhynchos]	Anas platyrhynchos	8	1.00925	0.954993	1.01859	0.963829	0.946237	0.887156	1.01859	0.963829	0.97031	0.0418201
gi|483514441	955	11.72	11.93	34.71	18.2	13.35	gi|483514441	Glycylpeptide N-tetradecanoyltransferase 1, partial [Anas platyrhynchos]	Anas platyrhynchos	6	821	15.65	16	44.9	31.31	27.43	gi|483514441	Glycylpeptide N-tetradecanoyltransferase 1, partial [Anas platyrhynchos]	Anas platyrhynchos	11	0.887156	0.862979	1.05682	1.02802	0.895365	0.946237	1.05682	1.11686	0.981281	0.0890526
gi|483511255	956	11.71	12.01	31.48	21.69	16.93	gi|483511255	Nucleolysin TIAR, partial [Anas platyrhynchos]	Anas platyrhynchos	5	1046	12.65	12.9	35.45	24.87	20.9	gi|483511255	Nucleolysin TIAR, partial [Anas platyrhynchos]	Anas platyrhynchos	7	1.13763	1.13763	1.08643	1.08643	0.937562	1	0.912011	0.963829	1.03269	0.0845739
gi|483491047	957	11.7	11.92	42.11	30.14	27.27	gi|483491047	UPF0027 protein C22orf28-like protein [Anas platyrhynchos]	Anas platyrhynchos	6	1415	8.91	9.29	45.45	34.45	24.4	gi|483491047	UPF0027 protein C22orf28-like protein [Anas platyrhynchos]	Anas platyrhynchos	6	1.51356	1.80302	1.11686	1.33045	1.0666	1.00925	1.03753	0.981748	1.23238	0.275161
gi|483518499	958	11.68	14.64	51.1	29.04	23.9	gi|483518499	Ras suppressor protein 1, partial [Anas platyrhynchos]	Anas platyrhynchos	8	941	13.88	14.65	55.51	26.84	25	gi|483518499	Ras suppressor protein 1, partial [Anas platyrhynchos]	Anas platyrhynchos	8	1.02802	1.22462	0.724436	0.862979	1.09648	1.31826	0.772681	0.937562	0.995628	0.197472
gi|483475208	959	11.64	11.75	80.41	72.16	51.55	gi|483475208	Desmin, partial [Anas platyrhynchos]	Anas platyrhynchos	10	1040	12.71	12.75	83.51	72.16	65.98	gi|483475208	Desmin, partial [Anas platyrhynchos]	Anas platyrhynchos	12	1.27057	1.07647	2.44343	1.97697	1.44544	1.28233	1.22462	1.08643	1.47578	0.453062
gi|483499766	961	11.62	12.09	41.17	10.74	6.064	gi|483499766	ATP-dependent RNA helicase DDX42, partial [Anas platyrhynchos]	Anas platyrhynchos	5	1374	9.29	9.44	35.53	9.149	5.213	gi|483499766	ATP-dependent RNA helicase DDX42, partial [Anas platyrhynchos]	Anas platyrhynchos	5	0.77983	0.405508	0.648634	0.334195	0.981748	0.954993	1.07647	1.05682	0.779774	0.272049
gi|483512566	962	11.6	11.97	33.87	18.33	16.47	gi|483512566	Oxysterol-binding protein 1, partial [Anas platyrhynchos]	Anas platyrhynchos	6	775	16.49	16.85	50.12	27.15	25.29	gi|483512566	Oxysterol-binding protein 1, partial [Anas platyrhynchos]	Anas platyrhynchos	9	1	0.972747	1.03753	1.00925	0.954993	0.946237	0.946237	0.928966	0.974495	0.0351516
gi|483515249	963	11.58	12.85	62.35	45.29	38.82	gi|483515249	60S ribosomal protein L13, partial [Anas platyrhynchos]	Anas platyrhynchos	11	911	14.39	14.7	62.35	41.18	37.65	gi|483515249	60S ribosomal protein L13, partial [Anas platyrhynchos]	Anas platyrhynchos	11	0.704693	1.49969	1.33045	2.67917	0.744732	1.10662	1.24738	1.80302	1.38947	0.59527
gi|483511515	966	11.54	13.34	40.63	10.65	8.807	gi|483511515	Exocyst complex component 5, partial [Anas platyrhynchos]	Anas platyrhynchos	6	744	17.21	18.52	40.34	18.61	11.36	gi|483511515	Exocyst complex component 5, partial [Anas platyrhynchos]	Anas platyrhynchos	8	1.01859	0.937562	1.03753	0.954993	0.92045	1.34276	0.672977	0.928966	0.976729	0.172899
gi|483522149	968	11.52	12.2	62.91	46.48	36.62	gi|483522149	Glyoxalase domain-containing protein 4 [Anas platyrhynchos]	Anas platyrhynchos	9	1050	12.58	12.7	55.87	46.01	39.44	gi|483522149	Glyoxalase domain-containing protein 4 [Anas platyrhynchos]	Anas platyrhynchos	9	1.08643	0.737904	1.21339	0.824138	0.895365	0.660694	1.36773	0.981748	0.970924	0.225693
gi|483512989	969	11.51	14.65	47.96	30.41	28.53	gi|483512989	Nucleosome assembly protein 1-like 4, partial [Anas platyrhynchos]	Anas platyrhynchos	8	1656	7.15	10.45	46.08	31.97	20.38	gi|483512989	Nucleosome assembly protein 1-like 4, partial [Anas platyrhynchos]	Anas platyrhynchos	8	0.887156	0.895365	1.00925	1.02802	0.972747	1	1.0666	1.08643	0.993195	0.0678505
gi|483516353	970	11.48	13.47	39.27	23.68	16.8	gi|483516353	WD40 repeat-containing protein SMU1, partial [Anas platyrhynchos]	Anas platyrhynchos	7	1577	7.71	9.39	39.27	21.66	9.109	gi|483516353	WD40 repeat-containing protein SMU1, partial [Anas platyrhynchos]	Anas platyrhynchos	4	0.895365	1.75388	0.428549	0.862979	1.01859	1.00925	0.972747	0.963829	0.988149	0.340216
gi|483503338	972	11.43	11.99	60.93	28.01	16.46	gi|483503338	Leucine-rich repeat flightless-interacting protein 2, partial [Anas platyrhynchos]	Anas platyrhynchos	6	824	15.59	18.15	64.13	31.45	25.8	gi|483503338	Leucine-rich repeat flightless-interacting protein 2, partial [Anas platyrhynchos]	Anas platyrhynchos	10	0.816582	0.613762	0.787046	0.591562	0.879022	0.887156	0.972747	0.981748	0.816203	0.138378
gi|483519847	973	11.41	12.2	46.65	24.16	14.87	gi|483519847	SNW domain-containing protein 1, partial [Anas platyrhynchos]	Anas platyrhynchos	7	1082	12.25	12.7	51.86	19.33	14.87	gi|483519847	SNW domain-containing protein 1, partial [Anas platyrhynchos]	Anas platyrhynchos	7	0.937562	0.937562	0.954993	0.954993	0.981748	0.704693	1.39316	1.00925	0.984245	0.177504
gi|483522458	974	11.41	11.94	40.92	22.76	21.14	gi|483522458	Phosphoribosyl pyrophosphate synthetase-associated protein 2, partial [Anas platyrhynchos]	Anas platyrhynchos	7	1007	13.14	13.35	40.38	28.18	24.39	gi|483522458	Phosphoribosyl pyrophosphate synthetase-associated protein 2, partial [Anas platyrhynchos]	Anas platyrhynchos	7	1.57036	0.685488	1.57036	0.685488	1.14815	1.01859	1.77011	1.61436	1.25786	0.404554
gi|483500992	975	11.39	12.65	66.01	52.29	39.22	gi|483500992	Heterogeneous nuclear ribonucleoprotein A/B, partial [Anas platyrhynchos]	Anas platyrhynchos	8	936	13.94	14.13	72.55	48.37	43.79	gi|483500992	Heterogeneous nuclear ribonucleoprotein A/B, partial [Anas platyrhynchos]	Anas platyrhynchos	9	1.01859	1.03753	1	1.02802	0.954993	1.09648	1.28233	1.48594	1.11298	0.168669
gi|483501044	976	11.39	12.51	36.18	17.81	13.17	gi|483501044	Transcriptional repressor p66-alpha, partial [Anas platyrhynchos]	Anas platyrhynchos	7	1477	8.32	8.77	33.95	12.99	10.02	gi|483501044	Transcriptional repressor p66-alpha, partial [Anas platyrhynchos]	Anas platyrhynchos	6	1.24738	0.990832	2.22844	1.85353	1.00925	1.01859	1.02802	1.03753	1.3017	0.443468
gi|483509123	977	11.39	11.81	31.76	22.07	19.37	gi|483509123	SHC-transforming protein 1, partial [Anas platyrhynchos]	Anas platyrhynchos	8	862	15.05	15.68	48.2	32.66	26.35	gi|483509123	SHC-transforming protein 1, partial [Anas platyrhynchos]	Anas platyrhynchos	9	1.09648	1.08643	1.08643	1.07647	0.937562	0.724436	0.666807	0.534564	0.901146	0.211955
gi|483501982	979	11.36	11.42	53.09	46.91	38.89	gi|483501982	Rho-related GTP-binding protein RhoG, partial [Anas platyrhynchos]	Anas platyrhynchos	5	1308	9.9	9.99	62.35	50	45.68	gi|483501982	Rho-related GTP-binding protein RhoG, partial [Anas platyrhynchos]	Anas platyrhynchos	5	0.946237	0.981748	1.01859	1.05682	1.03753	1.00925	1.02802	1	1.00977	0.0322338
gi|483501643	980	11.35	14.09	38.1	14.45	8.215	gi|483501643	Type II inositol-1,4,5-trisphosphate 5-phosphatase, partial [Anas platyrhynchos]	Anas platyrhynchos	6	1251	10.43	11.52	38.39	14.02	7.79	gi|483501643	Type II inositol-1,4,5-trisphosphate 5-phosphatase, partial [Anas platyrhynchos]	Anas platyrhynchos	5	1.05682	1.08643	0.981748	1.01859	0.972747	0.92045	1.02802	0.972747	1.00469	0.049748
gi|483518330	981	11.35	13.67	27.33	15.94	12.22	gi|483518330	Importin subunit alpha-3, partial [Anas platyrhynchos]	Anas platyrhynchos	8	1358	9.44	10.38	30.23	18.84	11.8	gi|483518330	Importin subunit alpha-3, partial [Anas platyrhynchos]	Anas platyrhynchos	6	0.440555	0.436516	0.937562	0.912011	0.731139	0.580764	0.92045	0.679204	0.704775	0.194343
gi|483514712	982	11.35	12.54	27.12	6.871	4.605	gi|483514712	Protein TRS85-like protein, partial [Anas platyrhynchos]	Anas platyrhynchos	6	995	13.3	14.94	31.36	9.284	6.067	gi|483514712	Protein TRS85-like protein, partial [Anas platyrhynchos]	Anas platyrhynchos	8	0.946237	0.879022	1.00925	0.937562	1.23595	1.27057	0.654636	0.654636	0.948483	0.214392
gi|483495339	983	11.35	11.57	53.07	20.67	20.67	gi|483495339	Phosphatidylinositol-5-phosphate 4-kinase type-2 alpha, partial [Anas platyrhynchos]	Anas platyrhynchos	10	958	13.77	13.92	56.15	26.54	22.91	gi|483495339	Phosphatidylinositol-5-phosphate 4-kinase type-2 alpha, partial [Anas platyrhynchos]	Anas platyrhynchos	9	0.903649	1.01859	0.855067	0.963829	1.02802	0.946237	1.11686	1.02802	0.982534	0.0771522
gi|483516407	984	11.34	11.68	42.11	20.83	14.25	gi|483516407	Cytochrome P450 20A1, partial [Anas platyrhynchos]	Anas platyrhynchos	6	838	15.4	16.37	47.37	25.22	18.2	gi|483516407	Cytochrome P450 20A1, partial [Anas platyrhynchos]	Anas platyrhynchos	8	0.666807	0.744732	1.31826	1.44544	1.07647	1.0666	1.03753	1.02802	1.04798	0.242369
gi|483511355	985	11.33	12.11	19.71	10.3	8.287	gi|483511355	A kinase anchor protein 1, mitochondrial, partial [Anas platyrhynchos]	Anas platyrhynchos	6	2282	4.26	4.6	22.84	7.615	3.807	gi|483511355	A kinase anchor protein 1, mitochondrial, partial [Anas platyrhynchos]	Anas platyrhynchos	2	1.09648	1.38038	0.887156	1.11686	0.903649	0.903649	0.972747	0.972747	1.02921	0.155571
gi|483501231	986	11.33	11.89	34.36	28.57	22.78	gi|483501231	3,2-trans-enoyl-CoA isomerase, mitochondrial, partial [Anas platyrhynchos]	Anas platyrhynchos	6	1211	10.86	11.06	55.21	40.54	24.32	gi|483501231	3,2-trans-enoyl-CoA isomerase, mitochondrial, partial [Anas platyrhynchos]	Anas platyrhynchos	7	1.83654	1.90546	1.65959	1.70608	0.963829	1	0.937562	0.972747	1.37273	0.410459
gi|483524181	987	11.31	12.41	27.82	8.156	6.034	gi|483524181	Pre-mRNA-processing factor 40-like protein A, partial [Anas platyrhynchos]	Anas platyrhynchos	6	886	14.78	15.31	29.83	10.06	9.385	gi|483524181	Pre-mRNA-processing factor 40-like protein A, partial [Anas platyrhynchos]	Anas platyrhynchos	9	0.954993	0.937562	1.04713	1.02802	0.887156	1	1.36773	1.55597	1.09732	0.220856
gi|483503987	988	11.31	12.02	35.37	19.51	15.61	gi|483503987	ERO1-like protein alpha, partial [Anas platyrhynchos]	Anas platyrhynchos	6	1245	10.48	11.17	49.02	24.63	11.95	gi|483503987	ERO1-like protein alpha, partial [Anas platyrhynchos]	Anas platyrhynchos	5	1.02802	0.946237	0.990832	0.92045	0.895365	0.794328	0.981748	0.870964	0.928492	0.0701907
gi|483508279	989	11.31	11.55	77.27	61.36	53.03	gi|483508279	Prefoldin subunit 5, partial [Anas platyrhynchos]	Anas platyrhynchos	7	1133	11.65	11.76	71.97	53.03	53.03	gi|483508279	Prefoldin subunit 5, partial [Anas platyrhynchos]	Anas platyrhynchos	6	1.02802	1.09648	1.34276	1.40605	0.963829	0.972747	1.02802	1.04713	1.11063	0.157957
gi|483503924	990	11.29	11.67	52.6	41.23	36.69	gi|483503924	Porphobilinogen deaminase, partial [Anas platyrhynchos]	Anas platyrhynchos	9	1090	12.19	12.53	44.48	33.77	27.6	gi|483503924	Porphobilinogen deaminase, partial [Anas platyrhynchos]	Anas platyrhynchos	6	0.717794	0.539511	0.597035	0.457088	1.18032	0.544503	1.28233	0.591562	0.738768	0.293559
gi|483496042	991	11.28	11.52	36.11	14.58	14.58	gi|483496042	Ectonucleotide pyrophosphatase/phosphodiesterase family member 6, partial [Anas platyrhynchos]	Anas platyrhynchos	6	1301	9.96	10.13	41.2	19.91	15.74	gi|483496042	Ectonucleotide pyrophosphatase/phosphodiesterase family member 6, partial [Anas platyrhynchos]	Anas platyrhynchos	6	1.02802	0.809096	1.01859	0.801678	0.539511	0.242103	0.794328	0.343558	0.69711	0.274464
gi|483512428	992	11.21	11.95	41.71	20.29	15.14	gi|483512428	Cadherin-13, partial [Anas platyrhynchos]	Anas platyrhynchos	9	868	14.97	15.24	32.86	20.86	16.71	gi|483512428	Cadherin-13, partial [Anas platyrhynchos]	Anas platyrhynchos	10	1.49969	1.18032	1.61436	1.27057	0.862979	0.937562	1.01859	1.10662	1.18634	0.247352
gi|483491967	994	11.16	12.33	20.86	8.633	8.016	gi|483491967	Epididymis-specific alpha-mannosidase, partial [Anas platyrhynchos]	Anas platyrhynchos	6	969	13.63	14.51	28.16	11.82	9.044	gi|483491967	Epididymis-specific alpha-mannosidase, partial [Anas platyrhynchos]	Anas platyrhynchos	7	1.03753	1.05682	1.05682	1.07647	0.963829	0.928966	1.58489	1.49969	1.15063	0.231934
gi|483507846	995	11.13	11.8	46.71	41.32	34.13	gi|483507846	GTP-binding protein Rheb, partial [Anas platyrhynchos]	Anas platyrhynchos	6	1333	9.61	9.78	50.9	37.72	29.94	gi|483507846	GTP-binding protein Rheb, partial [Anas platyrhynchos]	Anas platyrhynchos	6	0.461318	0.809096	0.879022	1.61436	0.847227	0.870964	1.51356	1.57036	1.07074	0.404307
gi|483499227	996	11.13	11.55	26.84	15.04	13.16	gi|483499227	Raftlin, partial [Anas platyrhynchos]	Anas platyrhynchos	7	826	15.54	16.41	32.99	19.49	16.41	gi|483499227	Raftlin, partial [Anas platyrhynchos]	Anas platyrhynchos	9	1.08643	1.0666	1.13763	1.10662	1.44544	2.55859	0.903649	1.59956	1.36306	0.498003
gi|483503524	998	11.13	11.26	50.74	30.51	24.26	gi|483503524	Vesicular integral-membrane protein VIP36, partial [Anas platyrhynchos]	Anas platyrhynchos	5	1237	10.59	10.63	39.71	26.84	24.26	gi|483503524	Vesicular integral-membrane protein VIP36, partial [Anas platyrhynchos]	Anas platyrhynchos	6	0.92045	0.963829	0.92045	0.963829	0.963829	0.990832	0.946237	0.972747	0.955275	0.0231743
gi|483505362	1000	11.11	12.05	30.24	15.29	9.622	gi|483505362	Sorting nexin-9, partial [Anas platyrhynchos]	Anas platyrhynchos	5	753	17.04	17.62	39	21.48	17.35	gi|483505362	Sorting nexin-9, partial [Anas platyrhynchos]	Anas platyrhynchos	10	0.963829	0.92045	0.963829	0.92045	1.07647	1.04713	1	0.981748	0.984237	0.0520657
gi|483518497	1003	11.09	11.41	47.85	21.2	19.77	gi|483518497	Phosphotriesterase-related protein, partial [Anas platyrhynchos]	Anas platyrhynchos	6	956	13.8	13.97	51.86	30.09	19.77	gi|483518497	Phosphotriesterase-related protein, partial [Anas platyrhynchos]	Anas platyrhynchos	6	1.05682	0.704693	0.946237	0.654636	1.11686	1.01859	0.794328	0.737904	0.878759	0.165833
gi|483516401	1004	11.08	12.5	35.68	10.05	5.961	gi|483516401	Sperm-specific antigen 2, partial [Anas platyrhynchos]	Anas platyrhynchos	6	1416	8.88	10.07	32.21	10.23	5.16	gi|483516401	Sperm-specific antigen 2, partial [Anas platyrhynchos]	Anas platyrhynchos	5	0.963829	0.963829	0.92045	0.912011	0.855067	0.862979	0.847227	0.855067	0.897557	0.0459028
gi|483515692	1005	11.08	11.7	41.39	17.42	12.55	gi|483515692	Zinc finger protein 512, partial [Anas platyrhynchos]	Anas platyrhynchos	6	950	13.83	14.48	44.19	23.22	16.29	gi|483515692	Zinc finger protein 512, partial [Anas platyrhynchos]	Anas platyrhynchos	7	0.972747	1	0.928966	0.963829	0.895365	0.963829	1	1.0666	0.973917	0.0478878
gi|483522793	1006	11.07	12.88	42.14	30.86	20.77	gi|483522793	Vacuolar protein sorting-associated protein 26B, partial [Anas platyrhynchos]	Anas platyrhynchos	7	724	17.62	18.44	43.32	31.16	29.67	gi|483522793	Vacuolar protein sorting-associated protein 26B, partial [Anas platyrhynchos]	Anas platyrhynchos	10	1.0666	0.937562	0.519996	0.47863	0.666807	1.09648	0.496592	0.794328	0.757124	0.238406
gi|483513540	1007	11.06	11.9	60.73	42.47	31.05	gi|483513540	NADH dehydrogenase [ubiquinone] iron-sulfur protein 3, mitochondrial, partial [Anas platyrhynchos]	0	5	745	17.2	18.6	76.26	62.1	50.68	gi|483513540	NADH dehydrogenase [ubiquinone] iron-sulfur protein 3, mitochondrial, partial [Anas platyrhynchos]	0	8	1.01859	0.990832	1	0.972747	0.685488	0.77983	1.33045	1.5417	1.03996	0.25943
gi|483499248	1008	11.06	11.29	48.4	38.79	26.69	gi|483499248	Sodium/potassium-transporting ATPase subunit beta-1, partial [Anas platyrhynchos]	Anas platyrhynchos	8	1016	13.05	13.21	46.62	34.88	26.69	gi|483499248	Sodium/potassium-transporting ATPase subunit beta-1, partial [Anas platyrhynchos]	Anas platyrhynchos	7	0.383707	0.586138	0.465586	0.717794	0.444631	0.625173	0.554626	0.77983	0.569686	0.127836
gi|483524632	1009	11.06	11.12	58.75	30	30	gi|483524632	PEST proteolytic signal-containing nuclear protein, partial [Anas platyrhynchos]	Anas platyrhynchos	7	1296	10.01	10.05	61.87	35.62	35.62	gi|483524632	PEST proteolytic signal-containing nuclear protein, partial [Anas platyrhynchos]	Anas platyrhynchos	6	0.809096	1.34276	0.717794	1.18032	1.10662	1.11686	0.879022	0.887156	1.00496	0.199464
gi|483504816	1010	11.05	11.23	66.87	38.65	31.9	gi|483504816	60S ribosomal protein L21, partial [Anas platyrhynchos]	Anas platyrhynchos	6	1502	8.19	8.7	59.51	39.26	31.9	gi|483504816	60S ribosomal protein L21, partial [Anas platyrhynchos]	Anas platyrhynchos	6	0.549541	0.549541	1.1272	1.08643	0.554626	0.636796	1.25892	1.43219	0.899405	0.341435
gi|483525484	1012	11.03	14.98	35.41	12.79	6.667	gi|483525484	Vascular endothelial growth factor receptor 2, partial [Anas platyrhynchos]	Anas platyrhynchos	6	1173	11.2	14.8	26.12	12.13	9.29	gi|483525484	Vascular endothelial growth factor receptor 2, partial [Anas platyrhynchos]	Anas platyrhynchos	9	0.928966	0.990832	0.928966	0.990832	0.954993	1.10662	0.981748	1.1272	1.00127	0.0708463
gi|483513247	1015	11	14.22	65	34.55	32.27	gi|483513247	Tumor protein D52, partial [Anas platyrhynchos]	Anas platyrhynchos	8	1099	12.1	12.94	46.36	28.18	28.18	gi|483513247	Tumor protein D52, partial [Anas platyrhynchos]	Anas platyrhynchos	7	1.00925	0.990832	0.972747	0.954993	1.00925	1.03753	0.981748	1.00925	0.995701	0.0242459
gi|483506160	1017	10.99	11.91	47.49	33.17	22.86	gi|483506160	Transmembrane protein 43, partial [Anas platyrhynchos]	Anas platyrhynchos	7	615	19.64	20.59	52.51	42.46	30.65	gi|483506160	Transmembrane protein 43, partial [Anas platyrhynchos]	Anas platyrhynchos	11	1.45881	1.01859	1.39316	0.963829	1.03753	1.09648	1.27057	1.35519	1.19927	0.179984
gi|483500689	1018	10.96	11.71	39.07	20.77	14.75	gi|483500689	Uncharacterized protein KIAA0174-like protein, partial [Anas platyrhynchos]	Anas platyrhynchos	6	1170	11.25	12.96	42.08	33.33	17.76	gi|483500689	Uncharacterized protein KIAA0174-like protein, partial [Anas platyrhynchos]	Anas platyrhynchos	7	1.02802	1	1.07647	1.04713	0.946237	0.990832	1	1.03753	1.01578	0.0374913
gi|483506391	1019	10.96	11.1	39.49	26.99	19.32	gi|483506391	Selenocysteine lyase, partial [Anas platyrhynchos]	Anas platyrhynchos	6	1809	6.26	6.27	39.77	20.45	8.807	gi|483506391	Selenocysteine lyase, partial [Anas platyrhynchos]	Anas platyrhynchos	3	0.751623	0.92045	1.25892	1.49969	0.758578	0.751623	1.30617	1.28233	1.06617	0.283536
gi|483501176	1020	10.94	11.12	27.86	16.61	11.07	gi|483501176	Syntaxin-binding protein 3, partial [Anas platyrhynchos]	Anas platyrhynchos	6	1234	10.61	10.95	42.5	14.82	10.71	gi|483501176	Syntaxin-binding protein 3, partial [Anas platyrhynchos]	Anas platyrhynchos	6	2.75423	1.77011	1.95885	1.20226	1.01859	1.01859	1.03753	1.03753	1.47471	0.594915
gi|483511677	1021	10.93	12.88	40.47	14.84	10.62	gi|483511677	SET domain-containing protein 3, partial [Anas platyrhynchos]	Anas platyrhynchos	5	604	19.89	21.4	44.01	23.27	17.2	gi|483511677	SET domain-containing protein 3, partial [Anas platyrhynchos]	Anas platyrhynchos	9	1.0666	1.02802	1.21339	1.1695	0.990832	0.972747	1.03753	1.02802	1.06333	0.0793894
gi|483513054	1022	10.93	11.72	54.18	35.86	23.11	gi|483513054	Scavenger mRNA-decapping enzyme DcpS, partial [Anas platyrhynchos]	Anas platyrhynchos	7	1179	11.17	11.65	56.57	37.05	26.29	gi|483513054	Scavenger mRNA-decapping enzyme DcpS, partial [Anas platyrhynchos]	Anas platyrhynchos	7	1.31826	1.08643	1.11686	0.92045	1.25892	1.04713	1.19124	0.981748	1.11513	0.126922
gi|483516962	1024	10.91	28.75	77.54	65.25	58.05	gi|483516962	14-3-3 protein beta/alpha, partial [Anas platyrhynchos]	Anas platyrhynchos	29	1203	10.92	33.49	88.98	74.15	69.49	gi|483516962	14-3-3 protein beta/alpha, partial [Anas platyrhynchos]	Anas platyrhynchos	38	1.72187	1.87068	0.831764	0.937562	1.04713	1.5417	1.02802	1.57036	1.31864	0.374318
gi|483512147	1025	10.91	13.58	34.39	8.618	4.778	gi|483512147	Structural maintenance of chromosomes protein 2, partial [Anas platyrhynchos]	Anas platyrhynchos	6	1554	7.88	9.52	34.64	11.01	3.498	gi|483512147	Structural maintenance of chromosomes protein 2, partial [Anas platyrhynchos]	Anas platyrhynchos	4	0.928966	0.954993	1.21339	1.25892	1.02802	1.05682	0.937562	0.963829	1.04281	0.119481
gi|483516222	1026	10.88	11.05	53.44	34.39	26.98	gi|483516222	GTPase HRas, partial [Anas platyrhynchos]	Anas platyrhynchos	8	1357	9.46	9.5	47.62	30.69	30.69	gi|483516222	GTPase HRas, partial [Anas platyrhynchos]	Anas platyrhynchos	7	1.14815	1.09648	0.831764	0.801678	1.38038	1.2942	1.13763	1.0666	1.09461	0.187718
gi|483503545	1027	10.87	11.5	40.19	26.58	24.37	gi|483503545	Endophilin-A3, partial [Anas platyrhynchos]	Anas platyrhynchos	6	1423	8.79	9.08	36.71	24.37	18.04	gi|483503545	Endophilin-A3, partial [Anas platyrhynchos]	Anas platyrhynchos	5	0.519996	0.487529	1.36773	1.1695	1.04713	0.698232	0.879022	0.580764	0.843738	0.30523
gi|483525245	1028	10.87	10.99	30.28	12.79	11.73	gi|483525245	Tubulointerstitial nephritis antigen, partial [Anas platyrhynchos]	Anas platyrhynchos	6	1320	9.71	9.83	31.34	14.93	11.51	gi|483525245	Tubulointerstitial nephritis antigen, partial [Anas platyrhynchos]	Anas platyrhynchos	6	0.972747	1.03753	0.879022	0.937562	0.895365	1.14815	0.737904	0.928966	0.942156	0.112114
gi|483501967	1029	10.84	12.09	32.82	8.66	2.913	gi|483501967	Peroxisomal proliferator-activated receptor A-interacting complex 285 kDa protein, partial [Anas platyrhynchos]	Anas platyrhynchos	7	1074	12.3	13.29	31.34	8.194	4.66	gi|483501967	Peroxisomal proliferator-activated receptor A-interacting complex 285 kDa protein, partial [Anas platyrhynchos]	Anas platyrhynchos	12	0.954993	1	1.03753	1.08643	0.619441	0.937562	1.31826	1.95885	1.11413	0.366758
gi|483512586	1030	10.82	12.63	37.14	29.52	23.49	gi|483512586	Casein kinase II subunit alpha', partial [Anas platyrhynchos]	Anas platyrhynchos	6	2255	4.35	8.74	35.87	23.17	15.24	gi|483512586	Casein kinase II subunit alpha', partial [Anas platyrhynchos]	Anas platyrhynchos	4	0.870964	0.870964	1.01859	1.01859	2.65461	2.39883	1.75388	1.55597	1.5178	0.657738
gi|483503152	1031	10.81	11.03	51.81	39.16	30.12	gi|483503152	UPF0587 protein C1orf123, partial [Anas platyrhynchos]	Anas platyrhynchos	6	1064	12.42	12.52	56.63	39.76	35.54	gi|483503152	UPF0587 protein C1orf123, partial [Anas platyrhynchos]	Anas platyrhynchos	7	0.972747	0.963829	0.937562	0.937562	1.2942	1.23595	0.928966	0.879022	1.01873	0.145321
gi|483498904	1032	10.81	10.82	44.27	32.55	25.26	gi|483498904	Actin-related protein 3B, partial [Anas platyrhynchos]	Anas platyrhynchos	9	807	15.91	15.95	47.4	36.72	30.47	gi|483498904	Actin-related protein 3B, partial [Anas platyrhynchos]	Anas platyrhynchos	14	0.679204	1.07647	0.990832	1.57036	0.847227	1.28233	1.15878	1.65959	1.1581	0.315735
gi|483523567	1034	10.75	13.11	29.32	7.703	3.649	gi|483523567	Homeobox protein cut-like 1, partial [Anas platyrhynchos]	Anas platyrhynchos	5	1056	12.51	14.06	33.11	10.07	4.392	gi|483523567	Homeobox protein cut-like 1, partial [Anas platyrhynchos]	Anas platyrhynchos	6	1.02802	0.963829	1.03753	0.972747	0.946237	0.937562	0.937562	0.937562	0.97013	0.0382308
[truncated: 1,656 more rows]

## Sheet: Gene ontology clustering
	Up-regulated proteins
Category	Term	Count	P Value	Fold Enrichment	Genes
GOTERM_BP	GO:0006412~translation	13	1.68e-05	4.655660974	R0JC86, R0L0B4, R0KVM7, R0JUF0, R0LW09, R0L4Y1, R0LXF6, R0L3S3, R0LLL2, R0KBF6, R0M632, R0L3P7, R0KW24
[truncated: 103 more rows]
