# Supplementary material for: Differential proteome response to H5N1 highly pathogenic avian influenza (HPAI) viruses infection in duck
Source: Front Immunol. 2022 Aug 19;13:965454. doi: 10.3389/fimmu.2022.965454 (PMC9438030; doi:10.3389/fimmu.2022.965454)
Supplement: Supplementary file 4 [file Table_3.xlsx]

## Sheet: Table5
																									Group1																				Group2
	Group1 Basic Info												Group2 Basic Info												DK212-1:DK383-1					DK212-2:DK383-1					DK212-1:DK383-2					DK212-2:DK383-2					DK212-1:DK383-1
Accession	N	Unused	Total	%Cov	%Cov(50)	%Cov(95)	Accession	Name	Species	Distinct peptides	Peptides for quantitation	Peptides(95%)	N	Unused	Total	%Cov	%Cov(50)	%Cov(95)	Accession	Name	Species	Distinct peptides	Peptides for quantitation	Peptides(95%)	116:114	PVal 116:114	EF 116:114	LowerCI 116:114	UpperCI 116:114	117:114	PVal 117:114	EF 117:114	LowerCI 117:114	UpperCI 117:114	116:115	PVal 116:115	EF 116:115	LowerCI 116:115	UpperCI 116:115	117:115	PVal 117:115	EF 117:115	LowerCI 117:115	UpperCI 117:115	117:115	PVal 117:115	EF 117:115	LowerCI 117:115	UpperCI 117:115
gi|483514386	1	282.44	282.44	79.95	67.81	57.88	gi|483514386	Myosin-11, partial [Anas platyrhynchos]	Anas platyrhynchos	1982	785	261	2	252.84	252.93	81.41	69.97	58.79	gi|483514386	Myosin-11, partial [Anas platyrhynchos]	Anas platyrhynchos	2189	903	269	0.642688	0.0246458	1.1272	0.570164	0.724436	1.02802	0.626981	1.04713	0.981748	1.0666	0.580764	0.00992715	1.1695	0.524808	0.679204	0.92045	0.812671	1.05682	0.862979	0.972747	0.625173	0.00537157	1.13763	0.559758	0.711214
gi|483513931	2	216.51	218.56	79.44	65.4	54.1	gi|483513931	Spectrin beta chain, brain 1, partial [Anas platyrhynchos]	Anas platyrhynchos	934	551	160	3	237.58	238.73	81.3	69.88	62.44	gi|483513931	Spectrin beta chain, brain 1, partial [Anas platyrhynchos]	Anas platyrhynchos	1149	710	187	2.70396	3.40927e-12	1.59956	1.69044	3.46737	1.77011	0.00348462	1.43219	1.23595	2.01372	0.591562	1.67067e-06	1.23595	0.487529	0.731139	0.37325		1.43219	0.260615	0.534564	5.70164	6.66134e-16	1.36773	4.16869	6.25173
gi|483511695	3	190.67	190.73	53.89	36.28	29.43	gi|483511695	Cytoplasmic dynein 1 heavy chain 1, partial [Anas platyrhynchos]	Anas platyrhynchos	536	360	135	1	303.26	303.26	58.29	40.28	32.04	gi|483511695	Cytoplasmic dynein 1 heavy chain 1, partial [Anas platyrhynchos]	Anas platyrhynchos	626	451	157	0.737904	0.933544	1.20226	0.672977	0.887156	0.711214	0.0616957	1.14815	0.660694	0.816582	0.549541	0.0506601	1.24738	0.483059	0.685488	0.519996	2.552e-05	1.21339	0.465586	0.630957	0.972747	0.722157	1.07647	0.903649	1.04713
gi|483521170	4	159.85	159.98	91.98	82.16	74.3	gi|483521170	Serum albumin, partial [Anas platyrhynchos]	Anas platyrhynchos	4061	1720	220	4	168.36	168.69	91.82	85.27	79.21	gi|483521170	Serum albumin, partial [Anas platyrhynchos]	Anas platyrhynchos	5064	2144	236	1	0.160629	1	1	1	0.981748	0.426926	1	0.981748	0.981748	0.963829	9.4343e-06	1	0.963829	0.963829	0.946237	6.54522e-09	1	0.946237	0.946237	1.00925	0.00233909	1	1.00925	1.00925
gi|483497310	5	142.33	143.36	75.84	59.71	49.12	gi|483497310	Ras GTPase-activating-like protein IQGAP1, partial [Anas platyrhynchos]	Anas platyrhynchos	523	323	99	8	133.88	134.49	74.25	60.32	51.67	gi|483497310	Ras GTPase-activating-like protein IQGAP1, partial [Anas platyrhynchos]	Anas platyrhynchos	549	322	104	1.2942	0.126236	1.18032	1.09648	1.49969	1.21339	0.350169	1.14815	1.05682	1.45881	0.887156	0.362578	1.10662	0.787046	0.981748	0.847227	0.132154	1.11686	0.77983	0.946237	2.01372	0.000689542	1.55597	1.2942	2.83139
gi|483510396	6	142.13	142.13	51.62	43.36	39.08	gi|483510396	Fibronectin, partial [Anas platyrhynchos]	Anas platyrhynchos	520	325	107	6	147.83	147.83	52.69	44.96	40.97	gi|483510396	Fibronectin, partial [Anas platyrhynchos]	Anas platyrhynchos	587	379	113	0.737904	0.464576	1.23595	0.613762	0.912011	2.51189	2.53508e-05	1.70608	1.47231	3.56451	0.253513	1.13006e-10	2.05116	0.169044	0.519996	0.816582	0.021584	1.09648	0.731139	0.895365	1.22462	0.677716	1.18032	1.03753	1.31826
gi|483495208	7	135.09	193.28	77	60.33	53.46	gi|483495208	Myosin-10, partial [Anas platyrhynchos]	Anas platyrhynchos	1142	326	174	5	148.75	205.74	76.95	64.21	54.41	gi|483495208	Myosin-10, partial [Anas platyrhynchos]	Anas platyrhynchos	1276	320	192	1.28233	0.00477076	1.09648	1.1695	1.38038	1.11686	0.401358	1.08643	1.02802	1.20226	0.981748	0.258406	1.07647	0.92045	1.05682	0.855067	0.355368	1.10662	0.772681	0.946237	1.39316	0.0270556	1.21339	1.14815	1.78649
gi|483520992	8	127.53	128.28	51.15	27.03	19.98	gi|483520992	Apolipoprotein B-100, partial [Anas platyrhynchos]	Anas platyrhynchos	341	188	90	7	139.53	139.94	53.34	32.4	25.88	gi|483520992	Apolipoprotein B-100, partial [Anas platyrhynchos]	Anas platyrhynchos	393	228	116	1.15878	0.825819	1.10662	1.04713	1.35519	0.275423	5.42963e-09	1.6293	0.151356	0.448745	0.296483		1.25892	0.195884	0.37325	0.0831764		1.85353	0.0380189	0.15417	1.70608	1.28137e-07	1.22462	1.39316	2.99226
gi|483513220	9	123.42	123.54	49.03	35.7	29.88	gi|483513220	Fibrillin-1, partial [Anas platyrhynchos]	Anas platyrhynchos	464	208	89	9	131.16	131.25	51.36	38.96	31.37	gi|483513220	Fibrillin-1, partial [Anas platyrhynchos]	Anas platyrhynchos	528	257	96	0.619441	0.00808707	1.39316	0.510505	0.862979	0.711214	0.042053	1.23595	0.597035	0.879022	0.331131	2.8891e-07	1.80302	0.203236	0.597035	0.380189	3.30389e-06	1.59956	0.229087	0.608135	0.92045	0.594322	1.09648	0.831764	1.00925
gi|483519329	10	121.89	122.4	67.09	54.27	42	gi|483519329	Clathrin heavy chain 1, partial [Anas platyrhynchos]	Anas platyrhynchos	467	267	88	10	130.59	130.75	64.98	53.25	42.78	gi|483519329	Clathrin heavy chain 1, partial [Anas platyrhynchos]	Anas platyrhynchos	550	336	101	0.698232	0.175035	1.21339	0.642688	0.847227	1.01859	0.270051	1.07647	0.946237	1.09648	0.619441	0.000196228	1.24738	0.544503	0.772681	0.92045	0.16713	1.08643	0.847227	1	0.691831	0.151706	1.21339	0.636796	0.83946
gi|483512519	11	121.47	121.47	90.4	79.73	77.87	gi|483512519	Actin, cytoplasmic 1, partial [Anas platyrhynchos]	Anas platyrhynchos	2922	184	225	11	117.8	117.8	87.2	80	78.13	gi|483512519	Actin, cytoplasmic 1, partial [Anas platyrhynchos]	Anas platyrhynchos	3405	265	255	0.981748	0.0313941	1.03753	0.946237	1.01859	1	0.651868	1.02802	0.972747	1.02802	0.990832	0.0890328	1.03753	0.954993	1.02802	1.00925	0.690902	1.02802	0.981748	1.03753	1.13763	0.697259	1.11686	1.01859	1.22462
gi|483504345	12	113.54	113.82	79.89	67.42	56.96	gi|483504345	Filamin-B, partial [Anas platyrhynchos]	Anas platyrhynchos	453	243	74	12	112.95	113.07	77.89	66.42	60.33	gi|483504345	Filamin-B, partial [Anas platyrhynchos]	Anas platyrhynchos	484	266	83	0.554626	0.0335963	1.41906	0.380189	0.787046	0.831764	0.0493348	1.10662	0.711214	0.92045	0.515229	0.00904913	1.45881	0.380189	0.751623	0.787046	0.0140264	1.10662	0.672977	0.870964	0.704693	0.121174	1.22462	0.586138	0.862979
gi|483501900	13	100.39	100.78	78.22	62.16	51.69	gi|483501900	Ovotransferrin, partial [Anas platyrhynchos]	Anas platyrhynchos	935	470	85	15	96.07	96.86	76.64	62.37	51.37	gi|483501900	Ovotransferrin, partial [Anas platyrhynchos]	Anas platyrhynchos	1102	537	85	0.903649	0.227376	1.0666	0.847227	0.963829	0.356451	7.16625e-07	1.43219	0.275423	0.510505	6.79204	4.24917e-09	2.33346	2.91072	9.72747	2.99226	0.000918188	1.92309	1.55597	4.09261	0.946237	0.0749177	1.05682	0.895365	1
gi|483503929	14	98.75	99.52	76.35	70.48	63.99	gi|483503929	Heat shock cognate 71 kDa protein, partial [Anas platyrhynchos]	Anas platyrhynchos	923	246	107	14	96.81	97.98	78.67	67.08	63.52	gi|483503929	Heat shock cognate 71 kDa protein, partial [Anas platyrhynchos]	Anas platyrhynchos	1134	357	112	0.316228	0.00273807	1.92309	0.255859	0.608135	0.737904	0.418011	1.19124	0.654636	0.879022	0.717794	0.426555	1.22462	0.613762	0.879022	1.64437	0.0961629	1.35519	1.21339	1.90546	0.42462	0.00104766	1.58489	0.319154	0.672977
gi|483522521	15	98.06	98.94	45.01	33.07	25.91	gi|483522521	Fatty acid synthase, partial [Anas platyrhynchos]	Anas platyrhynchos	315	143	62	19	90.91	91.37	51.97	34.58	25.87	gi|483522521	Fatty acid synthase, partial [Anas platyrhynchos]	Anas platyrhynchos	311	144	64	0.349945	1.13764e-05	1.72187	0.244343	0.60256	0.691831	0.00873563	1.1695	0.564937	0.809096	0.534564	0.104601	1.49969	0.444631	0.801678	1.08643	0.719788	1.1272	0.963829	1.25892	0.359749	3.9384e-10	1.58489	0.135519	0.570164
gi|483505678	16	92.89	93.29	58.68	38.74	30.86	gi|483505678	Tight junction protein ZO-1, partial [Anas platyrhynchos]	Anas platyrhynchos	231	147	58	16	92.77	93.13	56.38	37.47	30.06	gi|483505678	Tight junction protein ZO-1, partial [Anas platyrhynchos]	Anas platyrhynchos	229	159	58	1.72187	0.000688706	1.36773	1.25892	2.07014	1.70608	0.0178333	1.43219	1.19124	1.94089	0.529663	0.00195075	1.38038	0.387258	0.731139	0.519996	4.85031e-05	1.34276	0.343558	0.698232	1.59956	0.0113761	1.33045	1.20226	2.93765
gi|483511667	17	92.75	96.94	71.45	64.48	54.92	gi|483511667	Heat shock protein HSP 90-alpha, partial [Anas platyrhynchos]	Anas platyrhynchos	943	544	86	13	104.27	107.02	82.38	69.13	59.29	gi|483511667	Heat shock protein HSP 90-alpha, partial [Anas platyrhynchos]	Anas platyrhynchos	1175	742	96	0.346737	0.000915652	1.58489	0.288403	0.549541	0.981748	0.261369	1.05682	0.928966	1.03753	0.359749	0.00185233	1.52757	0.30479	0.549541	0.990832	0.170624	1.05682	0.946237	1.04713	0.349945	0.000265037	1.49969	0.267917	0.524808
gi|483502186	18	87.01	88.77	75.57	59.24	53.84	gi|483502186	Kinesin-1 heavy chain, partial [Anas platyrhynchos]	Anas platyrhynchos	159	111	47	27	78.69	80.88	73.95	51.68	46.92	gi|483502186	Kinesin-1 heavy chain, partial [Anas platyrhynchos]	Anas platyrhynchos	162	114	51	0.83946	0.589644	1.18032	0.679204	0.990832	1.22462	0.440033	1.20226	1.01859	1.47231	1.07647	0.872474	1.1272	0.954993	1.21339	1.57036	0.145227	1.34276	1.1695	2.14783	1.02802	0.679504	1.14815	0.895365	1.18032
gi|483511900	19	86.99	88.4	49.69	33	25.27	gi|483511900	U5 small nuclear ribonucleoprotein 200 kDa helicase, partial [Anas platyrhynchos]	Anas platyrhynchos	182	119	50	22	82.69	83.25	50.54	32.81	25.88	gi|483511900	U5 small nuclear ribonucleoprotein 200 kDa helicase, partial [Anas platyrhynchos]	Anas platyrhynchos	190	121	52	0.77983	0.54464	1.20226	0.619441	0.937562	0.879022	0.678026	1.1272	0.765597	0.990832	0.903649	0.885805	1.13763	0.758578	1.02802	1.01859	0.93716	1.1272	0.903649	1.18032	0.765597	0.289222	1.1695	0.654636	0.895365
gi|483509425	20	85.41	89.08	74.26	63.37	54.74	gi|483509425	Endoplasmin, partial [Anas platyrhynchos]	Anas platyrhynchos	587	358	68	25	79.75	84.18	81.47	59.69	50.78	gi|483509425	Endoplasmin, partial [Anas platyrhynchos]	Anas platyrhynchos	669	421	59	0.313329	4.30571e-05	1.77011	0.224906	0.554626	1.28233	0.0484054	1.09648	1.1695	1.39316	1.04713	0.645895	1.08643	0.963829	1.1272	4.13048	1.28925e-08	1.80302	2.29087	5.29664	0.280543	1.87493e-05	1.97697	0.210863	0.554626
gi|483515589	21	83.19	84.21	47.43	27.91	22.77	gi|483515589	Myosin light chain kinase, smooth muscle, partial [Anas platyrhynchos]	Anas platyrhynchos	240	142	54	18	91.13	91.98	53.36	34.52	28.54	gi|483515589	Myosin light chain kinase, smooth muscle, partial [Anas platyrhynchos]	Anas platyrhynchos	251	174	57	1.19124	0.177375	1.14815	1.03753	1.35519	2.26987	0.0140722	1.70608	1.33045	3.04789	0.398107	0.000727575	1.70608	0.258226	0.679204	0.717794	0.0202948	1.20226	0.591562	0.862979	1.23595	0.293053	1.1695	1.05682	1.41906
gi|483511459	22	82.94	83.4	84.95	66.26	59.69	gi|483511459	Moesin, partial [Anas platyrhynchos]	Anas platyrhynchos	472	262	62	20	87.71	88.65	86.33	72.84	65.22	gi|483511459	Moesin, partial [Anas platyrhynchos]	Anas platyrhynchos	544	294	67	1.70608	0.00371269	1.35519	1.25892	1.97697	1.15878	0.15284	1.11686	1.03753	1.25892	1.21339	0.280609	1.1272	1.07647	1.30617	0.870964	0.56986	1.10662	0.724436	0.963829	1.65959	0.0151643	1.19124	1.39316	1.8197
gi|483519636	23	81.59	84.31	64.65	36.25	30.34	gi|483519636	Rho-associated protein kinase 2, partial [Anas platyrhynchos]	Anas platyrhynchos	208	76	42	21	86.08	88.32	65.47	42.38	33.03	gi|483519636	Rho-associated protein kinase 2, partial [Anas platyrhynchos]	Anas platyrhynchos	170	79	49	1.03753	0.486921	1.15878	0.895365	1.19124	1.10662	0.6394	1.1695	0.946237	1.33045	0.744732	0.226343	1.24738	0.505825	0.928966	0.787046	0.152795	1.19124	0.613762	0.937562	1.08643	0.844284	1.1695	0.928966	1.45881
gi|483506332	24	78.48	79.74	70.78	57.04	48.66	gi|483506332	Catenin alpha-1, partial [Anas platyrhynchos]	Anas platyrhynchos	256	138	54	26	79.09	79.63	65.31	55.32	48.76	gi|483506332	Catenin alpha-1, partial [Anas platyrhynchos]	Anas platyrhynchos	255	152	54	1.99526	0.0139686	1.57036	1.27057	2.53513	2.42103	4.2982e-05	1.70608	1.41906	3.31131	0.608135	0.00531909	1.25892	0.469894	0.765597	0.737904	0.303775	1.19124	0.597035	0.879022	1.95885	0.00867403	1.52757	1.28233	3.87258
gi|483522999	25	77.61	79.2	52.23	36.53	30.35	gi|483522999	Desmuslin, partial [Anas platyrhynchos]	Anas platyrhynchos	126	81	40	30	76.23	78.31	59.66	40.01	33.44	gi|483522999	Desmuslin, partial [Anas platyrhynchos]	Anas platyrhynchos	128	86	41	1.43219	0.0560701	1.24738	1.14815	2.1677	0.416869	0.00732019	1.72187	0.220801	0.717794	1.02802	0.69563	1.14815	0.895365	1.1695	0.30761	5.42426e-06	1.90546	0.152757	0.586138	1.2942	0.173869	1.23595	1.04713	1.57036
gi|483524795	26	77.56	81.96	67.04	52.22	43.15	gi|483524795	Band 4.1-like protein 2, partial [Anas platyrhynchos]	Anas platyrhynchos	200	98	47	23	80.42	81.9	68.35	57.76	46.67	gi|483524795	Band 4.1-like protein 2, partial [Anas platyrhynchos]	Anas platyrhynchos	237	118	53	3.87258	5.48981e-05	2.51189	1.5417	5.54626	3.59749	0.000352935	2.37684	1.51356	6.48634	0.648634	0.00585729	1.28233	0.448745	0.831764	0.613762	0.0014485	1.33045	0.501187	0.816582	4.36516	5.9576e-05	2.55859	1.70608	9.63829
gi|483521573	27	77.45	82.58	66.88	38.83	27.33	gi|483521573	Early endosome antigen 1, partial [Anas platyrhynchos]	Anas platyrhynchos	170	66	39	39	70.66	73.73	64.93	34.35	24.44	gi|483521573	Early endosome antigen 1, partial [Anas platyrhynchos]	Anas platyrhynchos	147	70	35	1.02802	0.0658313	1.0666	0.963829	1.09648	1.01859	0.107469	1.05682	0.963829	1.07647	0.990832	0.88389	1.0666	0.928966	1.05682	0.981748	0.667106	1.05682	0.928966	1.03753	1.52757	0.00227968	1.2942	1.18032	3.31131
gi|483495312	28	76.85	77.47	92.14	85.24	73.33	gi|483495312	Keratin, type II cytoskeletal cochleal, partial [Anas platyrhynchos]	Anas platyrhynchos	659	220	88	17	91.28	91.42	94.52	86.67	74.05	gi|483495312	Keratin, type II cytoskeletal cochleal, partial [Anas platyrhynchos]	Anas platyrhynchos	706	213	94	4.7863	7.0282e-05	2.26987	2.10863	6.25173	4.05509	5.27e-05	2.14783	1.88799	5.49541	1.04713	0.498036	1.08643	0.963829	1.13763	0.912011	0.429414	1.08643	0.83946	0.990832	2.77971	0.0175188	1.69044	1.64437	4.05509
gi|483500549	29	74.52	75.39	39.81	22.24	18.25	gi|483500549	Collagen alpha-1(XII) chain, partial [Anas platyrhynchos]	Anas platyrhynchos	149	94	47	35	73.89	74.39	42.95	24.83	18.09	gi|483500549	Collagen alpha-1(XII) chain, partial [Anas platyrhynchos]	Anas platyrhynchos	142	97	45	0.37325	2.54748e-05	1.78649	0.188799	0.666807	0.83946	0.182009	1.15878	0.724436	0.972747	0.214783	3.05866e-12	2.07014	0.0862978	0.444631	0.469894	6.08663e-08	1.35519	0.299226	0.636796	0.57544	0.000163905	1.43219	0.474242	0.824138
gi|483504998	30	73.86	77.34	52.17	31.48	25.8	gi|483504998	Bifunctional aminoacyl-tRNA synthetase, partial [Anas platyrhynchos]	Anas platyrhynchos	114	90	39	32	75.48	76.73	50.77	33.65	24.9	gi|483504998	Bifunctional aminoacyl-tRNA synthetase, partial [Anas platyrhynchos]	Anas platyrhynchos	151	108	40	0.847227	0.568254	1.1695	0.608135	0.990832	1.21339	0.648488	1.20226	1.00925	1.55597	0.83946	0.893257	1.18032	0.691831	0.990832	1.20226	0.247795	1.19124	1.00925	1.59956	0.765597	0.0471976	1.18032	0.630957	0.903649
gi|483488373	31	72.54	72.54	86.67	78.33	78.33	gi|483488373	Hemoglobin subunit beta, partial [Anas platyrhynchos]	Anas platyrhynchos	4952	457	223	24	80.41	80.42	88.33	80.83	78.33	gi|483488373	Hemoglobin subunit beta, partial [Anas platyrhynchos]	Anas platyrhynchos	6164	550	296	0.242103	0.688593	1.10662	0.214783	0.267917	0.0444631	0.210078	1.13763	0.0405509	0.0505825	0.119124	0.135667	1.19124	0.1	0.141906	0.0242103	0.0631355	1.19124	0.0203236	0.0288403	0.928966	0.680905	1.00925	0.92045	0.937562
gi|483517353	32	70.73	77.41	63.16	36.65	25.57	gi|483517353	Myosin heavy chain, skeletal muscle, adult, partial [Anas platyrhynchos]	Anas platyrhynchos	141	47	40	45	67.63	72.94	60.83	33.56	25.19	gi|483517353	Myosin heavy chain, skeletal muscle, adult, partial [Anas platyrhynchos]	Anas platyrhynchos	128	34	38	10.7647	1.00194e-09	3.87258	2.77971	19.0546	6.13762	9.938e-06	3.25087	1.88799	10.1859	1.34276	0.0450495	1.20226	1.11686	1.6293	0.711214	0.0391823	1.25892	0.564937	0.895365	8.09096	9.09939e-06	2.80543	2.88403	18.5353
gi|483514518	33	70.04	70.82	72.48	58.23	47.91	gi|483514518	Periostin, partial [Anas platyrhynchos]	Anas platyrhynchos	280	116	44	54	65.24	66.19	67.69	54.18	47.54	gi|483514518	Periostin, partial [Anas platyrhynchos]	Anas platyrhynchos	310	138	46	0.534564	0.346759	1.23595	0.461318	0.660694	0.937562	0.75232	1.15878	0.809096	1.08643	0.246604	0.00270672	1.69044	0.188799	0.416869	0.432514	0.0261473	1.43219	0.343558	0.619441	0.765597	0.380437	1.20226	0.60256	0.92045
gi|483514240	34	69.25	69.33	80.18	60.21	51.05	gi|483514240	Heterogeneous nuclear ribonucleoprotein M, partial [Anas platyrhynchos]	Anas platyrhynchos	176	141	40	29	76.4	76.48	82.13	61.56	53.6	gi|483514240	Heterogeneous nuclear ribonucleoprotein M, partial [Anas platyrhynchos]	Anas platyrhynchos	195	167	44	0.981748	0.723718	1.02802	0.954993	1.00925	0.981748	0.886346	1.02802	0.954993	1.00925	0.990832	0.65116	1.02802	0.963829	1.01859	1	0.508102	1.02802	0.972747	1.02802	0.972747	0.937651	1.01859	0.954993	0.990832
gi|483509083	35	67.72	68.7	86.06	75.6	70.24	gi|483509083	Tubulin beta-2 chain, partial [Anas platyrhynchos]	Anas platyrhynchos	555	0	78	41	70.05	71.13	79.09	73.99	73.73	gi|483509083	Tubulin beta-2 chain, partial [Anas platyrhynchos]	Anas platyrhynchos	660	36	76																					1.01859	0.667998	1.04713	0.972747	1.0666
gi|483513310	36	67.66	68.86	72.12	54.37	48.25	gi|483513310	Transitional endoplasmic reticulum ATPase, partial [Anas platyrhynchos]	Anas platyrhynchos	313	188	42	38	71.73	73.47	75.25	66.87	53	gi|483513310	Transitional endoplasmic reticulum ATPase, partial [Anas platyrhynchos]	Anas platyrhynchos	354	222	49	0.613762	0.536017	1.23595	0.544503	0.758578	0.432514	0.00121268	1.51356	0.343558	0.654636	1.40605	0.00356972	1.19124	1.18032	1.58489	1.00925	0.8214	1.20226	0.83946	1.1695	0.862979	0.430376	1.09648	0.77983	0.946237
gi|483506618	37	67.14	67.99	71.67	45.49	38.33	gi|483506618	Collagen alpha-2(VI) chain, partial [Anas platyrhynchos]	Anas platyrhynchos	531	260	57	34	74.9	75.53	62.75	45.78	39.12	gi|483506618	Collagen alpha-2(VI) chain, partial [Anas platyrhynchos]	Anas platyrhynchos	616	317	63	1.0666	0.975717	1.07647	0.990832	1.14815	1.58489	0.083735	1.28233	1.23595	2.12814	0.359749	2.62573e-05	1.58489	0.229087	0.570164	0.519996	0.00247309	1.30617	0.413047	0.679204	2.58226	0.0389639	1.8197	1.41906	3.43558
gi|483522639	38	66.83	66.91	58.02	42.88	36.68	gi|483522639	Collagen alpha-1(III) chain, partial [Anas platyrhynchos]	Anas platyrhynchos	450	16	75	47	67.54	67.54	57.95	47.21	38.06	gi|483522639	Collagen alpha-1(III) chain, partial [Anas platyrhynchos]	Anas platyrhynchos	530	12	77	1.1272	0.0278858	1.21339	0.928966	1.36773	1.04713	0.273366	1.21339	0.862979	1.27057	1	0.497596	1.22462	0.816582	1.22462	0.92045	0.729155	1.20226	0.765597	1.10662	5.10505	0.000707976	2.24905	2.26987	15.8489
gi|483497641	39	65.76	68.41	50.34	33.16	26.03	gi|483497641	Laminin subunit alpha-4, partial [Anas platyrhynchos]	Anas platyrhynchos	268	146	46	71	58.73	60.3	47.89	29.85	23.29	gi|483497641	Laminin subunit alpha-4, partial [Anas platyrhynchos]	Anas platyrhynchos	289	153	45	1.44544	0.388993	1.33045	1.08643	1.69044	1.58489	0.130075	1.40605	1.1272	1.97697	0.405508	3.08614e-06	1.45881	0.212814	0.591562	0.436516	2.10068e-05	1.40605	0.267917	0.613762	0.963829	0.716009	1.1272	0.772681	1.08643
gi|483507921	40	65.48	66.88	86.67	67.56	62.44	gi|483507921	Tubulin alpha-3 chain, partial [Anas platyrhynchos]	Anas platyrhynchos	682	64	79	1605	7.49	69.17	87.78	73.33	61.56	gi|483507921	Tubulin alpha-3 chain, partial [Anas platyrhynchos]	Anas platyrhynchos	746	57	80	0.413047	0.418101	1.77011	0.235505	0.731139	0.559758	0.74905	1.43219	0.398107	0.801678	0.394457	0.660699	1.85353	0.260615	0.731139	0.554626	0.904865	1.44544	0.387258	0.801678	0.724436	0.956516	1.23595	0.487529	0.895365
gi|483500525	41	65.14	66.83	59.42	34.22	24.96	gi|483500525	Vigilin, partial [Anas platyrhynchos]	Anas platyrhynchos	132	103	30	31	75.72	77.01	66.34	45.81	32.13	gi|483500525	Vigilin, partial [Anas platyrhynchos]	Anas platyrhynchos	145	111	37	1.01859	0.144099	1.1272	0.903649	1.15878	1.1695	0.0119832	1.1695	1	1.39316	1.90546	1.02292e-05	1.41906	1.34276	4.83059	2.1677	6.36624e-07	1.49969	1.44544	5.64937	0.765597	0.489066	1.20226	0.613762	0.92045
gi|483500333	42	64.91	65.97	41.87	18.18	11.28	gi|483500333	RING finger protein 213, partial [Anas platyrhynchos]	Anas platyrhynchos	207	99	44	49	66.4	66.79	43.03	20.43	13.97	gi|483500333	RING finger protein 213, partial [Anas platyrhynchos]	Anas platyrhynchos	206	110	54	0.642688	0.060122	1.33045	0.505825	0.855067	0.737904	0.0464728	1.20226	0.591562	0.887156	3.31131	0.000760015	2.1677	1.52757	4.83059	3.80189	0.000322644	2.39883	1.58489	5.86138	0.895365	0.176311	1.1272	0.794328	1.00925
gi|483506559	43	64.54	65.16	80.23	71.59	61.46	gi|483506559	Plastin-2, partial [Anas platyrhynchos]	Anas platyrhynchos	277	127	51	161	42.13	55.87	75.08	57.31	50	gi|483506559	Plastin-2, partial [Anas platyrhynchos]	Anas platyrhynchos	284	141	50	0.816582	0.575005	1.21339	0.672977	0.990832	1.01859	0.832083	1.11686	0.912011	1.14815	4.69894	0.000268355	2.42103	1.94089	6.79204	6.08135	1.78879e-06	2.88403	2.10863	10	1.00925	0.194066	1.10662	0.912011	1.11686
gi|483518487	44	64.16	67.09	61.18	45.06	35.53	gi|483518487	Programmed cell death 6-interacting protein, partial [Anas platyrhynchos]	Anas platyrhynchos	134	86	33	77	56.51	61.88	60.84	40.64	33.37	gi|483518487	Programmed cell death 6-interacting protein, partial [Anas platyrhynchos]	Anas platyrhynchos	135	80	32	1.00925	0.60081	1.19124	0.847227	1.20226	0.954993	0.533405	1.1695	0.816582	1.11686	2.03236	0.163846	1.48594	1.36773	2.80543	2.03236	0.194941	1.52757	1.33045	2.67917	1.02802	0.916119	1.14815	0.895365	1.20226
gi|483517903	45	63.07	64.46	76.08	56.96	45.06	gi|483517903	Heat shock 70 kDa protein 4L, partial [Anas platyrhynchos]	Anas platyrhynchos	168	100	33	74	57.58	64.77	73.54	54.56	44.18	gi|483517903	Heat shock 70 kDa protein 4L, partial [Anas platyrhynchos]	Anas platyrhynchos	151	94	35	0.37325	0.00330363	1.8197	0.253513	0.679204	0.765597	0.312278	1.18032	0.660694	0.903649	1.08643	0.834122	1.13763	0.954993	1.23595	2.26987	0.00614525	1.72187	1.31826	3.22107	0.519996	0.0131573	1.48594	0.280543	0.772681
gi|483519283	46	62.1	67.53	63.61	38.15	29.47	gi|483519283	Structural maintenance of chromosomes protein 3, partial [Anas platyrhynchos]	Anas platyrhynchos	100	58	32	48	67.51	70.88	63.36	37.81	30.05	gi|483519283	Structural maintenance of chromosomes protein 3, partial [Anas platyrhynchos]	Anas platyrhynchos	118	69	33	0.57544	0.0157888	1.47231	0.394457	0.847227	0.794328	0.114327	1.21339	0.648634	0.963829	0.597035	0.0280051	1.41906	0.413047	0.847227	0.816582	0.139963	1.19124	0.666807	0.972747	1.6293	0.00840694	1.39316	1.1695	2.1677
gi|483499916	47	61.62	63.33	54.29	38.74	31.01	gi|483499916	Coatomer subunit alpha, partial [Anas platyrhynchos]	Anas platyrhynchos	135	101	33	50	65.93	67.25	61.26	46.94	37.51	gi|483499916	Coatomer subunit alpha, partial [Anas platyrhynchos]	Anas platyrhynchos	156	118	41	0.648634	0.0211284	1.2942	0.356451	0.83946	1.03753	0.453047	1.1272	0.92045	1.18032	1.10662	0.72949	1.13763	0.972747	1.2942	1.75388	0.00100242	1.35519	1.2942	3.56451	0.787046	0.158083	1.14815	0.654636	0.903649
gi|483506619	48	61.53	63.55	70.63	49.7	40.08	gi|483506619	Collagen alpha-1(VI) chain, partial [Anas platyrhynchos]	Anas platyrhynchos	584	210	67	37	71.77	73.09	70.24	50	42.96	gi|483506619	Collagen alpha-1(VI) chain, partial [Anas platyrhynchos]	Anas platyrhynchos	648	225	73	2.75423	0.0615178	1.83654	1.49969	3.53183	2.51189	0.0084931	1.78649	1.40605	3.22107	0.654636	0.0834296	1.21339	0.564937	0.794328	0.597035	0.383968	1.25892	0.496592	0.751623	2.26987	0.052179	1.70608	1.33045	3.16228
gi|483506961	49	61.43	62.88	71.3	60.36	57.4	gi|483506961	Dihydropyrimidinase-related protein 2, partial [Anas platyrhynchos]	Anas platyrhynchos	305	109	57	52	65.63	66.49	71.75	62.13	57.25	gi|483506961	Dihydropyrimidinase-related protein 2, partial [Anas platyrhynchos]	Anas platyrhynchos	368	128	57	2.44343	0.0191172	1.64437	1.48594	3.22107	1.41906	0.720399	1.30617	1.08643	1.64437	0.816582	0.84531	1.20226	0.685488	0.981748	0.474242	0.0360965	1.48594	0.316228	0.704693	3.76704	0.0425534	2.35505	1.59956	5.54626
gi|483523601	50	61.3	64.04	46.75	38.39	34.6	gi|483523601	AP-1 complex subunit beta-1, partial [Anas platyrhynchos]	Anas platyrhynchos	95	38	41	72	58.6	60.35	50.98	36.77	32.75	gi|483523601	AP-1 complex subunit beta-1, partial [Anas platyrhynchos]	Anas platyrhynchos	99	36	40	1.24738	0.127378	1.24738	1	1.75388	1.27057	0.441076	1.31826	0.963829	2.1677	0.737904	0.66081	1.36773	0.529663	1.00925	0.758578	0.894489	1.24738	0.597035	0.946237	1.48594	0.212406	1.38038	1.07647	2.83139
gi|483498015	51	61.2	62.62	64.65	57.07	42.03	gi|483498015	Gelsolin, partial [Anas platyrhynchos]	Anas platyrhynchos	247	130	40	56	63.89	65.38	66.45	56.43	44.09	gi|483498015	Gelsolin, partial [Anas platyrhynchos]	Anas platyrhynchos	323	148	40	1.80302	0.29804	1.49969	1.20226	2.35505	1.49969	0.0444852	1.34276	1.11686	1.8197	0.580764	0.0141693	1.33045	0.432514	0.772681	0.474242	0.124123	1.51356	0.316228	0.717794	2.22844	0.00904093	1.57036	1.41906	2.51189
gi|483511444	52	61.04	61.04	86.43	81.43	74.52	gi|483511444	Fibrinogen gamma chain, partial [Anas platyrhynchos]	Anas platyrhynchos	481	193	52	59	62.5	62.99	90	85.24	76.9	gi|483511444	Fibrinogen gamma chain, partial [Anas platyrhynchos]	Anas platyrhynchos	506	216	50	0.613762	0.0894369	1.23595	0.444631	0.758578	0.123595	6.84174e-07	2.96483	0.0457088	0.366438	0.452898	0.00049052	1.31826	0.299226	0.597035	0.0946237	6.60874e-09	3.04789	0.0356451	0.288403	0.744732	0.344246	1.15878	0.580764	0.862979
gi|483507747	53	60.87	62.15	48.59	33.28	28.37	gi|483507747	Nidogen-1, partial [Anas platyrhynchos]	Anas platyrhynchos	251	166	45	46	67.56	67.84	55.74	42.1	36.44	gi|483507747	Nidogen-1, partial [Anas platyrhynchos]	Anas platyrhynchos	276	170	51	0.895365	0.742244	1.14815	0.787046	1.02802	1.0666	0.59602	1.11686	0.954993	1.18032	0.353183	3.52588e-05	1.70608	0.229087	0.60256	0.436516	0.000385732	1.45881	0.270396	0.636796	1.14815	0.709413	1.1695	0.981748	1.33045
gi|483525349	54	60.58	63.36	48.93	34.49	28.05	gi|483525349	Hexokinase-1 [Anas platyrhynchos]	Anas platyrhynchos	163	98	33	76	56.8	57.39	52.81	35.56	29.54	gi|483525349	Hexokinase-1 [Anas platyrhynchos]	Anas platyrhynchos	174	100	38	0.60256	0.102229	1.36773	0.383707	0.824138	0.744732	0.209689	1.22462	0.60256	0.912011	0.855067	0.72459	1.1695	0.642688	1	1.0666	0.962478	1.14815	0.928966	1.24738	0.654636	0.0136589	1.28233	0.398107	0.83946
gi|483504583	55	60.39	60.79	32.16	10.89	8.04	gi|483504583	Hemoglobin subunit alpha-A [Anas platyrhynchos]	Anas platyrhynchos	2952	531	147	121	47.43	48.74	31.99	10.22	8.04	gi|483504583	Hemoglobin subunit alpha-A [Anas platyrhynchos]	Anas platyrhynchos	3358	566	149	1.01859	0.186055	1.00925	1.00925	1.02802	0.787046	0.106369	1.00925	0.77983	0.794328	0.895365	0.134709	1.00925	0.887156	0.903649	0.691831	0.0819078	1.00925	0.685488	0.698232	1.01859	0.60512	1.00925	1.00925	1.02802
gi|483478493	56	60.15	61.43	73.88	58.4	49.81	gi|483478493	T-complex protein 1 subunit gamma, partial [Anas platyrhynchos]	Anas platyrhynchos	161	120	35	63	61.81	62.31	74.44	62.5	55.78	gi|483478493	T-complex protein 1 subunit gamma, partial [Anas platyrhynchos]	Anas platyrhynchos	173	121	36	0.549541	0.0263156	1.41906	0.448745	0.77983	0.717794	0.301477	1.21339	0.529663	0.870964	1.09648	0.655593	1.14815	0.954993	1.24738	1.35519	0.0925278	1.23595	1.09648	1.58489	0.642688	0.0686569	1.28233	0.359749	0.824138
gi|483508530	57	60.09	61.73	53.65	42.28	35.21	gi|483508530	Puromycin-sensitive aminopeptidase, partial [Anas platyrhynchos]	Anas platyrhynchos	147	116	34	55	64.86	65.3	53.29	43.83	40.48	gi|483508530	Puromycin-sensitive aminopeptidase, partial [Anas platyrhynchos]	Anas platyrhynchos	180	132	41	0.619441	0.894379	1.41906	0.428549	0.879022	0.809096	0.541979	1.19124	0.672977	0.963829	0.77983	0.619976	1.22462	0.591562	0.954993	1.00925	0.985649	1.1272	0.895365	1.13763	1.1695	0.532824	1.1695	1	1.40605
gi|483498225	58	59.98	63.62	52.51	37.65	33.64	gi|483498225	Alpha-2-macroglobulin, partial [Anas platyrhynchos]	Anas platyrhynchos	325	112	42	92	53.57	54.67	48.5	39.74	30.17	gi|483498225	Alpha-2-macroglobulin, partial [Anas platyrhynchos]	Anas platyrhynchos	323	87	36	1.69044	0.0670128	1.2942	1.30617	2.03236	0.258226	0.000607407	2.12814	0.17378	0.549541	1.48594	0.0608765	1.22462	1.21339	1.77011	0.237684	0.000266023	2.18776	0.159956	0.519996	1.18032	0.281368	1.14815	1.02802	1.41906
gi|483514525	59	58.6	60.6	53.11	32.02	21.93	gi|483514525	Complement C4, partial [Anas platyrhynchos]	Anas platyrhynchos	181	111	36	33	75.22	77.03	55.83	32.15	27.13	gi|483514525	Complement C4, partial [Anas platyrhynchos]	Anas platyrhynchos	207	131	44	0.83946	0.0992863	1.1695	0.704693	0.981748	0.570164	0.00657318	1.35519	0.452898	0.772681	0.496592	0.00122016	1.40605	0.394457	0.698232	0.353183	9.44704e-05	1.61436	0.265461	0.570164	1.05682	0.874477	1.1272	0.937562	1.22462
gi|483498759	60	58.48	61.85	46.48	30.68	20.34	gi|483498759	UDP-glucose:glycoprotein glucosyltransferase 1, partial [Anas platyrhynchos]	Anas platyrhynchos	102	68	32	36	72.41	72.95	46.21	33.51	28.51	gi|483498759	UDP-glucose:glycoprotein glucosyltransferase 1, partial [Anas platyrhynchos]	Anas platyrhynchos	104	69	43	0.855067	0.96859	1.21339	0.636796	1.03753	1.11686	0.383399	1.1695	0.954993	1.31826	1.08643	0.606003	1.1695	0.928966	1.25892	1.40605	0.142225	1.25892	1.11686	2.07014	0.724436	0.152595	1.24738	0.483059	0.903649
gi|483501740	61	58.31	65.98	59.69	27.17	19.87	gi|483501740	CAP-Gly domain-containing linker protein 1, partial [Anas platyrhynchos]	Anas platyrhynchos	85	39	30	44	68.45	75.2	63.17	37.18	25.5	gi|483501740	CAP-Gly domain-containing linker protein 1, partial [Anas platyrhynchos]	Anas platyrhynchos	125	53	38	1.1695	0.261702	1.22462	0.954993	1.43219	1.41906	0.0456884	1.30617	1.08643	2.03236	1.27057	0.479468	1.27057	1	1.61436	1.57036	0.134156	1.41906	1.10662	2.65461	0.794328	0.16662	1.23595	0.608135	0.981748
gi|483508573	62	58.16	58.67	62.68	41.79	36.84	gi|483508573	Glycogen phosphorylase, brain form, partial [Anas platyrhynchos]	Anas platyrhynchos	169	118	32	61	62.09	62.83	67.03	49.76	42.63	gi|483508573	Glycogen phosphorylase, brain form, partial [Anas platyrhynchos]	Anas platyrhynchos	183	133	37	5.59758	6.30192e-09	2.75423	2.03236	9.2045	3.40408	7.0022e-06	2.18776	1.55597	4.7863	1.28233	0.124376	1.1695	1.09648	1.52757	0.765597	0.355512	1.19124	0.672977	0.912011	4.7863	6.24274e-08	2.58226	1.85353	15.2757
gi|483502081	63	57.65	61.59	93.87	72.09	60.74	gi|483502081	Tropomyosin alpha-1 chain, partial [Anas platyrhynchos]	Anas platyrhynchos	423	171	43	66	59.91	62.02	94.48	75.77	67.79	gi|483502081	Tropomyosin alpha-1 chain, partial [Anas platyrhynchos]	Anas platyrhynchos	399	181	48	0.990832	0.282784	1.10662	0.895365	1.09648	1.25892	0.268154	1.18032	1.0666	1.43219	1.44544	0.184379	1.22462	1.18032	1.95885	1.92309	0.173936	1.52757	1.25892	2.63027	1.30617	0.740076	1.18032	1.10662	1.58489
gi|483509494	64	57.11	61.74	68.7	50	38.42	gi|483509494	Heat shock 70 kDa protein 4, partial [Anas platyrhynchos]	Anas platyrhynchos	125	77	34	40	70.23	70.72	72.52	59.03	51.53	gi|483509494	Heat shock 70 kDa protein 4, partial [Anas platyrhynchos]	Anas platyrhynchos	134	83	43	0.630957	0.109793	1.36773	0.409261	0.862979	0.809096	0.339825	1.19124	0.679204	0.963829	0.724436	0.702385	1.31826	0.505825	0.954993	0.954993	0.7728	1.1695	0.824138	1.11686	0.972747	0.752107	1.02802	0.946237	1
gi|483516172	65	55.94	56.77	73.06	44.03	33.47	gi|483516172	Caldesmon, partial [Anas platyrhynchos]	Anas platyrhynchos	178	100	38	70	58.77	60.7	63.47	46.25	36.94	gi|483516172	Caldesmon, partial [Anas platyrhynchos]	Anas platyrhynchos	219	145	42	2.05116	0.0373158	1.59956	1.28233	2.80543	2.51189	0.00150594	1.85353	1.35519	3.69828	0.731139	0.381772	1.27057	0.580764	0.928966	0.870964	0.971934	1.15878	0.737904	1.00925	3.25087	0.0223367	2.26987	1.43219	4.20727
gi|483511432	66	55.92	56.12	84.43	69.52	60.96	gi|483511432	Fibrinogen beta chain, partial [Anas platyrhynchos]	Anas platyrhynchos	493	211	55	90	53.78	54.02	83.99	65.57	58.99	gi|483511432	Fibrinogen beta chain, partial [Anas platyrhynchos]	Anas platyrhynchos	578	237	56	0.515229	0.2589	1.21339	0.409261	0.625173	0.0787046	1.69416e-05	2.24905	0.0474242	0.177011	0.301995	5.96925e-05	1.39316	0.212814	0.420727	0.0505825	3.96812e-09	2.39883	0.030479	0.121339	0.737904	0.400702	1.1272	0.642688	0.831764
gi|483520005	67	55.47	56.1	59.13	37.12	32.04	gi|483520005	Putative helicase MOV-10, partial [Anas platyrhynchos]	Anas platyrhynchos	106	78	27	123	47.17	50.08	55.5	38.69	30.11	gi|483520005	Putative helicase MOV-10, partial [Anas platyrhynchos]	Anas platyrhynchos	110	85	25	0.255859	5.22852e-07	1.97697	0.0990832	0.505825	0.963829	0.256659	1.15878	0.831764	1.11686	1.0666	0.71815	1.15878	0.92045	1.24738	4.01791	1.01892e-06	1.99526	2.01372	8.79023	0.444631	5.61338e-07	1.36773	0.183654	0.608135
gi|483517497	68	55.18	56.06	60.91	42.5	36.19	gi|483517497	Plasminogen, partial [Anas platyrhynchos]	Anas platyrhynchos	197	126	37	51	65.82	66.4	66.83	48.68	43.76	gi|483517497	Plasminogen, partial [Anas platyrhynchos]	Anas platyrhynchos	196	109	49	1.51356	0.191522	1.25892	1.20226	2.26987	0.529663	0.00238812	1.43219	0.337287	0.758578	0.847227	0.0978754	1.13763	0.642688	0.963829	0.301995	5.10901e-07	1.77011	0.101859	0.534564	1.65959	0.000886154	1.2942	1.28233	2.26987
gi|483502979	69	55.03	57.24	52.78	38.89	31	gi|483502979	AP-2 complex subunit alpha-2, partial [Anas platyrhynchos]	Anas platyrhynchos	131	102	29	67	59.8	61.26	51.67	38	32.56	gi|483502979	AP-2 complex subunit alpha-2, partial [Anas platyrhynchos]	Anas platyrhynchos	138	112	30	1.15878	0.691869	1.1695	0.990832	1.39316	1.40605	0.189949	1.25892	1.11686	2.07014	0.928966	0.53622	1.15878	0.772681	1.07647	1.1695	0.753864	1.1695	1	1.44544	0.862979	0.659788	1.15878	0.711214	1
gi|483508754	70	54.71	56.44	75	70.08	56.63	gi|483508754	T-complex protein 1 subunit theta, partial [Anas platyrhynchos]	Anas platyrhynchos	212	158	35	58	62.96	64.95	76.33	71.21	61.55	gi|483508754	T-complex protein 1 subunit theta, partial [Anas platyrhynchos]	Anas platyrhynchos	234	162	43	0.42462	0.0127798	1.65959	0.313329	0.704693	0.912011	0.597351	1.10662	0.831764	1.00925	0.549541	0.23812	1.41906	0.398107	0.77983	1.1272	0.246539	1.13763	0.990832	1.24738	0.77983	0.277474	1.14815	0.613762	0.895365
gi|483517840	71	54.66	56.49	70.43	57.08	51.54	gi|483517840	Lamin-B2, partial [Anas platyrhynchos]	Anas platyrhynchos	310	167	39	73	58.49	59.65	70.43	59.55	52.57	gi|483517840	Lamin-B2, partial [Anas platyrhynchos]	Anas platyrhynchos	307	181	33	0.903649	0.825006	1.13763	0.704693	1.02802	1.03753	0.901751	1.11686	0.928966	1.1695	0.580764	0.0437562	1.39316	0.343558	0.809096	0.672977	0.0877018	1.23595	0.461318	0.831764	1.58489	0.503816	1.41906	1.11686	1.94089
gi|483506322	72	54.3	60	69.12	53.92	44.12	gi|483506322	Stress-70 protein, mitochondrial, partial [Anas platyrhynchos]	Anas platyrhynchos	241	92	38	98	52.49	57.2	73.86	56.86	48.37	gi|483506322	Stress-70 protein, mitochondrial, partial [Anas platyrhynchos]	Anas platyrhynchos	270	107	37	0.679204	0.0751375	1.27057	0.549541	0.862979	0.724436	0.337618	1.23595	0.619441	0.895365	2.70396	0.11846	1.80302	1.49969	3.76704	2.88403	0.0110229	1.85353	1.55597	4.13048	0.691831	0.0209897	1.22462	0.534564	0.847227
gi|483517083	73	53.72	55	47.12	31	27.35	gi|483517083	Sarcoplasmic/endoplasmic reticulum calcium ATPase 2, partial [Anas platyrhynchos]	Anas platyrhynchos	112	82	32	108	50.66	51.63	43.86	29.27	25.43	gi|483517083	Sarcoplasmic/endoplasmic reticulum calcium ATPase 2, partial [Anas platyrhynchos]	Anas platyrhynchos	111	83	34	0.539511	0.478452	1.61436	0.383707	0.870964	1.47231	0.0187523	1.24738	1.18032	1.97697	0.564937	0.329937	1.48594	0.432514	0.83946	1.51356	0.0428172	1.33045	1.13763	2.07014	0.870964	0.485146	1.13763	0.731139	0.990832
gi|483517386	74	53.64	54.27	69.28	49.58	44.24	gi|483517386	Putative ATP-dependent RNA helicase DDX17, partial [Anas platyrhynchos]	Anas platyrhynchos	119	44	33	88	54.46	54.92	68.11	49.92	46.24	gi|483517386	Putative ATP-dependent RNA helicase DDX17, partial [Anas platyrhynchos]	Anas platyrhynchos	105	46	35	0.981748	0.878528	1.0666	0.92045	1.04713	1.00925	0.757649	1.05682	0.954993	1.0666	0.963829	0.205135	1.0666	0.903649	1.02802	0.990832	0.398804	1.05682	0.937562	1.04713	1.48594	0.0955581	1.33045	1.11686	2.14783
gi|483500270	75	53.52	55.74	55.31	32.46	27.07	gi|483500270	Protein Niban, partial [Anas platyrhynchos]	Anas platyrhynchos	106	68	33	91	53.73	54.74	54.23	36.6	26.89	gi|483500270	Protein Niban, partial [Anas platyrhynchos]	Anas platyrhynchos	106	75	31	1.22462	0.229405	1.20226	1.01859	1.59956	1.01859	0.442802	1.15878	0.879022	1.1695	0.946237	0.749428	1.18032	0.765597	1.11686	0.801678	0.899331	1.22462	0.554626	0.981748	1.44544	0.0170049	1.28233	1.1272	2.80543
gi|483522782	76	53.41	54.69	58.37	51.71	44.72	gi|483522782	Protein disulfide-isomerase A4, partial [Anas platyrhynchos]	Anas platyrhynchos	207	132	33	65	61.15	61.71	64.88	59.19	51.06	gi|483522782	Protein disulfide-isomerase A4, partial [Anas platyrhynchos]	Anas platyrhynchos	239	154	36	0.356451	0.000879875	1.72187	0.222843	0.613762	0.92045	0.56979	1.1272	0.824138	1.03753	1.41906	0.379557	1.34276	1.05682	1.67494	3.69828	1.48239e-05	2.10863	1.75388	6.08135	0.448745	6.91587e-06	1.48594	0.293765	0.666807
gi|483510407	77	52.77	54.05	76.15	57.24	56.56	gi|483510407	Bifunctional purine biosynthesis protein PURH, partial [Anas platyrhynchos]	Anas platyrhynchos	110	79	33	87	54.6	56.57	76.83	64.74	57.07	gi|483510407	Bifunctional purine biosynthesis protein PURH, partial [Anas platyrhynchos]	Anas platyrhynchos	143	105	37	0.981748	0.525702	1.15878	0.83946	1.13763	0.731139	0.0909546	1.24738	0.524808	0.912011	0.972747	0.926029	1.1695	0.765597	1.13763	0.724436	0.261791	1.27057	0.474242	0.92045	0.60256	0.0163644	1.2942	0.340408	0.77983
gi|483516956	78	52.54	54.61	42.94	34.11	28.32	gi|483516956	Exportin-2, partial [Anas platyrhynchos]	Anas platyrhynchos	97	66	27	165	41.6	43.72	43.55	30.56	23.96	gi|483516956	Exportin-2, partial [Anas platyrhynchos]	Anas platyrhynchos	93	64	23	0.717794	0.511995	1.2942	0.398107	0.928966	0.831764	0.526093	1.22462	0.636796	1.01859	0.758578	0.702229	1.25892	0.474242	0.954993	0.879022	0.673537	1.20226	0.698232	1.05682	1.02802	0.461066	1.04713	0.981748	1.07647
gi|483506496	79	52.48	55.08	41.44	28.07	22.2	gi|483506496	Cytoplasmic FMR1-interacting protein 1, partial [Anas platyrhynchos]	Anas platyrhynchos	155	71	31	53	65.38	66.65	44.49	33.15	27.68	gi|483506496	Cytoplasmic FMR1-interacting protein 1, partial [Anas platyrhynchos]	Anas platyrhynchos	152	89	36	2.99226	1.41546e-05	2.01372	1.48594	5.86138	2.58226	6.97431e-05	1.8197	1.41906	4.65586	1.36773	0.335211	1.23595	1.10662	1.92309	1.24738	0.459104	1.20226	1.03753	1.6293	1.40605	0.00380558	1.25892	1.11686	1.78649
gi|483505582	80	52.47	54.78	87.76	75.29	69.88	gi|483505582	Protein disulfide-isomerase A3, partial [Anas platyrhynchos]	Anas platyrhynchos	366	202	47	89	53.95	56.25	82.12	74.12	67.29	gi|483505582	Protein disulfide-isomerase A3, partial [Anas platyrhynchos]	Anas platyrhynchos	466	286	50	0.239883	0.00216993	2.10863	0.180302	0.505825	0.946237	0.590084	1.08643	0.862979	1.02802	0.946237	0.119442	1.11686	0.862979	1.05682	3.7325	1.02741e-05	1.97697	1.88799	4.87529	0.510505	0.007242	1.38038	0.366438	0.704693
gi|483503461	81	52.45	53.28	63.79	46.72	35.86	gi|483503461	Polyadenylate-binding protein 1, partial [Anas platyrhynchos]	Anas platyrhynchos	123	38	32	83	55.54	55.91	64.66	50	40.86	gi|483503461	Polyadenylate-binding protein 1, partial [Anas platyrhynchos]	Anas platyrhynchos	128	44	38	0.77983	0.903479	1.31826	0.60256	1.02802	0.83946	0.883785	1.25892	0.666807	1.05682	1.55597	0.176	1.43219	1.08643	2.26987	1.64437	0.264591	1.48594	1.10662	2.55859	0.772681	0.135377	1.23595	0.57544	0.954993
gi|483523416	82	52.32	54.14	54.92	33.58	25.1	gi|483523416	Protein phosphatase 1 regulatory subunit 12A, partial [Anas platyrhynchos]	Anas platyrhynchos	175	70	24	84	55.37	56.59	58.47	40.27	32.32	gi|483523416	Protein phosphatase 1 regulatory subunit 12A, partial [Anas platyrhynchos]	Anas platyrhynchos	155	81	28	0.972747	0.742195	1.05682	0.92045	1.02802	1.01859	0.352191	1.04713	0.972747	1.0666	0.972747	0.604766	1.05682	0.92045	1.02802	1.01859	0.456747	1.04713	0.972747	1.0666	0.972747	0.470949	1.1695	0.847227	1.13763
gi|483503799	83	52.17	55.32	45.29	29.34	21.74	gi|483503799	Cullin-associated NEDD8-dissociated protein 1, partial [Anas platyrhynchos]	Anas platyrhynchos	140	90	28	82	55.57	57.52	46.03	30.99	22.73	gi|483503799	Cullin-associated NEDD8-dissociated protein 1, partial [Anas platyrhynchos]	Anas platyrhynchos	129	92	29	0.794328	0.806008	1.22462	0.679204	0.972747	0.731139	0.115888	1.20226	0.580764	0.879022	0.731139	0.741915	1.25892	0.608135	0.92045	0.679204	0.0363046	1.22462	0.544503	0.831764	1.20226	0.484696	1.19124	1.00925	1.58489
gi|483513364	84	52.07	52.6	40.51	13.25	7.659	gi|483513364	Bullous pemphigoid antigen 1, isoforms 6/9/10, partial [Anas platyrhynchos]	Anas platyrhynchos	323	97	56	28	78.24	78.37	43.21	15.24	10.08	gi|483513364	Bullous pemphigoid antigen 1, isoforms 6/9/10, partial [Anas platyrhynchos]	Anas platyrhynchos	307	116	74	1.49969	0.0149906	1.27057	1.18032	2.05116	1.39316	0.257681	1.30617	1.0666	1.65959	0.816582	0.797845	1.20226	0.711214	0.981748	0.751623	0.0394272	1.19124	0.625173	0.895365	2.29087	1.98498e-06	1.67494	1.36773	3.0761
gi|483517906	85	51.81	52.16	88.55	73.4	71.38	gi|483517906	Annexin A5, partial [Anas platyrhynchos]	Anas platyrhynchos	608	390	45	124	47.14	48.16	91.92	80.47	71.04	gi|483517906	Annexin A5, partial [Anas platyrhynchos]	Anas platyrhynchos	646	416	45	0.636796	0.950128	1.21339	0.580764	0.772681	1.23595	0.0900415	1.09648	1.1272	1.34276	0.465586	0.448488	1.34276	0.409261	0.625173	0.912011	0.394072	1.07647	0.855067	0.981748	1.27057	0.453665	1.11686	1.13763	1.36773
gi|483502310	86	51.67	54.23	45.73	20.73	17.13	gi|483502310	Eukaryotic translation initiation factor 4 gamma 3, partial [Anas platyrhynchos]	Anas platyrhynchos	78	55	27	143	44.39	45.5	42.43	21.09	15.44	gi|483502310	Eukaryotic translation initiation factor 4 gamma 3, partial [Anas platyrhynchos]	Anas platyrhynchos	83	60	23	0.824138	0.642768	1.23595	0.648634	1.01859	1.21339	0.323538	1.24738	0.972747	1.75388	1.34276	0.0564397	1.2942	1.03753	2.01372	1.90546	0.0174739	1.5417	1.23595	4.20727	0.642688	0.0156984	1.30617	0.376704	0.83946
gi|483501206	87	51.63	64.99	64.58	47.11	36.69	gi|483501206	Protein 4.1, partial [Anas platyrhynchos]	Anas platyrhynchos	120	74	34	75	57.38	66.7	66.44	46.76	38.89	gi|483501206	Protein 4.1, partial [Anas platyrhynchos]	Anas platyrhynchos	146	96	36	2.10863	4.46563e-05	1.45881	1.44544	3.25087	0.356451	0.0675419	1.78649	0.265461	0.636796	0.83946	0.266101	1.14815	0.724436	0.963829	0.141906	5.8319e-09	2.65461	0.0787046	0.376704	1.69044	0.00662735	1.33045	1.27057	2.42103
gi|483525630	88	51.16	51.76	70.53	64.05	58.94	gi|483525630	T-complex protein 1 subunit beta, partial [Anas platyrhynchos]	Anas platyrhynchos	143	99	32	109	50.2	50.93	73.08	64.05	57.56	gi|483525630	T-complex protein 1 subunit beta, partial [Anas platyrhynchos]	Anas platyrhynchos	226	161	34	0.387258	0.000563695	1.75388	0.285759	0.679204	0.608135	0.0217739	1.33045	0.47863	0.809096	0.816582	0.718485	1.20226	0.704693	0.981748	1.25892	0.265877	1.21339	1.03753	1.5417	0.505825	0.000834493	1.27057	0.440555	0.642688
gi|483511443	89	51.09	52.23	70.15	53.82	44.04	gi|483511443	Fibrinogen alpha chain, partial [Anas platyrhynchos]	Anas platyrhynchos	418	141	53	57	63.7	64.24	73.76	60.64	52.34	gi|483511443	Fibrinogen alpha chain, partial [Anas platyrhynchos]	Anas platyrhynchos	511	159	59	0.440555	0.0381708	1.36773	0.316228	0.60256	0.0765597	5.4444e-06	3.10456	0.0524807	0.237684	0.237684	7.81281e-05	1.55597	0.155597	0.369828	0.0496592	8.56912e-09	2.99226	0.0319154	0.148594	0.809096	0.00110091	1.10662	0.704693	0.895365
gi|483507988	90	50.63	52.75	69.23	50.72	32.89	gi|483507988	Alpha-actinin-2, partial [Anas platyrhynchos]	Anas platyrhynchos	526	124	48	42	69.66	71.51	71.91	54.07	46.04	gi|483507988	Alpha-actinin-2, partial [Anas platyrhynchos]	Anas platyrhynchos	667	138	63	0.679204	0.12378	1.2942	0.580764	0.879022	1.04713	0.414716	1.1272	0.928966	1.18032	1.10662	0.349467	1.15878	0.954993	1.36773	1.70608	0.0272111	1.41906	1.20226	2.29087	0.954993	0.719333	1.04713	0.912011	1
gi|483498688	91	50.07	53.5	48.45	31.14	23.99	gi|483498688	Regulator of nonsense transcripts 1, partial [Anas platyrhynchos]	Anas platyrhynchos	87	62	23	106	51.27	52.88	45.72	33.02	28.41	gi|483498688	Regulator of nonsense transcripts 1, partial [Anas platyrhynchos]	Anas platyrhynchos	84	67	26	0.912011	0.641858	1.19124	0.731139	1.08643	1.47231	0.242632	1.30617	1.1272	1.83654	1.1695	0.106067	1.21339	0.963829	1.45881	1.87068	0.000756542	1.47231	1.27057	2.96483	0.831764	0.212123	1.20226	0.685488	1
gi|483524601	92	49.95	51.2	77.49	65.58	52.81	gi|483524601	Elongation factor 1-alpha 1, partial [Anas platyrhynchos]	Anas platyrhynchos	412	223	35	131	46.45	47.45	78.35	55.63	45.89	gi|483524601	Elongation factor 1-alpha 1, partial [Anas platyrhynchos]	Anas platyrhynchos	311	126	30	0.57544	0.479366	1.31826	0.474242	0.758578	0.559758	0.506509	1.30617	0.440555	0.731139	2.60615	0.121618	1.61436	1.61436	2.99226	2.58226	0.112427	1.64437	1.57036	2.91072	0.625173	0.0074661	1.28233	0.501187	0.801678
gi|483525386	93	49.88	51.67	53.23	25.93	22.02	gi|483525386	Golgi apparatus protein 1, partial [Anas platyrhynchos]	Anas platyrhynchos	75	56	24	117	47.93	48.76	56.26	29.65	23.58	gi|483525386	Golgi apparatus protein 1, partial [Anas platyrhynchos]	Anas platyrhynchos	88	62	25	0.862979	0.339689	1.20226	0.691831	1.03753	1.20226	0.307243	1.20226	1	1.55597	1.22462	0.167289	1.25892	0.972747	1.87068	1.64437	0.00284055	1.36773	1.20226	3.59749	0.92045	0.79679	1.18032	0.751623	1.08643
gi|483505402	94	49.83	52.93	53.43	27.73	21.65	gi|483505402	Myosin-Ib, partial [Anas platyrhynchos]	Anas platyrhynchos	75	42	24	113	48.42	49.16	49.3	29.49	20.77	gi|483505402	Myosin-Ib, partial [Anas platyrhynchos]	Anas platyrhynchos	88	45	23	1.58489	0.111445	1.40605	1.1272	3.13329	1.90546	0.00249592	1.51356	1.25892	5.01187	0.912011	0.341523	1.22462	0.660694	1.11686	1.13763	0.679886	1.24738	0.912011	1.43219	1.44544	0.0686457	1.28233	1.1272	4.09261
gi|483502065	95	49.38	50.56	80.59	70.07	61.51	gi|483502065	Annexin A2, partial [Anas platyrhynchos]	Anas platyrhynchos	627	405	41	103	51.61	52.39	78.95	69.74	65.79	gi|483502065	Annexin A2, partial [Anas platyrhynchos]	Anas platyrhynchos	651	427	45	0.432514	0.00057644	1.49969	0.337287	0.648634	0.666807	0.0551416	1.20226	0.580764	0.801678	1	0.160533	1.09648	0.912011	1.07647	1.57036	0.000855036	1.2942	1.21339	1.7378	0.496592	0.00332133	1.40605	0.409261	0.698232
gi|483517332	96	49.34	52.91	42.92	26.32	19.91	gi|483517332	Canalicular multispecific organic anion transporter 2, partial [Anas platyrhynchos]	Anas platyrhynchos	74	43	27	86	55	56.87	39.88	25.73	21.69	gi|483517332	Canalicular multispecific organic anion transporter 2, partial [Anas platyrhynchos]	Anas platyrhynchos	89	55	31	1.38038	0.0395055	1.30617	1.05682	1.87068	1.61436	0.00518978	1.40605	1.14815	2.80543	0.870964	0.63746	1.23595	0.679204	1.07647	1.05682	0.747378	1.22462	0.862979	1.31826	1.69044	0.114058	1.39316	1.21339	3.53183
gi|483515817	97	49.26	49.55	58.43	44.27	36.68	gi|483515817	Catenin beta-1, partial [Anas platyrhynchos]	Anas platyrhynchos	111	77	27	80	55.84	56.44	61.52	49.55	45.95	gi|483515817	Catenin beta-1, partial [Anas platyrhynchos]	Anas platyrhynchos	146	93	36	1.34276	0.0377555	1.22462	1.09648	2.72898	1.6293	0.00513401	1.33045	1.22462	3.59749	0.724436	0.132774	1.27057	0.49204	0.92045	0.887156	0.658399	1.1695	0.737904	1.03753	1.64437	0.00108624	1.31826	1.24738	2.60615
gi|483507440	98	49.21	50.51	54.9	36.43	29.02	gi|483507440	Vacuolar protein sorting-associated protein 35, partial [Anas platyrhynchos]	Anas platyrhynchos	126	90	27	107	51.16	52.38	55.78	39.32	34.42	gi|483507440	Vacuolar protein sorting-associated protein 35, partial [Anas platyrhynchos]	Anas platyrhynchos	115	82	31	0.691831	0.463299	1.28233	0.554626	0.887156	1.33045	0.482055	1.18032	1.1272	1.5417	0.47863	0.0328398	1.55597	0.387258	0.744732	0.963829	0.74168	1.14815	0.831764	1.10662	0.990832	0.670288	1.08643	0.912011	1.07647
gi|483501090	99	49.09	51.61	59.69	43.6	38.9	gi|483501090	Coatomer subunit beta', partial [Anas platyrhynchos]	Anas platyrhynchos	107	55	30	62	61.82	63.48	62.87	47.83	42.66	gi|483501090	Coatomer subunit beta', partial [Anas platyrhynchos]	Anas platyrhynchos	121	75	35	0.895365	0.741539	1.22462	0.685488	1.09648	1.04713	0.393541	1.18032	0.887156	1.25892	1.25892	0.68436	1.21339	1.03753	1.57036	1.47231	0.110952	1.31826	1.11686	2.0893	0.679204	0.0134049	1.25892	0.444631	0.855067
gi|483523211	100	48.63	50.05	61.22	45.5	38.24	gi|483523211	Collagen alpha-2(I) chain, partial [Anas platyrhynchos]	Anas platyrhynchos	170	31	40	101	51.9	53.89	61.49	45.32	42.05	gi|483523211	Collagen alpha-2(I) chain, partial [Anas platyrhynchos]	Anas platyrhynchos	169	23	44	1.1695	0.269631	1.41906	0.824138	1.5417	2.44343	0.0512137	1.87068	1.30617	5.01187	0.356451	0.224143	1.77011	0.140605	0.630957	0.642688	0.345472	1.34276	0.413047	0.862979	2.1677	0.0204481	1.61436	1.34276	10.2802
gi|483482551	101	48.49	49.95	48.14	33.41	27.22	gi|483482551	Cytoplasmic aconitate hydratase, partial [Anas platyrhynchos]	Anas platyrhynchos	100	84	28	140	44.82	45.6	46.57	27.78	24.41	gi|483482551	Cytoplasmic aconitate hydratase, partial [Anas platyrhynchos]	Anas platyrhynchos	111	94	25	0.353183	0.00152072	1.94089	0.195884	0.685488	0.816582	0.765017	1.22462	0.654636	1	0.691831	0.954631	1.35519	0.483059	0.937562	1.59956	0.00248196	1.35519	1.18032	2.0893	0.772681	0.147551	1.19124	0.60256	0.92045
gi|483505630	102	47.79	48.51	53.51	36.99	32.38	gi|483505630	Microtubule-associated protein 4, partial [Anas platyrhynchos]	Anas platyrhynchos	129	75	34	94	53.16	54.09	54.98	36.16	32.56	gi|483505630	Microtubule-associated protein 4, partial [Anas platyrhynchos]	Anas platyrhynchos	153	89	35	2.22844	0.0120605	1.61436	1.38038	3.69828	3.90841	0.00315818	2.24905	1.7378	7.7983	0.679204	0.428352	1.2942	0.496592	0.879022	1.1272	0.892181	1.19124	0.946237	1.34276	4.44631	8.80079e-05	2.67917	1.65959	13.4277
gi|483525564	103	47.67	49.23	52.53	30.46	20.41	gi|483525564	STE20-like serine/threonine-protein kinase, partial [Anas platyrhynchos]	Anas platyrhynchos	90	50	23	104	51.49	53.37	48.71	28.96	22.82	gi|483525564	STE20-like serine/threonine-protein kinase, partial [Anas platyrhynchos]	Anas platyrhynchos	80	48	29	1.28233	0.073977	1.23595	1.03753	1.7378	1.10662	0.338268	1.20226	0.92045	1.36773	1.1272	0.640884	1.21339	0.928966	1.39316	0.954993	0.704779	1.19124	0.809096	1.13763	1.36773	0.115304	1.27057	1.07647	2.42103
gi|483509269	104	47.6	49.55	58.11	30.37	26.32	gi|483509269	C-1-tetrahydrofolate synthase, cytoplasmic, partial [Anas platyrhynchos]	Anas platyrhynchos	88	54	26	99	52.38	53.78	56.25	38.6	32.02	gi|483509269	C-1-tetrahydrofolate synthase, cytoplasmic, partial [Anas platyrhynchos]	Anas platyrhynchos	98	60	29	0.394457	0.0408702	1.80302	0.210863	0.711214	0.928966	0.698432	1.19124	0.751623	1.10662	0.409261	0.0167723	1.75388	0.239883	0.717794	0.963829	0.925717	1.19124	0.816582	1.14815	0.405508	1.63739e-05	1.6293	0.161436	0.660694
gi|483510296	105	47.47	50.03	60.38	52.18	47.47	gi|483510296	60 kDa heat shock protein, mitochondrial, partial [Anas platyrhynchos]	Anas platyrhynchos	176	116	33	81	55.77	56.92	74.52	63.35	57.94	gi|483510296	60 kDa heat shock protein, mitochondrial, partial [Anas platyrhynchos]	Anas platyrhynchos	226	134	41	0.316228	0.000895835	1.94089	0.195884	0.613762	0.60256	0.0551792	1.2942	0.409261	0.77983	0.483059	0.0793105	1.6293	0.387258	0.787046	0.972747	0.684021	1.11686	0.862979	1.08643	0.301995	0.00139038	1.88799	0.214783	0.570164
gi|483517495	106	47.4	52.07	67.41	57.04	50.93	gi|483517495	T-complex protein 1 subunit alpha, partial [Anas platyrhynchos]	Anas platyrhynchos	136	85	31	97	52.61	55.09	67.04	58.15	50.93	gi|483517495	T-complex protein 1 subunit alpha, partial [Anas platyrhynchos]	Anas platyrhynchos	160	103	37	0.887156	0.83054	1.15878	0.751623	1.02802	0.672977	0.369494	1.35519	0.515229	0.912011	1.38038	0.499158	1.28233	1.07647	1.95885	1.10662	0.989978	1.1695	0.946237	1.41906	0.515229	0.0159621	1.41906	0.293765	0.731139
gi|483502176	107	47.28	48.1	42.2	18.22	13.51	gi|483502176	Supervillin, partial [Anas platyrhynchos]	Anas platyrhynchos	80	44	27	96	52.77	53.38	41.34	19.63	15.96	gi|483502176	Supervillin, partial [Anas platyrhynchos]	Anas platyrhynchos	94	57	30	1.00925	0.47195	1.0666	0.946237	1.07647	1.00925	0.532703	1.0666	0.946237	1.07647	1.01859	0.346155	1.0666	0.954993	1.08643	1.01859	0.368655	1.0666	0.954993	1.08643	0.928966	0.31097	1.09648	0.83946	1.01859
gi|483496900	108	47.01	48.44	67.77	60.95	52.27	gi|483496900	Aldehyde dehydrogenase, mitochondrial, partial [Anas platyrhynchos]	Anas platyrhynchos	144	81	30	122	47.32	48.18	66.32	57.64	54.75	gi|483496900	Aldehyde dehydrogenase, mitochondrial, partial [Anas platyrhynchos]	Anas platyrhynchos	169	95	35	0.340408	0.00769188	1.94089	0.185353	0.660694	1.6293	0.118597	1.24738	1.30617	1.97697	0.765597	0.787867	1.23595	0.597035	0.946237	3.76704	0.000921279	2.05116	1.83654	5.91562	0.809096	0.525566	1.21339	0.580764	0.981748
gi|483506330	109	46.78	49.58	52.82	39.84	27.2	gi|483506330	Matrin-3, partial [Anas platyrhynchos]	Anas platyrhynchos	128	89	28	64	61.49	62.08	58.24	45.49	37.13	gi|483506330	Matrin-3, partial [Anas platyrhynchos]	Anas platyrhynchos	139	97	35	1.36773	0.79602	1.2942	1.05682	1.6293	1.59956	0.242751	1.43219	1.11686	1.99526	1.52757	0.419055	1.35519	1.1272	2.05116	1.78649	0.0903154	1.49969	1.19124	2.80543	1.08643	0.594705	1.14815	0.946237	1.38038
gi|483498227	110	46.61	47.75	46.02	24.6	18.57	gi|483498227	Ovostatin, partial [Anas platyrhynchos]	Anas platyrhynchos	92	55	26	129	46.48	46.92	43.87	25.71	17.53	gi|483498227	Ovostatin, partial [Anas platyrhynchos]	Anas platyrhynchos	87	57	23	0.981748	0.831606	1.25892	0.77983	1.23595	2.22844	3.63987e-07	1.49969	1.48594	3.90841	1.19124	0.54774	1.18032	1.00925	1.40605	3.0761	2.50052e-08	1.95885	1.57036	4.87529	1.41906	0.158341	1.38038	1.02802	2.48886
gi|483513705	111	46.59	47.33	66.33	53.64	41.62	gi|483513705	Transketolase, partial [Anas platyrhynchos]	Anas platyrhynchos	158	109	30	119	47.83	49.23	71.24	55.5	46.19	gi|483513705	Transketolase, partial [Anas platyrhynchos]	Anas platyrhynchos	169	112	33	0.824138	0.960812	1.19124	0.619441	0.981748	0.963829	0.95791	1.15878	0.83946	1.11686	0.672977	0.174713	1.2942	0.436516	0.870964	0.787046	0.20678	1.15878	0.60256	0.912011	0.862979	0.719915	1.13763	0.765597	0.981748
gi|483503989	112	46.43	48.34	52.83	37.88	31.49	gi|483503989	Fermitin family-like protein 2, partial [Anas platyrhynchos]	Anas platyrhynchos	147	102	27	110	49.66	51.49	58.49	40.49	35.99	gi|483503989	Fermitin family-like protein 2, partial [Anas platyrhynchos]	Anas platyrhynchos	167	114	33	1	0.997791	1.41906	0.704693	1.1695	2.208	0.0153335	1.64437	1.34276	3.16228	0.428549	0.00118188	1.59956	0.20893	0.685488	0.887156	0.306401	1.13763	0.772681	1.00925	1.65959	0.0830154	1.41906	1.1695	2.80543
gi|483520088	113	46.35	48.25	46.06	21.71	14.56	gi|483520088	Myoferlin, partial [Anas platyrhynchos]	Anas platyrhynchos	126	54	26	78	56.15	56.92	41.77	24.2	17.77	gi|483520088	Myoferlin, partial [Anas platyrhynchos]	Anas platyrhynchos	123	71	33	1.72187	0.00184863	1.36773	1.25892	3.66438	1.1695	0.788021	1.23595	0.946237	1.51356	1.15878	0.643969	1.25892	0.92045	1.48594	0.758578	0.0121951	1.20226	0.469894	0.912011	1.95885	0.00054209	1.48594	1.31826	3.43558
gi|483518255	114	46.21	46.91	46.3	21.79	17.27	gi|483518255	Leucine-rich PPR motif-containing protein, mitochondrial, partial [Anas platyrhynchos]	Anas platyrhynchos	62	37	24	125	46.89	48.85	45.32	23.08	18.7	gi|483518255	Leucine-rich PPR motif-containing protein, mitochondrial, partial [Anas platyrhynchos]	Anas platyrhynchos	69	50	25	0.57544	0.00507637	1.36773	0.310456	0.787046	0.672977	0.0361639	1.30617	0.444631	0.879022	1.52757	0.0334167	1.38038	1.10662	3.56451	1.80302	0.00104211	1.44544	1.24738	4.92039	0.679204	0.0127693	1.22462	0.496592	0.831764
gi|483517196	115	46	47.52	56.19	45.37	36.64	gi|483517196	Alpha-adducin, partial [Anas platyrhynchos]	Anas platyrhynchos	116	66	25	127	46.72	49.16	56.45	43.55	36.9	gi|483517196	Alpha-adducin, partial [Anas platyrhynchos]	Anas platyrhynchos	122	74	27	1.61436	0.0654663	1.33045	1.21339	2.22844	1.27057	0.945274	1.27057	1	1.6293	0.862979	0.928078	1.22462	0.711214	1.05682	0.666807	0.0682789	1.2942	0.457088	0.862979	1.39316	0.0129626	1.27057	1.09648	2.29087
gi|483522509	116	45.83	46.79	83.84	76.71	61.37	gi|483522509	Protein disulfide-isomerase, partial [Anas platyrhynchos]	Anas platyrhynchos	280	175	33	112	48.84	49.83	91.23	79.18	64.11	gi|483522509	Protein disulfide-isomerase, partial [Anas platyrhynchos]	Anas platyrhynchos	348	237	38	0.529663	0.00100096	1.44544	0.376704	0.765597	1.20226	0.167018	1.1272	1.0666	1.34276	1.52757	0.804119	1.33045	1.14815	1.90546	3.49945	1.13788e-05	2.05116	1.70608	5.49541	0.42462	0.000839968	1.47231	0.353183	0.625173
gi|483511397	117	45.21	48.58	52.51	36.29	27.32	gi|483511397	Coatomer subunit beta, partial [Anas platyrhynchos]	Anas platyrhynchos	94	51	24	177	40.6	42.93	48.77	34.9	30.74	gi|483511397	Coatomer subunit beta, partial [Anas platyrhynchos]	Anas platyrhynchos	105	69	24	0.57544	0.545749	1.48594	0.465586	0.855067	1.28233	0.299201	1.25892	1.01859	1.59956	0.887156	0.888583	1.28233	0.731139	1.13763	1.92309	0.0843507	1.49969	1.28233	2.75423	0.704693	0.00636245	1.22462	0.416869	0.862979
gi|483518717	118	45.06	46.63	50.35	24.94	17.71	gi|483518717	Myosin-VI, partial [Anas platyrhynchos]	Anas platyrhynchos	77	50	22	93	53.41	57.38	53.73	29.79	23.79	gi|483518717	Myosin-VI, partial [Anas platyrhynchos]	Anas platyrhynchos	83	54	30	1.64437	0.00195508	1.34276	1.22462	3.94457	1.31826	0.0264785	1.27057	1.03753	2.10863	0.83946	0.779039	1.21339	0.672977	1.01859	0.666807	0.180958	1.27057	0.398107	0.847227	1.80302	1.62655e-05	1.34276	1.34276	5.7544
gi|483507603	119	44.99	46.8	74.86	54.9	47.5	gi|483507603	T-complex protein 1 subunit eta, partial [Anas platyrhynchos]	Anas platyrhynchos	124	83	28	95	52.77	54.47	77.08	65.25	60.44	gi|483507603	T-complex protein 1 subunit eta, partial [Anas platyrhynchos]	Anas platyrhynchos	176	131	32	0.586138	0.065536	1.34276	0.440555	0.787046	0.895365	0.2516	1.13763	0.77983	1.01859	1.0666	0.639795	1.18032	0.903649	1.23595	1.70608	0.180277	1.51356	1.1272	2.22844	0.591562	0.00387833	1.35519	0.448745	0.801678
gi|483512470	120	44.78	45.63	58.48	43.13	38.77	gi|483512470	Eukaryotic translation initiation factor 3 subunit B, partial [Anas platyrhynchos]	Anas platyrhynchos	108	90	24	157	43.03	43.42	62.2	42	37.96	gi|483512470	Eukaryotic translation initiation factor 3 subunit B, partial [Anas platyrhynchos]	Anas platyrhynchos	106	84	24	0.469894	0.00735315	1.61436	0.349945	0.758578	0.685488	0.0143149	1.25892	0.534564	0.862979	0.937562	0.333214	1.21339	0.801678	1.13763	1.28233	0.178662	1.23595	1.03753	1.7378	0.691831	0.0121413	1.20226	0.57544	0.831764
gi|483515916	121	44.74	47.18	55.18	28.4	21.37	gi|483515916	Protein diaphanous-like protein 2, partial [Anas platyrhynchos]	Anas platyrhynchos	114	49	22	141	44.81	46.48	53.09	30.67	23.65	gi|483515916	Protein diaphanous-like protein 2, partial [Anas platyrhynchos]	Anas platyrhynchos	93	55	24	0.963829	0.401543	1.19124	0.809096	1.14815	0.772681	0.334742	1.22462	0.608135	0.946237	1.33045	0.0389416	1.25892	1.05682	1.83654	1.05682	0.814038	1.21339	0.870964	1.28233	0.937562	0.872464	1.18032	0.794328	1.10662
gi|483520210	122	44.59	46.09	43.6	25.2	19.91	gi|483520210	Synaptopodin-2, partial [Anas platyrhynchos]	Anas platyrhynchos	62	41	22	100	52.09	52.77	44.39	32.23	26.94	gi|483520210	Synaptopodin-2, partial [Anas platyrhynchos]	Anas platyrhynchos	74	47	30	1.05682	0.750988	1.22462	0.862979	1.2942	1.30617	0.511887	1.2942	1.00925	2.01372	1.19124	0.238108	1.25892	0.946237	1.64437	1.45881	0.118244	1.33045	1.09648	2.46604	0.963829	0.69013	1.04713	0.92045	1.00925
gi|483525596	123	44.53	45.94	54.12	33.79	25.65	gi|483525596	A-kinase anchor protein 12, partial [Anas platyrhynchos]	Anas platyrhynchos	72	46	24	69	59.18	60.36	64.44	46.92	39.94	gi|483525596	A-kinase anchor protein 12, partial [Anas platyrhynchos]	Anas platyrhynchos	115	79	32	0.401791	0.00700354	1.78649	0.205116	0.717794	0.613762	0.0578767	1.34276	0.387258	0.824138	0.717794	0.725607	1.38038	0.501187	0.990832	1.0666	0.556727	1.22462	0.870964	1.43219	0.353183	8.87925e-08	1.75388	0.18197	0.619441
gi|483496860	124	44.3	45.58	78.11	62.19	52.49	gi|483496860	Keratin, type I cytoskeletal 19, partial [Anas platyrhynchos]	Anas platyrhynchos	306	105	39	105	51.4	52.09	85.57	72.14	63.93	gi|483496860	Keratin, type I cytoskeletal 19, partial [Anas platyrhynchos]	Anas platyrhynchos	271	107	46	0.887156	0.973221	1.14815	0.772681	1.01859	1.34276	0.190496	1.2942	1.03753	1.65959	1.90546	0.0881266	1.57036	1.21339	2.29087	3.0761	0.000588456	1.99526	1.5417	4.16869	0.57544	0.00670793	1.33045	0.416869	0.765597
gi|483506600	125	44.08	46.02	57.83	32.81	23.25	gi|483506600	Protein AHNAK2, partial [Anas platyrhynchos]	Anas platyrhynchos	91	56	24	175	40.74	43.05	56.85	33.4	26.4	gi|483506600	Protein AHNAK2, partial [Anas platyrhynchos]	Anas platyrhynchos	93	61	24	3.19154	0.00339586	1.90546	1.67494	6.19441	1.00925	0.378364	1.24738	0.809096	1.25892	0.534564	0.0395367	1.49969	0.398107	0.801678	0.161436	2.53958e-08	2.80543	0.0717794	0.452898	2.93765	8.00815e-05	1.90546	1.5417	6.66807
gi|483504524	126	43.95	48.57	57.28	34.41	20.06	gi|483504524	Myosin-Id, partial [Anas platyrhynchos]	Anas platyrhynchos	81	45	20	150	43.57	47.63	58.04	34.2	24.38	gi|483504524	Myosin-Id, partial [Anas platyrhynchos]	Anas platyrhynchos	103	64	26	1.18032	0.298309	1.21339	0.972747	1.44544	1.23595	0.516376	1.24738	0.990832	1.51356	0.691831	0.511659	1.33045	0.534564	0.92045	0.731139	0.331517	1.2942	0.559758	0.946237	0.801678	0.617617	1.19124	0.672977	0.954993
gi|483496306	127	43.56	44.06	63.02	47.05	39.43	gi|483496306	Talin-1 [Anas platyrhynchos]	Anas platyrhynchos	218	66	39	176	40.69	41.26	65.11	47.67	37.59	gi|483496306	Talin-1 [Anas platyrhynchos]	Anas platyrhynchos	211	67	38	0.981748	0.670165	1.05682	0.928966	1.03753	0.990832	0.639295	1.04713	0.946237	1.03753	0.990832	0.6819	1.05682	0.937562	1.04713	1	0.650777	1.04713	0.954993	1.04713	1.21339	0.152001	1.20226	1.00925	1.64437
gi|483505491	128	43.48	44.71	43.97	24.98	15.59	gi|483505491	Complement C5, partial [Anas platyrhynchos]	Anas platyrhynchos	107	63	22	60	62.16	63.72	46.24	31.58	22.58	gi|483505491	Complement C5, partial [Anas platyrhynchos]	Anas platyrhynchos	114	75	35	4.09261	1.54265e-08	1.99526	2.05116	14.5881	2.0893	0.00435872	1.6293	1.28233	4.74242	1.13763	0.392544	1.18032	0.963829	1.36773	0.564937	0.00100637	1.30617	0.337287	0.737904	3.69828	1.12577e-12	1.90546	1.94089	13.1826
gi|483523527	129	43.12	46.32	48.39	16.91	10.1	gi|483523527	Desmoplakin, partial [Anas platyrhynchos]	Anas platyrhynchos	177	50	33	148	43.93	44.73	53.67	17.97	11.06	gi|483523527	Desmoplakin, partial [Anas platyrhynchos]	Anas platyrhynchos	204	54	31	0.912011	0.63948	1.21339	0.737904	1.10662	0.457088	0.000580671	1.65959	0.280543	0.758578	0.912011	0.806983	1.22462	0.731139	1.11686	0.457088	0.00550509	1.67494	0.265461	0.765597	1.43219	0.175424	1.2942	1.10662	2.1677
gi|483510295	130	43.03	46.16	44.43	26.08	18.27	gi|483510295	Splicing factor 3B subunit 1, partial [Anas platyrhynchos]	Anas platyrhynchos	106	64	21	68	59.45	60.91	54.64	33.59	29.49	gi|483510295	Splicing factor 3B subunit 1, partial [Anas platyrhynchos]	Anas platyrhynchos	114	67	33	1.08643	0.919951	1.1695	0.928966	1.2942	1.09648	0.660119	1.18032	0.928966	1.2942	1.21339	0.44336	1.19124	1.01859	1.5417	1.22462	0.230662	1.20226	1.01859	1.51356	1.2942	0.020355	1.24738	1.03753	1.8197
gi|483509267	131	42.98	88.36	80.28	71.61	64.51	gi|483509267	Heat shock 70 kDa protein, partial [Anas platyrhynchos]	Anas platyrhynchos	576	101	83	126	46.77	93.05	79.97	69.24	61.99	gi|483509267	Heat shock 70 kDa protein, partial [Anas platyrhynchos]	Anas platyrhynchos	809	121	90	1.02802	0.988055	1.15878	0.887156	1.1695	0.325087	0.000199048	1.87068	0.155597	0.608135	0.570164	0.000697153	1.22462	0.383707	0.698232	0.180302	4.27235e-08	2.24905	0.0772681	0.405508	1.13763	0.885234	1.14815	0.990832	1.33045
gi|483505411	132	42.84	44.04	62.08	45.01	39.65	gi|483505411	Protein-glutamine gamma-glutamyltransferase E, partial [Anas platyrhynchos]	Anas platyrhynchos	148	65	28	144	44.07	45.96	59.19	45.44	40.38	gi|483505411	Protein-glutamine gamma-glutamyltransferase E, partial [Anas platyrhynchos]	Anas platyrhynchos	159	82	31	1.70608	0.00199518	1.24738	1.36773	2.63027	0.220801	0.00869985	2.44343	0.122462	0.539511	1.44544	0.035608	1.20226	1.20226	1.80302	0.187068	0.000305825	2.58226	0.077983	0.483059	1.65959	0.00291923	1.22462	1.35519	2.51189
gi|483516404	133	42.83	43.7	84.65	62.35	53	gi|483516404	Isocitrate dehydrogenase [NADP] cytoplasmic, partial [Anas platyrhynchos]	NADP	173	112	32	115	48.1	48.7	76.5	65.47	50.36	gi|483516404	Isocitrate dehydrogenase [NADP] cytoplasmic, partial [Anas platyrhynchos]	NADP	172	117	33	1.21339	0.033459	1.15878	1.04713	1.36773	1.47231	0.288436	1.36773	1.07647	1.7378	0.544503	0.902933	1.51356	0.428549	0.824138	0.642688	0.30027	1.2942	0.529663	0.831764	2.05116	0.0477153	1.64437	1.24738	2.75423
gi|483523586	134	42.8	43.99	77.37	55.39	45.26	gi|483523586	T-complex protein 1 subunit zeta, partial [Anas platyrhynchos]	Anas platyrhynchos	122	66	28	138	44.97	46.53	76.51	60.99	49.57	gi|483523586	T-complex protein 1 subunit zeta, partial [Anas platyrhynchos]	Anas platyrhynchos	142	84	26	0.672977	0.150964	1.34276	0.416869	0.903649	0.83946	0.0760678	1.19124	0.60256	1	1.21339	0.171218	1.21339	1	1.51356	1.5417	0.123831	1.39316	1.10662	2.39883	0.77983	0.118821	1.18032	0.47863	0.92045
gi|483510673	135	42.39	43.76	57.12	41.18	31.24	gi|483510673	LIM domain and actin-binding protein 1, partial [Anas platyrhynchos]	Anas platyrhynchos	86	56	25	211	37.53	37.97	52.81	34.64	26.8	gi|483510673	LIM domain and actin-binding protein 1, partial [Anas platyrhynchos]	Anas platyrhynchos	87	52	22	1.18032	0.994058	1.21339	0.972747	1.41906	1.70608	0.175467	1.43219	1.19124	2.67917	1.00925	0.206664	1.19124	0.847227	1.22462	1.44544	0.736658	1.31826	1.09648	2.10863	1.13763	0.809685	1.23595	0.92045	1.5417
gi|483507241	136	42.11	43.18	63.73	55.94	49.18	gi|483507241	Heterogeneous nuclear ribonucleoprotein H, partial [Anas platyrhynchos]	Anas platyrhynchos	169	70	31	147	43.98	44.4	74.18	64.14	57.17	gi|483507241	Heterogeneous nuclear ribonucleoprotein H, partial [Anas platyrhynchos]	Anas platyrhynchos	233	125	36	0.887156	0.0111991	1.1272	0.765597	1	0.946237	0.0249788	1.11686	0.83946	1.05682	0.92045	0.292196	1.13763	0.801678	1.04713	0.981748	0.512766	1.1272	0.870964	1.10662	0.981748	0.646881	1.02802	0.954993	1.00925
gi|483507332	137	41.83	43.72	81.55	70.39	58.74	gi|483507332	Alpha-enolase, partial [Anas platyrhynchos]	Anas platyrhynchos	427	194	43	149	43.9	45.44	91.99	74.27	67.23	gi|483507332	Alpha-enolase, partial [Anas platyrhynchos]	Anas platyrhynchos	604	363	53	0.30761	0.00156687	1.65959	0.203236	0.510505	0.416869	0.0194073	1.43219	0.331131	0.597035	1.78649	0.153896	1.43219	1.24738	1.99526	2.46604	0.0161831	1.69044	1.45881	3.10456	0.207014	0.00148023	1.80302	0.141906	0.37325
gi|483500288	138	41.71	43.97	43.01	22.44	18.88	gi|483500288	DNA damage-binding protein 1, partial [Anas platyrhynchos]	Anas platyrhynchos	93	53	21	102	51.83	53.82	48	31.26	23.42	gi|483500288	DNA damage-binding protein 1, partial [Anas platyrhynchos]	Anas platyrhynchos	104	69	27	1.03753	0.714358	1.07647	0.963829	1.11686	0.981748	0.972861	1.07647	0.912011	1.05682	1.02802	0.73834	1.07647	0.954993	1.10662	0.981748	0.992714	1.0666	0.92045	1.04713	1.19124	0.84238	1.22462	0.972747	1.45881
gi|483521204	139	41.49	45.62	52.77	36.87	29.09	gi|483521204	General vesicular transport factor p115, partial [Anas platyrhynchos]	Anas platyrhynchos	103	50	25	158	42.59	46.46	53.36	39.34	29.09	gi|483521204	General vesicular transport factor p115, partial [Anas platyrhynchos]	Anas platyrhynchos	93	50	25	0.436516	0.474239	1.85353	0.316228	0.809096	0.855067	0.577269	1.19124	0.717794	1.01859	0.608135	0.845182	1.61436	0.428549	0.981748	1.1695	0.624049	1.20226	0.972747	1.41906	0.794328	0.0273568	1.21339	0.570164	0.963829
gi|483514209	140	41.39	41.54	84.35	71.43	61.9	gi|483514209	Myeloid protein 1, partial [Anas platyrhynchos]	Anas platyrhynchos	660	193	43	216	37.14	37.31	77.89	70.75	58.16	gi|483514209	Myeloid protein 1, partial [Anas platyrhynchos]	Anas platyrhynchos	972	218	45	10.7647	0.000110949	2.63027	4.09261	25.8226	1.85353	0.242687	1.55597	1.19124	2.72898	1.64437	0.0594595	1.13763	1.44544	1.83654	0.244343	0.00386951	1.78649	0.102802	0.436516	11.3763	0.000152335	3.13329	3.63078	30.761
gi|483519524	141	41.24	43.53	72.21	61.54	58.06	gi|483519524	Septin-7, partial [Anas platyrhynchos]	Anas platyrhynchos	165	84	35	166	41.59	43.06	71.96	62.78	53.85	gi|483519524	Septin-7, partial [Anas platyrhynchos]	Anas platyrhynchos	176	94	33	1.48594	0.585738	1.35519	1.09648	2.07014	2.18776	0.0756451	1.70608	1.28233	3.31131	0.801678	0.222661	1.20226	0.613762	0.963829	1.11686	0.937837	1.18032	0.946237	1.31826	1.88799	0.0814058	1.44544	1.30617	3.90841
gi|483513042	142	41.22	43.22	81.53	68.47	60.81	gi|483513042	Cytoskeleton-associated protein 4, partial [Anas platyrhynchos]	Anas platyrhynchos	125	78	31	151	43.42	44.22	81.53	65.54	52.25	gi|483513042	Cytoskeleton-associated protein 4, partial [Anas platyrhynchos]	Anas platyrhynchos	116	73	32	1.45881	0.0903137	1.25892	1.15878	1.78649	2.05116	0.00722992	1.48594	1.38038	2.77971	3.13329	0.000463364	1.95885	1.59956	5.7544	4.36516	2.46985e-05	2.33346	1.87068	8.01678	1.2942	0.0379156	1.19124	1.08643	1.94089
gi|483522699	143	40.86	41.06	50.34	39.26	31.87	gi|483522699	6-phosphofructokinase type C, partial [Anas platyrhynchos]	Anas platyrhynchos	123	81	24	116	48.03	48.29	55.81	46.51	40.49	gi|483522699	6-phosphofructokinase type C, partial [Anas platyrhynchos]	Anas platyrhynchos	125	92	26	0.92045	0.814946	1.14815	0.794328	1.05682	2.42103	0.000961692	1.55597	1.55597	3.56451	1.87068	0.0540705	1.52757	1.22462	2.53513	4.87529	1.23014e-05	2.31206	2.10863	8.01678	0.717794	0.167595	1.23595	0.570164	0.887156
gi|483500100	144	40.76	42.31	55.26	26.47	24.92	gi|483500100	Epidermal growth factor receptor substrate 15-like 1, partial [Anas platyrhynchos]	Anas platyrhynchos	61	39	22	146	44.06	46.34	50.94	34.88	29.13	gi|483500100	Epidermal growth factor receptor substrate 15-like 1, partial [Anas platyrhynchos]	Anas platyrhynchos	71	54	24	0.862979	0.907379	1.21339	0.704693	1.04713	0.529663	0.0538784	1.48594	0.21677	0.787046	0.887156	0.331866	1.22462	0.711214	1.08643	0.544503	0.000569206	1.47231	0.210863	0.801678	1.31826	0.156301	1.27057	1.03753	2.35505
gi|483506671	145	40.74	41.9	80.15	60.8	54.27	gi|483506671	Eukaryotic initiation factor 4A-II, partial [Anas platyrhynchos]	Anas platyrhynchos	206	132	29	153	43.27	44.14	74.12	56.78	54.52	gi|483506671	Eukaryotic initiation factor 4A-II, partial [Anas platyrhynchos]	Anas platyrhynchos	218	106	32	0.912011	0.119254	1.09648	0.816582	1	0.990832	0.352954	1.09648	0.903649	1.08643	0.981748	0.92935	1.10662	0.895365	1.08643	1.07647	0.549785	1.09648	0.981748	1.19124	0.448745	0.0531281	1.43219	0.366438	0.642688
gi|483518353	146	40.68	43.5	86.1	63.76	53.95	gi|483518353	Phosphoglycerate kinase, partial [Anas platyrhynchos]	Anas platyrhynchos	186	105	33	187	39.51	41.46	78.47	65.67	55.86	gi|483518353	Phosphoglycerate kinase, partial [Anas platyrhynchos]	Anas platyrhynchos	211	135	29	0.591562	0.0342838	1.2942	0.49204	0.765597	0.559758	0.0565284	1.39316	0.457088	0.77983	1.22462	0.228261	1.18032	1.03753	1.55597	1.20226	0.114974	1.15878	1.03753	1.65959	0.751623	0.195617	1.19124	0.619441	0.895365
gi|483518616	147	40.65	59.62	79.32	55.38	41.54	gi|483518616	Ezrin, partial [Anas platyrhynchos]	Anas platyrhynchos	229	99	39	155	43.12	65.33	80.85	63.42	48.38	gi|483518616	Ezrin, partial [Anas platyrhynchos]	Anas platyrhynchos	267	120	42	0.0758578	6.70168e-06	3.87258	0.042462	0.293765	0.554626	0.0482639	1.24738	0.457088	0.691831	0.101859	0.000425456	3.87258	0.0564937	0.394457	0.847227	0.923332	1.13763	0.744732	0.963829	0.170608	1.43012e-05	2.39883	0.0666807	0.409261
gi|483519751	148	40.61	44.4	40.76	14.76	10.6	gi|483519751	Cytoskeleton-associated protein 5, partial [Anas platyrhynchos]	Anas platyrhynchos	93	33	23	135	45.65	49	45.96	19.47	12.13	gi|483519751	Cytoskeleton-associated protein 5, partial [Anas platyrhynchos]	Anas platyrhynchos	120	48	26	1.01859	0.25452	1.08643	0.937562	1.10662	0.990832	0.674037	1.08643	0.912011	1.07647	1.03753	0.159599	1.07647	0.963829	1.11686	1.00925	0.471002	1.07647	0.937562	1.08643	1.01859	0.356712	1.0666	0.954993	1.08643
gi|483509714	149	40.59	44.32	50.09	24.47	16.36	gi|483509714	Dystrophin, partial [Anas platyrhynchos]	Anas platyrhynchos	101	38	22	137	45.41	48.6	54.18	27.72	18.52	gi|483509714	Dystrophin, partial [Anas platyrhynchos]	Anas platyrhynchos	89	42	27	1.38038	0.999135	1.2942	1.0666	2.63027	0.879022	0.896557	1.59956	0.636796	1.40605	0.758578	0.0287577	1.28233	0.501187	0.972747	0.487529	0.0217713	1.47231	0.231207	0.717794	1.35519	0.142968	1.31826	1.02802	3.01995
gi|483523925	150	40.43	42.41	49.52	33.16	26.63	gi|483523925	26S proteasome non-ATPase regulatory subunit 1, partial [Anas platyrhynchos]	Anas platyrhynchos	91	57	23	133	46.3	48.35	58.61	40.86	32.83	gi|483523925	26S proteasome non-ATPase regulatory subunit 1, partial [Anas platyrhynchos]	Anas platyrhynchos	116	72	25	0.937562	0.422086	1.1272	0.831764	1.05682	0.954993	0.814375	1.09648	0.862979	1.04713	1.04713	0.872356	1.13763	0.92045	1.19124	1.05682	0.387057	1.10662	0.954993	1.18032	0.824138	0.155806	1.1695	0.660694	0.963829
gi|483498973	151	40.01	41.29	63.82	50.34	42.15	gi|483498973	Phosphoglucomutase-2, partial [Anas platyrhynchos]	Anas platyrhynchos	69	39	21	194	38.65	39.14	68.43	44.88	39.59	gi|483498973	Phosphoglucomutase-2, partial [Anas platyrhynchos]	Anas platyrhynchos	89	55	21	1.69044	0.151936	1.43219	1.18032	3.31131	1.90546	0.00701704	1.44544	1.31826	4.13048	2.1677	0.0615243	1.61436	1.34276	5.39511	2.44343	0.00113712	1.6293	1.49969	7.24436	0.963829	0.792756	1.19124	0.809096	1.14815
gi|483482549	152	40.01	41.18	56.49	31.72	28.07	gi|483482549	Putative ATP-dependent RNA helicase DDX58, partial [Anas platyrhynchos]	Anas platyrhynchos	68	43	23	136	45.55	48.01	59.67	33.84	28.66	gi|483482549	Putative ATP-dependent RNA helicase DDX58, partial [Anas platyrhynchos]	Anas platyrhynchos	72	47	25	0.704693	0.625556	1.35519	0.387258	0.954993	1.55597	0.0104238	1.34276	1.15878	2.24905	0.679204	0.540604	1.36773	0.409261	0.928966	1.49969	0.0165429	1.31826	1.13763	2.29087	0.642688	0.0199206	1.34276	0.319154	0.862979
gi|483507566	153	40.01	40.21	71.59	62.33	51.54	gi|483507566	Selenium-binding protein 1-A, partial [Anas platyrhynchos]	Anas platyrhynchos	122	78	23	186	39.78	39.86	76.21	64.32	51.54	gi|483507566	Selenium-binding protein 1-A, partial [Anas platyrhynchos]	Anas platyrhynchos	145	103	25	1.85353	0.0254809	1.45881	1.27057	2.60615	0.597035	0.415766	1.35519	0.510505	0.809096	0.937562	0.279453	1.18032	0.794328	1.10662	0.301995	0.000123665	1.97697	0.203236	0.597035	2.37684	0.0321346	1.64437	1.44544	3.90841
gi|483510225	154	39.81	40.91	61.5	46.36	40.75	gi|483510225	EH domain-containing protein 3, partial [Anas platyrhynchos]	Anas platyrhynchos	117	36	32	142	44.56	44.79	55.89	42.06	38.32	gi|483510225	EH domain-containing protein 3, partial [Anas platyrhynchos]	Anas platyrhynchos	131	47	34	1.14815	0.628923	1.25892	0.912011	1.55597	1.0666	0.912722	1.23595	0.862979	1.33045	0.717794	0.0870556	1.31826	0.461318	0.946237	0.679204	0.0265964	1.2942	0.394457	0.879022	1.04713	0.262393	1.19124	0.879022	1.30617
gi|483516369	155	39.75	41.42	46.52	24.56	19.93	gi|483516369	Exportin-1, partial [Anas platyrhynchos]	Anas platyrhynchos	87	61	20	132	46.36	47.82	48.29	28.08	24.19	gi|483516369	Exportin-1, partial [Anas platyrhynchos]	Anas platyrhynchos	98	76	23	0.990832	0.492639	1.09648	0.903649	1.08643	1.00925	0.687835	1.07647	0.937562	1.08643	0.954993	0.195741	1.09648	0.870964	1.04713	0.972747	0.793111	1.07647	0.903649	1.04713	1.02802	0.209288	1.04713	0.981748	1.07647
gi|483502189	156	39.72	40.38	52.44	34.36	25.51	gi|483502189	Integrin beta-1, partial [Anas platyrhynchos]	Anas platyrhynchos	189	100	25	290	32.3	32.74	46.28	33.59	21.15	gi|483502189	Integrin beta-1, partial [Anas platyrhynchos]	Anas platyrhynchos	192	114	26	1.00925	0.935799	1.13763	0.887156	1.14815	1.47231	0.0997565	1.31826	1.11686	2.07014	0.554626	0.0212629	1.43219	0.349945	0.794328	0.794328	0.241455	1.21339	0.660694	0.963829	2.03236	0.306899	1.64437	1.23595	2.63027
gi|483513278	157	39.66	39.66	61.98	45.95	41.16	gi|483513278	WD repeat-containing protein 1, partial [Anas platyrhynchos]	Anas platyrhynchos	161	104	26	168	41.09	41.2	71.24	56.03	43.64	gi|483513278	WD repeat-containing protein 1, partial [Anas platyrhynchos]	Anas platyrhynchos	187	119	29	0.717794	0.334763	1.33045	0.597035	0.954993	1.69044	0.242719	1.36773	1.23595	2.55859	0.510505	0.287724	1.59956	0.359749	0.816582	1.21339	0.284395	1.15878	1.04713	1.40605	0.698232	0.144	1.24738	0.465586	0.870964
gi|483514368	158	39.6	39.89	66.07	57.75	50.34	gi|483514368	Cytochrome b-c1 complex subunit 2, mitochondrial, partial [Anas platyrhynchos]	Anas platyrhynchos	98	64	23	218	36.99	37.44	62.47	54.83	51.24	gi|483514368	Cytochrome b-c1 complex subunit 2, mitochondrial, partial [Anas platyrhynchos]	Anas platyrhynchos	92	63	22	0.613762	0.171685	1.40605	0.452898	0.862979	0.704693	0.584534	1.2942	0.57544	0.912011	1.24738	0.48271	1.20226	1.03753	1.45881	1.44544	0.0734245	1.2942	1.11686	1.95885	0.559758	0.00467809	1.39316	0.301995	0.77983
gi|483504332	159	39.48	41.08	66.59	51.87	46.15	gi|483504332	6-phosphogluconate dehydrogenase, decarboxylating, partial [Anas platyrhynchos]	Anas platyrhynchos	111	75	22	202	38.01	39.23	61.54	52.09	40.88	gi|483504332	6-phosphogluconate dehydrogenase, decarboxylating, partial [Anas platyrhynchos]	Anas platyrhynchos	133	103	22	0.954993	0.277278	1.1272	0.831764	1.07647	0.879022	0.311975	1.13763	0.751623	1	1.02802	0.767349	1.14815	0.895365	1.1695	0.946237	0.726058	1.1272	0.824138	1.0666	0.83946	0.754473	1.20226	0.679204	1.00925
gi|483517628	160	39.42	40.81	49.85	35.42	26.97	gi|483517628	Calpain-1 catalytic subunit, partial [Anas platyrhynchos]	Anas platyrhynchos	131	79	23	215	37.16	38.9	50.15	39.21	27.41	gi|483517628	Calpain-1 catalytic subunit, partial [Anas platyrhynchos]	Anas platyrhynchos	147	93	23	1.08643	0.495741	1.2942	0.83946	1.31826	1.57036	0.867581	1.33045	1.18032	1.97697	0.608135	0.0603968	1.40605	0.387258	0.855067	0.870964	0.431801	1.19124	0.751623	1.03753	0.862979	0.733438	1.15878	0.737904	1
gi|483505935	161	39.41	41.59	57.66	35.23	29.23	gi|483505935	Heterogeneous nuclear ribonucleoprotein R, partial [Anas platyrhynchos]	Anas platyrhynchos	87	50	26	118	47.88	48.77	65.09	45.66	39.49	gi|483505935	Heterogeneous nuclear ribonucleoprotein R, partial [Anas platyrhynchos]	Anas platyrhynchos	96	57	25	0.981748	0.694612	1.04713	0.937562	1.02802	0.981748	0.480249	1.04713	0.937562	1.02802	0.981748	0.726334	1.05682	0.928966	1.03753	0.981748	0.165175	1.05682	0.928966	1.03753	1.44544	0.27806	1.35519	1.0666	2.26987
gi|483522434	162	39.34	40.89	61.3	46.64	41.96	gi|483522434	Phosphoglucomutase-like protein 5, partial [Anas platyrhynchos]	Anas platyrhynchos	138	76	26	247	34.74	35.78	62.53	48.47	41.75	gi|483522434	Phosphoglucomutase-like protein 5, partial [Anas platyrhynchos]	Anas platyrhynchos	131	67	25	0.862979	0.447458	1.19124	0.717794	1.02802	1.88799	0.047435	1.49969	1.25892	3.10456	0.409261	0.00134174	1.67494	0.226986	0.685488	0.879022	0.372966	1.15878	0.758578	1.01859	0.685488	0.178523	1.24738	0.416869	0.855067
gi|483504150	163	39.27	40.93	54.9	42.36	31.56	gi|483504150	Trifunctional enzyme subunit alpha, mitochondrial, partial [Anas platyrhynchos]	Anas platyrhynchos	96	62	24	130	46.46	47.74	54.61	44.67	35.01	gi|483504150	Trifunctional enzyme subunit alpha, mitochondrial, partial [Anas platyrhynchos]	Anas platyrhynchos	114	73	27	0.648634	0.981757	1.38038	0.405508	0.895365	0.731139	0.991798	1.24738	0.49204	0.912011	1.09648	0.416392	1.18032	0.928966	1.34276	1.21339	0.390331	1.24738	0.972747	1.64437	0.737904	0.447077	1.28233	0.505825	0.946237
gi|483505326	164	39.03	41.73	34.32	14.61	10.53	gi|483505326	CCR4-NOT transcription complex subunit 1, partial [Anas platyrhynchos]	Anas platyrhynchos	156	43	25	260	34.37	36.37	33.31	15.92	10.36	gi|483505326	CCR4-NOT transcription complex subunit 1, partial [Anas platyrhynchos]	Anas platyrhynchos	132	48	23	1.02802	0.411165	1.08643	0.946237	1.11686	0.990832	0.630839	1.07647	0.92045	1.0666	1.01859	0.549091	1.08643	0.937562	1.10662	0.972747	0.796716	1.07647	0.903649	1.04713	0.794328	0.180744	1.24738	0.501187	0.990832
gi|483516681	165	38.61	57.31	68.04	51.89	47.45	gi|483516681	Plastin-3, partial [Anas platyrhynchos]	Anas platyrhynchos	136	60	39	85	55.25	56.33	58.98	48.43	43.16	gi|483516681	Plastin-3, partial [Anas platyrhynchos]	Anas platyrhynchos	151	63	36	0.242103	0.00590525	2.18776	0.092045	0.529663	0.428549	0.00432734	1.48594	0.201372	0.636796	0.376704	0.0145691	1.85353	0.157036	0.698232	0.666807	0.0575789	1.28233	0.390841	0.855067	0.366438	1.76855e-07	1.59956	0.123595	0.586138
gi|483503462	166	38.51	41.32	86.46	77.29	67.69	gi|483503462	14-3-3 protein zeta, partial [Anas platyrhynchos]	Anas platyrhynchos	267	101	37	160	42.26	43.47	91.27	78.6	72.49	gi|483503462	14-3-3 protein zeta, partial [Anas platyrhynchos]	Anas platyrhynchos	382	114	43	1.5417	0.232231	1.34276	1.14815	1.92309	1.52757	0.27771	1.35519	1.1272	2.01372	1.34276	0.612722	1.22462	1.09648	1.80302	1.33045	0.69942	1.22462	1.08643	1.83654	2.75423	0.172578	1.75388	1.57036	3.40408
gi|483519919	167	38.47	40.22	39.93	19.17	12.66	gi|483519919	Androgen-induced proliferation inhibitor, partial [Anas platyrhynchos]	Anas platyrhynchos	70	26	19	804	15.98	27.96	41.38	15.71	9.689	gi|483519919	Androgen-induced proliferation inhibitor, partial [Anas platyrhynchos]	Anas platyrhynchos	55	22	15	1.24738	0.403763	1.31826	0.946237	1.7378	0.772681	0.787871	1.38038	0.452898	1.0666	1.45881	0.115814	1.41906	1.02802	2.70396	0.92045	0.644357	1.2942	0.704693	1.19124	1.85353	0.0102764	1.44544	1.28233	6.42688
gi|483519166	168	37.98	38.23	85.33	66.03	64.4	gi|483519166	Rab GDP dissociation inhibitor beta, partial [Anas platyrhynchos]	Anas platyrhynchos	182	101	32	204	37.91	38.67	80.71	70.38	61.14	gi|483519166	Rab GDP dissociation inhibitor beta, partial [Anas platyrhynchos]	Anas platyrhynchos	193	124	27	0.654636	0.896802	1.25892	0.515229	0.824138	1.41906	0.155236	1.24738	1.13763	1.6293	0.316228	0.309851	1.78649	0.248886	0.564937	0.672977	0.808816	1.23595	0.549541	0.831764	0.554626	0.106225	1.49969	0.461318	0.831764
gi|483523597	169	37.89	39.14	89.91	84.86	66.25	gi|483523597	Malate dehydrogenase, mitochondrial, partial [Anas platyrhynchos]	Anas platyrhynchos	183	113	25	233	35.89	36.69	86.12	74.45	70.35	gi|483523597	Malate dehydrogenase, mitochondrial, partial [Anas platyrhynchos]	Anas platyrhynchos	228	137	26	0.474242	0.017476	1.5417	0.376704	0.731139	0.496592	0.0695317	1.48594	0.322107	0.737904	1.72187	0.185572	1.45881	1.18032	2.53513	1.7378	0.0535103	1.45881	1.19124	2.10863	0.625173	0.354859	1.33045	0.501187	0.831764
gi|483504294	170	37.85	39.42	55.58	42.11	34.95	gi|483504294	Coronin-1C, partial [Anas platyrhynchos]	Anas platyrhynchos	152	104	23	163	41.87	44.17	56.42	43.58	34.95	gi|483504294	Coronin-1C, partial [Anas platyrhynchos]	Anas platyrhynchos	262	175	29	2.03236	0.00103411	1.43219	1.41906	4.01791	1.92309	0.00290703	1.43219	1.34276	3.59749	1.65959	0.0167004	1.31826	1.25892	2.55859	1.55597	0.0425186	1.30617	1.19124	2.24905	1.95885	0.0571664	1.34276	1.45881	2.44343
gi|483507647	171	37.72	39.19	58.46	35.71	22.17	gi|483507647	Coatomer subunit gamma, partial [Anas platyrhynchos]	Anas platyrhynchos	83	51	17	134	46.06	47.94	53.33	36.52	30.57	gi|483507647	Coatomer subunit gamma, partial [Anas platyrhynchos]	Anas platyrhynchos	94	58	25	0.698232	0.0121306	1.33045	0.515229	0.928966	0.794328	0.452758	1.22462	0.642688	0.972747	1.70608	0.147433	1.31826	1.2942	4.13048	1.90546	0.00749775	1.43219	1.33045	4.83059	0.679204	0.139669	1.2942	0.483059	0.879022
gi|483523914	172	37.68	38.58	62.96	44.25	28.07	gi|483523914	Nucleolin, partial [Anas platyrhynchos]	Anas platyrhynchos	164	96	24	280	32.8	33.73	59.26	40.35	32.16	gi|483523914	Nucleolin, partial [Anas platyrhynchos]	Anas platyrhynchos	215	136	29	0.457088	0.0374989	1.61436	0.349945	0.737904	0.990832	0.83976	1.13763	0.870964	1.1272	1.6293	0.042231	1.38038	1.18032	2.10863	3.46737	0.000632343	2.03236	1.70608	5.64937	0.809096	0.0959185	1.1272	0.704693	0.912011
gi|483499835	173	37.37	42.66	49.91	21.18	13.4	gi|483499835	DNA topoisomerase 2-beta, partial [Anas platyrhynchos]	Anas platyrhynchos	82	33	22	162	41.95	45.39	42.8	22.31	13.83	gi|483499835	DNA topoisomerase 2-beta, partial [Anas platyrhynchos]	Anas platyrhynchos	52	24	25	1.19124	0.631675	1.25892	0.946237	2.0893	0.744732	0.445181	1.36773	0.505825	1.01859	0.963829	0.612127	1.23595	0.77983	1.19124	0.608135	0.139709	1.40605	0.334195	0.855067	1.49969	0.31541	1.47231	1.01859	2.53513
gi|483510368	174	37.02	37.13	62.53	52.59	45.55	gi|483510368	Deleted in malignant brain tumors 1 protein [Anas platyrhynchos]	Anas platyrhynchos	561	279	51	120	47.77	47.79	61.49	56.52	48.65	gi|483510368	Deleted in malignant brain tumors 1 protein [Anas platyrhynchos]	Anas platyrhynchos	701	410	49	0.197697	0.000305701	1.69044	0.138038	0.334195	0.203236	0.000250738	1.75388	0.127057	0.356451	0.510505	0.284153	1.33045	0.42462	0.679204	0.57544	0.2445	1.28233	0.432514	0.737904	0.239883	0.000441757	1.72187	0.172187	0.413047
gi|483524560	175	36.98	38.61	79.37	63.81	57.78	gi|483524560	Eukaryotic translation initiation factor 2 subunit 1, partial [Anas platyrhynchos]	Anas platyrhynchos	95	77	23	201	38.05	39.59	82.54	66.35	63.81	gi|483524560	Eukaryotic translation initiation factor 2 subunit 1, partial [Anas platyrhynchos]	Anas platyrhynchos	91	77	24	0.515229	0.328974	1.47231	0.267917	0.758578	0.704693	0.580513	1.25892	0.515229	0.887156	0.724436	0.669632	1.28233	0.549541	0.928966	1.02802	0.377641	1.15878	0.887156	1.28233	0.724436	0.104466	1.23595	0.613762	0.895365
gi|483504667	176	36.94	37.93	67.86	60.71	50.27	gi|483504667	T-complex protein 1 subunit epsilon, partial [Anas platyrhynchos]	Anas platyrhynchos	92	66	22	286	32.51	34.26	72.53	59.62	55.49	gi|483504667	T-complex protein 1 subunit epsilon, partial [Anas platyrhynchos]	Anas platyrhynchos	111	77	24	0.597035	0.177246	1.40605	0.416869	0.83946	0.731139	0.189271	1.23595	0.580764	0.903649	1.05682	0.396766	1.1695	0.903649	1.25892	1.28233	0.375937	1.27057	1.00925	1.83654	0.847227	0.469849	1.18032	0.698232	1
gi|483519926	177	36.83	42.22	47.3	28.62	24.82	gi|483519926	Heat shock protein 105 kDa, partial [Anas platyrhynchos]	Anas platyrhynchos	67	37	23	293	32	35.79	49.14	29.85	25.55	gi|483519926	Heat shock protein 105 kDa, partial [Anas platyrhynchos]	Anas platyrhynchos	76	52	20	0.474242	0.0113022	1.67494	0.291072	0.794328	0.731139	0.160917	1.27057	0.510505	0.928966	0.534564	0.0282602	1.61436	0.328095	0.862979	0.801678	0.487862	1.27057	0.57544	1.01859	0.265461	7.99715e-05	2.22844	0.114815	0.591562
gi|483508142	178	36.59	40.41	50.08	31.84	27.51	gi|483508142	Arginyl-tRNA synthetase, cytoplasmic, partial [Anas platyrhynchos]	Anas platyrhynchos	59	39	20	222	36.85	39.99	53.01	38.49	29.37	gi|483508142	Arginyl-tRNA synthetase, cytoplasmic, partial [Anas platyrhynchos]	Anas platyrhynchos	48	40	18	1.04713	0.309825	1.09648	0.954993	1.14815	1.03753	0.1509	1.07647	0.963829	1.11686	0.981748	0.580033	1.09648	0.895365	1.07647	0.972747	0.578235	1.0666	0.912011	1.03753	0.981748	0.676778	1.05682	0.928966	1.03753
gi|483523236	179	36.48	37.19	48.32	35.78	26.3	gi|483523236	Calcium-binding mitochondrial carrier protein Aralar2, partial [Anas platyrhynchos]	Anas platyrhynchos	85	47	18	374	27.46	28.2	47.55	29.36	25.38	gi|483523236	Calcium-binding mitochondrial carrier protein Aralar2, partial [Anas platyrhynchos]	Anas platyrhynchos	77	39	20	0.772681	0.308869	1.28233	0.469894	0.990832	1.04713	0.793816	1.21339	0.862979	1.28233	0.608135	0.235269	1.47231	0.322107	0.895365	0.824138	0.602643	1.23595	0.666807	1.01859	0.772681	0.232365	1.22462	0.487529	0.946237
gi|483522348	180	36.47	37.03	69.67	52.13	47.62	gi|483522348	FK506-binding protein 4, partial [Anas platyrhynchos]	Anas platyrhynchos	123	65	24	172	40.88	41.02	79.45	59.65	54.64	gi|483522348	FK506-binding protein 4, partial [Anas platyrhynchos]	Anas platyrhynchos	135	76	30	0.731139	0.409772	1.33045	0.474242	0.972747	1.31826	0.334973	1.20226	1.09648	1.70608	0.972747	0.322888	1.19124	0.801678	1.15878	1.77011	0.0107788	1.36773	1.2942	3.0761	0.672977	0.0859301	1.27057	0.440555	0.855067
gi|483505386	181	36.46	38.32	43.6	18.72	14.24	gi|483505386	Isoleucyl-tRNA synthetase, cytoplasmic, partial [Anas platyrhynchos]	Anas platyrhynchos	60	47	17	145	44.07	44.64	50.96	27.6	17.12	gi|483505386	Isoleucyl-tRNA synthetase, cytoplasmic, partial [Anas platyrhynchos]	Anas platyrhynchos	79	63	21	0.691831	0.257578	1.2942	0.440555	0.895365	0.613762	0.0767521	1.34276	0.359749	0.824138	1.18032	0.122512	1.21339	0.972747	1.44544	1.03753	0.374016	1.20226	0.862979	1.23595	0.772681	0.181171	1.23595	0.608135	0.954993
gi|483523959	182	36.05	36.77	47.28	36.86	29.7	gi|483523959	Far upstream element-binding protein 1, partial [Anas platyrhynchos]	Anas platyrhynchos	80	48	20	219	36.98	38.25	48.21	34.21	31.26	gi|483523959	Far upstream element-binding protein 1, partial [Anas platyrhynchos]	Anas platyrhynchos	106	69	23	0.928966	0.467114	1.21339	0.772681	1.1272	1.64437	0.185305	1.39316	1.18032	2.0893	1.39316	0.162007	1.33045	1.04713	1.77011	2.65461	0.053778	1.85353	1.43219	3.59749	0.937562	0.845963	1.15878	0.801678	1.08643
gi|483505795	183	36.01	37.74	64.27	49.42	42.23	gi|483505795	Splicing factor, proline- and glutamine-rich, partial [Anas platyrhynchos]	Anas platyrhynchos	90	58	20	282	32.64	36.22	69.37	49.65	43.62	gi|483505795	Splicing factor, proline- and glutamine-rich, partial [Anas platyrhynchos]	Anas platyrhynchos	94	56	23	0.772681	0.551068	1.24738	0.496592	0.963829	1.19124	0.896867	1.23595	0.963829	1.59956	0.744732	0.523469	1.27057	0.465586	0.946237	1.13763	0.930617	1.20226	0.946237	1.47231	0.895365	0.82145	1.19124	0.751623	1.0666
gi|483522825	184	35.91	38.84	48.36	29.79	18.69	gi|483522825	Putative ATP-dependent RNA helicase DDX46, partial [Anas platyrhynchos]	Anas platyrhynchos	63	45	15	208	37.62	40.49	57.83	31.54	20.68	gi|483522825	Putative ATP-dependent RNA helicase DDX46, partial [Anas platyrhynchos]	Anas platyrhynchos	71	42	17	0.981748	0.637764	1.07647	0.912011	1.05682	0.972747	0.914767	1.0666	0.912011	1.03753	1.00925	0.358577	1.07647	0.937562	1.08643	0.990832	0.753372	1.0666	0.928966	1.05682	1.23595	0.138718	1.19124	1.03753	1.8197
gi|483503919	185	35.84	40.3	59.09	29.82	19.62	gi|483503919	Hypoxia up-regulated protein 1, partial [Anas platyrhynchos]	Anas platyrhynchos	81	57	20	114	48.13	50.99	54.99	38.69	32.04	gi|483503919	Hypoxia up-regulated protein 1, partial [Anas platyrhynchos]	Anas platyrhynchos	93	65	28	0.519996	0.00798317	1.47231	0.398107	0.765597	1.07647	0.660831	1.19124	0.903649	1.27057	2.05116	0.0924657	1.5417	1.33045	2.53513	4.36516	0.000713734	2.37684	1.83654	5.80764	0.580764	0.00233116	1.33045	0.383707	0.772681
gi|483509381	186	35.78	36.43	76.05	54.32	44.2	gi|483509381	Serpin H1, partial [Anas platyrhynchos]	Anas platyrhynchos	275	130	29	128	46.62	46.77	75.56	57.53	51.85	gi|483509381	Serpin H1, partial [Anas platyrhynchos]	Anas platyrhynchos	278	145	38	0.698232	0.568321	1.2942	0.559758	0.903649	2.01372	0.0019611	1.33045	1.51356	2.63027	0.711214	0.466597	1.27057	0.60256	0.903649	2.03236	0.00140366	1.34276	1.51356	2.91072	1.18032	0.407415	1.14815	1.02802	1.49969
gi|483518787	187	35.69	40.52	52.48	24.66	18.69	gi|483518787	Eukaryotic translation initiation factor 4 gamma 2, partial [Anas platyrhynchos]	Anas platyrhynchos	65	44	17	255	34.47	37.62	50.79	27.14	19.71	gi|483518787	Eukaryotic translation initiation factor 4 gamma 2, partial [Anas platyrhynchos]	Anas platyrhynchos	74	46	18	0.272898	0.000468051	2.1677	0.120226	0.591562	0.642688	0.09787	1.31826	0.436516	0.847227	0.679204	0.309997	1.35519	0.501187	0.92045	1.57036	0.295999	1.48594	1.05682	2.07014	0.608135	0.221738	1.40605	0.383707	0.855067
gi|483516451	188	35.59	37.61	49.38	38.07	25.66	gi|483516451	NADH-ubiquinone oxidoreductase 75 kDa subunit, mitochondrial, partial [Anas platyrhynchos]	Anas platyrhynchos	71	44	18	179	40.48	41.57	49.79	36.28	33.1	gi|483516451	NADH-ubiquinone oxidoreductase 75 kDa subunit, mitochondrial, partial [Anas platyrhynchos]	Anas platyrhynchos	73	52	23	0.580764	0.0231691	1.49969	0.349945	0.870964	0.816582	0.504602	1.23595	0.660694	1.00925	0.731139	0.246752	1.38038	0.483059	1.00925	1.03753	0.257802	1.20226	0.862979	1.25892	0.666807	0.0668447	1.2942	0.452898	0.862979
gi|483503482	189	35.57	36.7	32.79	22.71	19.71	gi|483503482	NAD(P) transhydrogenase, mitochondrial, partial [Anas platyrhynchos]	Anas platyrhynchos	70	41	19	214	37.26	38.18	37.69	21.98	19.44	gi|483503482	NAD(P) transhydrogenase, mitochondrial, partial [Anas platyrhynchos]	Anas platyrhynchos	81	55	22	1.00925	0.582348	1.23595	0.816582	1.23595	0.737904	0.142704	1.30617	0.580764	0.963829	1.94089	0.025137	1.61436	1.20226	3.16228	1.34276	0.526942	1.35519	0.990832	2.33346	0.990832	0.797341	1.04713	0.946237	1.03753
gi|483521464	190	35.52	38.52	35.15	14.03	9.13	gi|483521464	Putative ubiquitin carboxyl-terminal hydrolase FAF-X, partial [Anas platyrhynchos]	Anas platyrhynchos	70	40	22	224	36.82	39.18	32.92	16.42	9.404	gi|483521464	Putative ubiquitin carboxyl-terminal hydrolase FAF-X, partial [Anas platyrhynchos]	Anas platyrhynchos	90	51	23	0.990832	0.854284	1.08643	0.912011	1.07647	1.02802	0.615273	1.10662	0.928966	1.13763	0.928966	0.181817	1.10662	0.83946	1.02802	0.963829	0.503343	1.09648	0.879022	1.05682	0.963829	0.725764	1.05682	0.912011	1.01859
gi|483509696	191	35.47	36.26	33.01	16.99	10.77	gi|483509696	Tenascin, partial [Anas platyrhynchos]	Anas platyrhynchos	72	41	18	270	33.74	34.19	29.6	15.75	11.46	gi|483509696	Tenascin, partial [Anas platyrhynchos]	Anas platyrhynchos	61	46	19	0.316228	0.0331912	2.18776	0.205116	0.691831	2.208	0.00181158	1.61436	1.36773	3.63078	0.188799	0.000205269	2.55859	0.0903649	0.483059	1.20226	0.437894	1.28233	0.937562	1.48594	0.613762	0.00555782	1.35519	0.207014	0.831764
gi|483509154	192	35.29	37.5	61.39	44.66	37.72	gi|483509154	Src substrate protein p85, partial [Anas platyrhynchos]	Anas platyrhynchos	115	71	25	195	38.58	39.7	69.4	49.47	42.17	gi|483509154	Src substrate protein p85, partial [Anas platyrhynchos]	Anas platyrhynchos	101	76	21	1.07647	0.917944	1.18032	0.912011	1.25892	1.58489	0.19239	1.40605	1.1272	2.37684	0.903649	0.837486	1.18032	0.717794	1.0666	1.2942	0.1105	1.28233	1.00925	1.67494	1.18032	0.852144	1.21339	0.972747	1.39316
gi|483497240	193	35.28	36.44	74.54	61.68	50.39	gi|483497240	Creatine kinase B-type, partial [Anas platyrhynchos]	Anas platyrhynchos	149	88	28	212	37.47	37.85	82.41	66.14	60.1	gi|483497240	Creatine kinase B-type, partial [Anas platyrhynchos]	Anas platyrhynchos	218	135	30	1.13763	0.18784	1.19124	0.954993	1.5417	1.44544	0.676271	1.33045	1.08643	1.85353	0.505825	0.572692	1.57036	0.42462	0.794328	0.636796	0.0296987	1.34276	0.529663	0.855067	1.59956	0.105043	1.33045	1.20226	2.26987
gi|483499771	194	35.26	37.64	37.46	22.11	16.17	gi|483499771	Angiotensin-converting enzyme, partial [Anas platyrhynchos]	Anas platyrhynchos	73	57	20	180	40.44	41.68	37.38	25.74	18.15	gi|483499771	Angiotensin-converting enzyme, partial [Anas platyrhynchos]	Anas platyrhynchos	92	74	21	3.40408	0.00355456	2.29087	1.48594	6.79204	6.36796	1.7707e-07	2.99226	2.12814	15.7036	0.346737	4.33763e-06	1.58489	0.188799	0.549541	0.660694	0.0167088	1.24738	0.515229	0.824138	3.63078	1.17903e-06	1.90546	1.90546	21.677
gi|483500897	195	35.2	37.45	44.89	24.82	17.52	gi|483500897	Exportin-7, partial [Anas platyrhynchos]	Anas platyrhynchos	67	41	17	79	55.97	57.12	46.08	31.2	28.74	gi|483500897	Exportin-7, partial [Anas platyrhynchos]	Anas platyrhynchos	87	54	33	0.855067	0.964811	1.27057	0.60256	1.08643	0.981748	0.442302	1.21339	0.801678	1.19124	0.586138	0.0782029	1.36773	0.343558	0.801678	0.654636	0.013041	1.2942	0.448745	0.847227	0.83946	0.743713	1.22462	0.586138	1.02802
gi|483511059	196	35.12	35.79	65.45	54.74	44.28	gi|483511059	Heterogeneous nuclear ribonucleoprotein K, partial [Anas platyrhynchos]	Anas platyrhynchos	128	89	23	197	38.47	39.44	67.15	56.2	51.58	gi|483511059	Heterogeneous nuclear ribonucleoprotein K, partial [Anas platyrhynchos]	Anas platyrhynchos	132	91	25	0.972747	0.671508	1.04713	0.928966	1.01859	0.963829	0.834364	1.04713	0.92045	1.00925	1.00925	0.778047	1.04713	0.963829	1.05682	0.990832	0.619702	1.04713	0.946237	1.03753	1.04713	0.177718	1.18032	0.887156	1.22462
gi|483512653	197	35.09	37.92	47.16	29.38	24.87	gi|483512653	Cadherin-5, partial [Anas platyrhynchos]	Anas platyrhynchos	89	69	20	154	43.22	45.51	50.26	32.99	29.9	gi|483512653	Cadherin-5, partial [Anas platyrhynchos]	Anas platyrhynchos	96	74	27	5.7544	0.00042576	2.65461	2.1677	10.4713	4.36516	0.00143239	2.39883	1.8197	7.17794	0.855067	0.501434	1.1695	0.711214	1	0.630957	0.169047	1.27057	0.505825	0.801678	2.88403	0.000899935	1.83654	1.57036	7.7983
gi|483514853	198	34.99	35	90.59	85.64	79.21	gi|483514853	Ras-related protein Rab-1A, partial [Anas platyrhynchos]	Anas platyrhynchos	143	90	26	274	33.22	33.22	90.59	85.64	79.21	gi|483514853	Ras-related protein Rab-1A, partial [Anas platyrhynchos]	Anas platyrhynchos	165	99	24	0.654636	0.421609	1.35519	0.390841	0.887156	1.52757	0.245073	1.27057	1.20226	1.83654	0.903649	0.738024	1.1695	0.636796	1.05682	2.24905	0.112589	1.65959	1.35519	3.01995	0.824138	0.520901	1.18032	0.704693	0.972747
gi|483510598	199	34.91	36.74	46.11	25.78	20.91	gi|483510598	Eukaryotic translation initiation factor 2C 2, partial [Anas platyrhynchos]	Anas platyrhynchos	34	25	15	244	34.86	37.18	49.71	28.46	22.53	gi|483510598	Eukaryotic translation initiation factor 2C 2, partial [Anas platyrhynchos]	Anas platyrhynchos	31	22	16	1.27057	0.677157	1.33045	0.954993	1.69044	0.580764	0.0738311	1.5417	0.387258	0.895365	1.14815	0.656298	1.33045	0.862979	1.5417	0.534564	0.00778387	1.52757	0.37325	0.816582	1.05682	0.623581	1.30617	0.809096	1.52757
gi|483512990	200	34.67	35.94	46.1	31.83	24.76	gi|483512990	Cysteinyl-tRNA synthetase, cytoplasmic, partial [Anas platyrhynchos]	Anas platyrhynchos	62	38	20	191	38.75	40.51	55.37	36.83	31.34	gi|483512990	Cysteinyl-tRNA synthetase, cytoplasmic, partial [Anas platyrhynchos]	Anas platyrhynchos	67	37	24	0.366438	0.00011515	1.64437	0.092045	0.60256	0.704693	0.33183	1.28233	0.452898	0.903649	0.724436	0.778415	1.30617	0.452898	0.946237	1.47231	0.022007	1.38038	1.0666	2.58226	0.487529	0.00444951	1.47231	0.21677	0.717794
gi|483508532	201	34.66	35.22	42.71	31.71	27.49	gi|483508532	Importin subunit beta-1, partial [Anas platyrhynchos]	Anas platyrhynchos	206	44	23	196	38.56	39.1	50.26	35.68	31.71	gi|483508532	Importin subunit beta-1, partial [Anas platyrhynchos]	Anas platyrhynchos	205	49	25	0.349945	0.00191168	1.88799	0.214783	0.660694	0.559758	0.0977154	1.44544	0.416869	0.809096	0.457088	0.00052213	1.61436	0.270396	0.737904	0.711214	0.0292917	1.30617	0.515229	0.928966	1	0.83257	1.04713	0.954993	1.04713
gi|483503096	202	34.6	37.68	40.56	23.8	20.11	gi|483503096	Epidermal growth factor receptor substrate 15, partial [Anas platyrhynchos]	Anas platyrhynchos	60	30	19	226	36.41	39.6	47.37	25.47	22.68	gi|483503096	Epidermal growth factor receptor substrate 15, partial [Anas platyrhynchos]	Anas platyrhynchos	74	39	23	0.554626	0.0398687	1.5417	0.413047	0.855067	0.452898	0.036542	1.64437	0.296483	0.744732	1.1695	0.692287	1.31826	0.887156	2.03236	0.895365	0.732716	1.28233	0.691831	1.14815	0.772681	0.438836	1.28233	0.487529	0.990832
gi|483502311	203	34.58	35.73	52.06	38.82	28.44	gi|483502311	Heterochromatin protein 1-binding protein 3, partial [Anas platyrhynchos]	Anas platyrhynchos	95	65	18	227	36.41	37.5	62.08	35.06	31.13	gi|483502311	Heterochromatin protein 1-binding protein 3, partial [Anas platyrhynchos]	Anas platyrhynchos	77	56	22	1.44544	0.0783452	1.2942	1.11686	2.48886	1.1695	0.638042	1.21339	0.963829	1.47231	0.855067	0.557066	1.18032	0.704693	1.00925	0.691831	0.038489	1.25892	0.405508	0.870964	1.57036	0.0667286	1.35519	1.15878	2.99226
gi|483523675	204	34.57	35.41	58.42	35.54	24.89	gi|483523675	ATP-dependent RNA helicase DDX1, partial [Anas platyrhynchos]	Anas platyrhynchos	75	48	18	169	41.05	41.72	51.94	37.99	30.94	gi|483523675	ATP-dependent RNA helicase DDX1, partial [Anas platyrhynchos]	Anas platyrhynchos	80	62	22	1.11686	0.942498	1.25892	0.887156	1.65959	1.57036	0.235233	1.40605	1.11686	2.29087	0.660694	0.113376	1.39316	0.524808	0.92045	0.946237	0.772327	1.20226	0.787046	1.13763	1.00925	0.50142	1.04713	0.963829	1.05682
gi|483512645	205	34.49	34.89	55.91	44.09	42.29	gi|483512645	Fatty acyl-CoA hydrolase precursor, medium chain, partial [Anas platyrhynchos]	Anas platyrhynchos	120	63	25	305	31.13	31.66	48.75	42.65	41.4	gi|483512645	Fatty acyl-CoA hydrolase precursor, medium chain, partial [Anas platyrhynchos]	Anas platyrhynchos	125	59	26	1.25892	0.204203	1.20226	1.04713	1.75388	0.580764	0.0689814	1.47231	0.448745	0.855067	0.580764	0.0399154	1.39316	0.413047	0.809096	0.270396	1.40193e-05	2.01372	0.113763	0.544503	1.27057	0.288827	1.24738	1.01859	1.72187
gi|483517704	206	34.4	37.83	42.8	28.99	21.44	gi|483517704	Sorbin and SH3 domain-containing protein 1, partial [Anas platyrhynchos]	Anas platyrhynchos	101	62	21	159	42.53	43.99	43.92	27.95	23.78	gi|483517704	Sorbin and SH3 domain-containing protein 1, partial [Anas platyrhynchos]	Anas platyrhynchos	91	52	26	0.758578	0.587306	1.36773	0.608135	1.03753	0.928966	0.946184	1.18032	0.787046	1.09648	0.510505	0.179279	1.58489	0.405508	0.809096	0.648634	0.373201	1.28233	0.505825	0.831764	0.937562	0.442481	1.19124	0.787046	1.11686
gi|483514483	207	34.08	103.35	86.17	75.8	69.68	gi|483514483	Actin, gamma-enteric smooth muscle, partial [Anas platyrhynchos]	Anas platyrhynchos	2012	27	151	167	41.53	98.49	87.23	77.13	72.07	gi|483514483	Actin, gamma-enteric smooth muscle, partial [Anas platyrhynchos]	Anas platyrhynchos	2511	31	186	0.648634	0.865712	1.51356	0.416869	0.981748	1.44544	0.066438	1.43219	1.00925	2.05116	0.398107	0.10685	1.95885	0.218776	0.77983	0.879022	0.0216612	1.25892	0.685488	1.10662	0.648634	0.37819	1.34276	0.398107	0.870964
gi|483525379	208	34.04	35.96	49.08	27.59	21.12	gi|483525379	Nuclear pore complex protein Nup93, partial [Anas platyrhynchos]	Anas platyrhynchos	64	48	19	181	40.35	42.13	55.43	32.97	23.57	gi|483525379	Nuclear pore complex protein Nup93, partial [Anas platyrhynchos]	Anas platyrhynchos	79	53	21	0.660694	0.72131	1.39316	0.539511	0.92045	0.636796	0.378991	1.31826	0.501187	0.83946	0.751623	0.382613	1.28233	0.619441	0.963829	0.698232	0.169112	1.25892	0.559758	0.879022	1.00925	0.422425	1.04713	0.963829	1.05682
gi|483525299	209	34	36.53	45.05	28.58	17.95	gi|483525299	Ubiquitin carboxyl-terminal hydrolase 7, partial [Anas platyrhynchos]	Anas platyrhynchos	121	36	19	192	38.66	39.66	52.45	26.92	20.17	gi|483525299	Ubiquitin carboxyl-terminal hydrolase 7, partial [Anas platyrhynchos]	Anas platyrhynchos	97	42	20	1.01859	0.556112	1.08643	0.937562	1.10662	1	0.83297	1.07647	0.928966	1.07647	0.963829	0.372372	1.10662	0.870964	1.0666	0.946237	0.146511	1.09648	0.862979	1.03753	1	0.704632	1.05682	0.946237	1.05682
gi|483499340	210	34	36.35	51.76	29.32	22.03	gi|483499340	Putative pre-mRNA-splicing factor ATP-dependent RNA helicase DHX15, partial [Anas platyrhynchos]	Anas platyrhynchos	73	56	17	225	36.59	37.78	50.14	29.73	28.92	gi|483499340	Putative pre-mRNA-splicing factor ATP-dependent RNA helicase DHX15, partial [Anas platyrhynchos]	Anas platyrhynchos	70	57	20	0.758578	0.169635	1.22462	0.496592	0.928966	1.1272	0.589674	1.20226	0.937562	1.39316	0.855067	0.72004	1.21339	0.642688	1.03753	1.28233	0.123357	1.22462	1.04713	1.8197	0.549541	0.0346571	1.39316	0.220801	0.765597
gi|483525388	211	33.76	34.85	33.47	21.55	17.72	gi|483525388	Splicing factor 3B subunit 3, partial [Anas platyrhynchos]	Anas platyrhynchos	72	56	17	229	36.09	37.57	39.17	25.18	20.62	gi|483525388	Splicing factor 3B subunit 3, partial [Anas platyrhynchos]	Anas platyrhynchos	68	54	19	1.07647	0.444977	1.19124	0.903649	1.2942	1.39316	0.253379	1.31826	1.05682	1.85353	1.02802	0.716074	1.21339	0.847227	1.22462	1.35519	0.45791	1.28233	1.05682	1.7378	0.765597	0.27411	1.23595	0.580764	0.946237
gi|483510085	212	33.63	38.99	59.12	40.33	29.83	gi|483510085	Kinesin light chain 1, partial [Anas platyrhynchos]	Anas platyrhynchos	64	39	20	314	30.5	34.49	60.77	42.17	31.12	gi|483510085	Kinesin light chain 1, partial [Anas platyrhynchos]	Anas platyrhynchos	71	43	19	1.01859	0.708384	1.08643	0.937562	1.10662	1.03753	0.0235975	1.07647	0.963829	1.11686	1.01859	0.827079	1.07647	0.946237	1.09648	1.03753	0.1126	1.07647	0.963829	1.11686	1.43219	0.225263	1.30617	1.09648	3.94457
gi|483500496	213	33.52	34.33	57.55	30.97	26.59	gi|483500496	Signal recognition particle 72 kDa protein, partial [Anas platyrhynchos]	Anas platyrhynchos	59	27	18	350	28.22	29.22	47.43	26.89	20.85	gi|483500496	Signal recognition particle 72 kDa protein, partial [Anas platyrhynchos]	Anas platyrhynchos	43	28	13	0.751623	0.144731	1.31826	0.444631	0.990832	1.41906	0.148348	1.39316	1.01859	2.42103	0.972747	0.783053	1.27057	0.717794	1.23595	1.78649	0.00182882	1.45881	1.22462	4.74242	0.366438	0.0190824	1.94089	0.102802	0.711214
gi|483507689	214	33.39	34.41	62.33	33.69	20.98	gi|483507689	DNA topoisomerase 1, partial [Anas platyrhynchos]	Anas platyrhynchos	72	63	15	111	49.63	50.05	61.26	43.19	35.99	gi|483507689	DNA topoisomerase 1, partial [Anas platyrhynchos]	Anas platyrhynchos	102	86	26	0.758578	0.597195	1.28233	0.554626	0.972747	1.08643	0.753264	1.18032	0.92045	1.35519	1.35519	0.278276	1.24738	1.08643	1.69044	1.97697	0.0791423	1.51356	1.30617	3.04789	1.08643	0.868901	1.15878	0.937562	1.36773
gi|483511703	215	33.35	34.1	42.58	22.97	19.26	gi|483511703	Echinoderm microtubule-associated protein-like 1, partial [Anas platyrhynchos]	Anas platyrhynchos	43	31	16	234	35.83	37.04	45.22	27.39	23.92	gi|483511703	Echinoderm microtubule-associated protein-like 1, partial [Anas platyrhynchos]	Anas platyrhynchos	60	39	19	0.809096	0.275573	1.31826	0.57544	1.0666	0.654636	0.090007	1.41906	0.334195	0.928966	0.474242	0.000194363	1.55597	0.248886	0.737904	0.387258	5.90545e-05	1.67494	0.149969	0.648634	1.22462	0.262699	1.25892	0.972747	2.55859
gi|483517416	216	33.21	34.38	49.53	37.62	33.52	gi|483517416	Eukaryotic translation initiation factor 3 subunit E-interacting protein, partial [Anas platyrhynchos]	Anas platyrhynchos	53	44	17	246	34.8	35.89	52.7	41.34	32.03	gi|483517416	Eukaryotic translation initiation factor 3 subunit E-interacting protein, partial [Anas platyrhynchos]	Anas platyrhynchos	72	65	19	0.534564	0.0198388	1.38038	0.239883	0.737904	0.937562	0.75375	1.21339	0.765597	1.13763	1.30617	0.352387	1.30617	1	1.69044	2.39883	0.000405146	1.67494	1.43219	5.64937	0.717794	0.124861	1.25892	0.570164	0.903649
gi|483512458	217	33.11	36.56	45.17	28.66	18.57	gi|483512458	Protein unc-84-like protein A, partial [Anas platyrhynchos]	Anas platyrhynchos	58	45	15	543	21.4	24.82	44.73	21.93	13.68	gi|483512458	Protein unc-84-like protein A, partial [Anas platyrhynchos]	Anas platyrhynchos	41	29	11	0.972747	0.451341	1.09648	0.887156	1.0666	0.981748	0.928299	1.07647	0.912011	1.05682	0.963829	0.917789	1.08643	0.887156	1.04713	0.981748	0.394146	1.0666	0.92045	1.04713	0.946237	0.683496	1.27057	0.737904	1.20226
gi|483503631	218	33.06	36.53	37.94	23.41	19.48	gi|483503631	Interferon-induced helicase C domain-containing protein 1, partial [Anas platyrhynchos]	Anas platyrhynchos	63	35	18	173	40.85	42.82	55.1	30.88	23.01	gi|483503631	Interferon-induced helicase C domain-containing protein 1, partial [Anas platyrhynchos]	Anas platyrhynchos	65	37	23	0.586138	0.119986	1.36773	0.30761	0.801678	0.824138	0.767009	1.25892	0.630957	1.03753	2.01372	0.00766505	1.58489	1.27057	3.7325	2.83139	0.000413023	1.75388	1.61436	7.24436	0.544503	0.00425758	1.28233	0.366438	0.698232
gi|483272324	219	33.02	35.15	62.5	44.17	34.38	gi|483272324	Interferon-induced protein with tetratricopeptide repeats 5, partial [Anas platyrhynchos]	Anas platyrhynchos	144	94	19	249	34.61	36	56.46	38.54	33.54	gi|483272324	Interferon-induced protein with tetratricopeptide repeats 5, partial [Anas platyrhynchos]	Anas platyrhynchos	160	102	24	0.794328	0.174023	1.18032	0.648634	0.937562	1.5417	0.0904553	1.19124	1.2942	1.85353	6.54636	1.12912e-05	3.01995	2.1677	16.9044	12.0226	5.66526e-08	3.56451	3.37287	33.1131	0.428549	0.000223303	1.31826	0.328095	0.564937
gi|483514153	220	33	34.21	84.35	71.25	57.19	gi|483514153	Calponin-3, partial [Anas platyrhynchos]	Anas platyrhynchos	235	104	32	370	27.56	27.84	69.33	62.3	49.52	gi|483514153	Calponin-3, partial [Anas platyrhynchos]	Anas platyrhynchos	265	99	26	2.44343	0.0331616	1.72187	1.41906	4.05509	1.14815	0.169942	1.14815	1	1.33045	0.83946	0.517982	1.15878	0.737904	0.972747	0.394457	0.138211	1.7378	0.253513	0.685488	2.70396	0.0540151	1.94089	1.39316	4.40555
gi|483524496	221	32.9	33.23	63.62	49.89	32.68	gi|483524496	Antithrombin-III, partial [Anas platyrhynchos]	Anas platyrhynchos	108	59	15	240	35.31	36.22	68.41	53.38	39.43	gi|483524496	Antithrombin-III, partial [Anas platyrhynchos]	Anas platyrhynchos	124	80	19	4.20727	2.48108e-05	2.26987	1.85353	12.942	3.87258	0.000211904	2.208	1.75388	10.666	0.613762	0.0091203	1.23595	0.42462	0.758578	0.554626	0.00246964	1.28233	0.343558	0.711214	3.56451	1.18874e-05	1.90546	1.87068	16.9044
gi|483505324	222	32.78	33.36	77.61	57.46	44.03	gi|483505324	Aspartate aminotransferase, mitochondrial, partial [Anas platyrhynchos]	Anas platyrhynchos	169	65	25	203	37.98	38.13	75.12	56.22	49.75	gi|483505324	Aspartate aminotransferase, mitochondrial, partial [Anas platyrhynchos]	Anas platyrhynchos	166	74	27	0.591562	0.0292425	1.30617	0.301995	0.772681	0.724436	0.239163	1.20226	0.469894	0.870964	1.01859	0.961537	1.1695	0.870964	1.23595	1.25892	0.228096	1.24738	1.00925	1.94089	0.539511	0.0294741	1.36773	0.301995	0.737904
gi|483510059	223	32.74	32.81	66.56	57.81	57.81	gi|483510059	Heterogeneous nuclear ribonucleoproteins A2/B1, partial [Anas platyrhynchos]	Anas platyrhynchos	275	167	26	164	41.61	41.68	76.88	63.44	60.62	gi|483510059	Heterogeneous nuclear ribonucleoproteins A2/B1, partial [Anas platyrhynchos]	Anas platyrhynchos	251	132	32	0.524808	0.724202	1.39316	0.409261	0.731139	0.831764	0.575813	1.13763	0.717794	0.946237	0.387258	0.378084	1.57036	0.280543	0.608135	0.60256	0.495777	1.25892	0.444631	0.758578	1.13763	0.395148	1.14815	0.990832	1.27057
gi|483517447	224	32.69	34.51	59.07	38.61	35.94	gi|483517447	Glycerol-3-phosphate dehydrogenase, mitochondrial, partial [Anas platyrhynchos]	Anas platyrhynchos	48	39	17	189	38.96	40.28	70.11	49.82	41.28	gi|483517447	Glycerol-3-phosphate dehydrogenase, mitochondrial, partial [Anas platyrhynchos]	Anas platyrhynchos	65	51	20	1.08643	0.997409	1.22462	0.887156	1.33045	1.35519	0.903861	1.40605	0.963829	1.85353	1.51356	0.277749	1.39316	1.08643	2.22844	1.88799	0.307817	1.65959	1.13763	3.40408	0.724436	0.0980034	1.27057	0.465586	0.92045
gi|483507650	225	32.68	35.05	70.14	47.9	34.87	gi|483507650	Dolichyl-diphosphooligosaccharide--protein glycosyltransferase subunit 1, partial [Anas platyrhynchos]	Anas platyrhynchos	114	70	23	174	40.8	41.4	71.14	57.92	51.1	gi|483507650	Dolichyl-diphosphooligosaccharide--protein glycosyltransferase subunit 1, partial [Anas platyrhynchos]	Anas platyrhynchos	109	71	27	0.870964	0.212534	1.19124	0.711214	1.03753	1.1695	0.524427	1.18032	0.990832	1.44544	1.08643	0.952096	1.1695	0.928966	1.28233	1.41906	0.0610166	1.24738	1.13763	2.1677	0.534564	0.0075374	1.44544	0.293765	0.772681
gi|483524042	226	32.34	37.11	62.49	26.77	14.68	gi|483524042	ELKS/RAB6-interacting/CAST family member 1, partial [Anas platyrhynchos]	Anas platyrhynchos	71	30	14	271	33.65	36.77	61.95	27.13	17.01	gi|483524042	ELKS/RAB6-interacting/CAST family member 1, partial [Anas platyrhynchos]	Anas platyrhynchos	97	37	16	1.04713	0.266487	1.09648	0.954993	1.14815	1.00925	0.991492	1.08643	0.928966	1.09648	0.990832	0.872437	1.11686	0.887156	1.10662	0.954993	0.337359	1.09648	0.870964	1.04713	1.30617	0.0842798	1.27057	1.02802	2.05116
gi|483502307	227	32.3	34.55	52.81	36.98	26.92	gi|483502307	Endothelin-converting enzyme 1, partial [Anas platyrhynchos]	Anas platyrhynchos	74	56	19	199	38.34	40.14	54.73	40.53	36.69	gi|483502307	Endothelin-converting enzyme 1, partial [Anas platyrhynchos]	Anas platyrhynchos	102	66	26	0.83946	0.935702	1.25892	0.539511	1.05682	1.28233	0.129699	1.22462	1.04713	1.77011	0.465586	0.000632282	1.52757	0.246604	0.711214	0.698232	0.0140567	1.28233	0.534564	0.895365	0.420727	0.0011529	1.78649	0.231207	0.751623
gi|483517688	228	32.29	34.59	47.32	42.4	38.12	gi|483517688	Annexin A11, partial [Anas platyrhynchos]	Anas platyrhynchos	166	75	24	190	38.76	42.72	49.68	42.4	42.4	gi|483517688	Annexin A11, partial [Anas platyrhynchos]	Anas platyrhynchos	217	127	29	1.41906	0.163767	1.25892	1.1272	1.83654	1.02802	0.990468	1.1695	0.879022	1.22462	1.10662	0.522084	1.1695	0.946237	1.2942	0.809096	0.436576	1.19124	0.625173	0.963829	1.21339	0.75819	1.13763	1.0666	1.38038
gi|483505815	229	32.27	34.26	71.5	54.62	49.34	gi|483505815	26S protease regulatory subunit 8, partial [Anas platyrhynchos]	Anas platyrhynchos	64	43	20	235	35.7	36.88	79.68	63.06	58.31	gi|483505815	26S protease regulatory subunit 8, partial [Anas platyrhynchos]	Anas platyrhynchos	69	47	19	0.666807	0.523642	1.35519	0.380189	0.903649	0.937562	0.435551	1.21339	0.765597	1.13763	1.09648	0.89497	1.21339	0.903649	1.35519	1.57036	0.128404	1.36773	1.14815	2.53513	0.717794	0.192809	1.30617	0.440555	0.937562
gi|483521257	230	31.99	32.6	27.93	12.62	7.243	gi|483521257	von Willebrand factor, partial [Anas platyrhynchos]	Anas platyrhynchos	85	51	20	237	35.56	36.11	34.49	13.7	9.824	gi|483521257	von Willebrand factor, partial [Anas platyrhynchos]	Anas platyrhynchos	91	57	26	1.10662	0.86757	1.24738	0.887156	1.44544	1.58489	0.0160148	1.35519	1.1695	2.51189	0.937562	0.743109	1.20226	0.77983	1.1272	1.36773	0.0134951	1.24738	1.09648	1.95885	0.801678	0.85056	1.28233	0.619441	1.02802
gi|483520818	231	31.99	32.3	63.68	49.36	37.39	gi|483520818	Adenylyl cyclase-associated protein 1, partial [Anas platyrhynchos]	Anas platyrhynchos	126	61	24	256	34.47	34.88	64.32	46.37	37.39	gi|483520818	Adenylyl cyclase-associated protein 1, partial [Anas platyrhynchos]	Anas platyrhynchos	156	65	28	1.19124	0.83325	1.21339	0.981748	1.49969	1.39316	0.238546	1.28233	1.08643	1.77011	1.5417	0.390085	1.34276	1.14815	2.39883	1.83654	0.051878	1.47231	1.24738	2.77971	1.04713	0.243768	1.18032	0.887156	1.23595
gi|483486490	232	31.95	33.31	62.46	52.25	48.65	gi|483486490	Proliferation-associated protein 2G4, partial [Anas platyrhynchos]	Anas platyrhynchos	94	78	17	303	31.36	31.86	80.48	54.65	47.75	gi|483486490	Proliferation-associated protein 2G4, partial [Anas platyrhynchos]	Anas platyrhynchos	64	52	17	1.87068	0.109057	1.45881	1.28233	2.29087	1.7378	0.00480397	1.41906	1.22462	2.24905	4.96592	2.89411e-06	2.65461	1.87068	13.3045	4.52898	5.10945e-07	2.51189	1.80302	12.8233	1.39316	0.155708	1.24738	1.11686	2.14783
gi|483520880	233	31.8	32.66	53.51	34.94	28.95	gi|483520880	Glucosamine--fructose-6-phosphate aminotransferase [isomerizing] 1, partial [Anas platyrhynchos]		58	43	15	156	43.03	44.28	61.4	45.91	39.77	gi|483520880	Glucosamine--fructose-6-phosphate aminotransferase [isomerizing] 1, partial [Anas platyrhynchos]		68	50	24	0.597035	0.423121	1.36773	0.42462	0.816582	1.30617	0.0449128	1.24738	1.04713	1.7378	1.58489	0.705178	1.38038	1.14815	1.97697	3.69828	0.011234	2.01372	1.83654	6.48634	0.549541	0.00318465	1.38038	0.366438	0.758578
gi|483494674	234	31.79	32.35	46.47	22.48	17.16	gi|483494674	Integrin alpha-V, partial [Anas platyrhynchos]	Anas platyrhynchos	54	28	14	309	30.94	31.63	42.78	27.14	17.05	gi|483494674	Integrin alpha-V, partial [Anas platyrhynchos]	Anas platyrhynchos	53	24	14	0.903649	0.618585	1.28233	0.539511	1.15878	1.35519	0.221452	1.36773	0.990832	2.208	0.608135	0.0427586	1.38038	0.248886	0.83946	0.895365	0.381031	1.27057	0.704693	1.13763	0.831764	0.829534	1.33045	0.619441	1.10662
gi|483512229	235	31.78	32.81	46.33	34.17	28.09	gi|483512229	Leukotriene A-4 hydrolase, partial [Anas platyrhynchos]	Anas platyrhynchos	81	53	18	322	30.13	30.77	42.93	32.92	28.44	gi|483512229	Leukotriene A-4 hydrolase, partial [Anas platyrhynchos]	Anas platyrhynchos	79	68	17	2.05116	0.00564195	1.36773	1.49969	4.57088	0.831764	0.319316	1.24738	0.619441	1.03753	1.6293	0.0737233	1.2942	1.25892	3.28095	0.654636	0.0540472	1.33045	0.444631	0.870964	3.76704	0.000377802	1.90546	1.97697	14.1906
gi|483515044	236	31.7	32.74	63.12	41.83	32.51	gi|483515044	Heterogeneous nuclear ribonucleoprotein U, partial [Anas platyrhynchos]	Anas platyrhynchos	146	102	22	335	29.29	29.89	59.32	32.89	27	gi|483515044	Heterogeneous nuclear ribonucleoprotein U, partial [Anas platyrhynchos]	Anas platyrhynchos	130	88	22	0.912011	0.563339	1.1695	0.751623	1.0666	1.52757	0.0234036	1.30617	1.1695	2.22844	0.972747	0.239931	1.14815	0.831764	1.11686	1.6293	0.00702362	1.34276	1.21339	2.55859	0.946237	0.913271	1.14815	0.824138	1.08643
gi|483510472	237	31.57	33.15	62.6	46.56	43.51	gi|483510472	26S proteasome non-ATPase regulatory subunit 11, partial [Anas platyrhynchos]	Anas platyrhynchos	64	47	21	275	33.2	33.74	67.43	51.15	42.49	gi|483510472	26S proteasome non-ATPase regulatory subunit 11, partial [Anas platyrhynchos]	Anas platyrhynchos	60	50	18	0.679204	0.0176521	1.27057	0.519996	0.862979	0.870964	0.365939	1.20226	0.724436	1.04713	1.38038	0.961113	1.36773	1.00925	2.05116	1.7378	0.18012	1.45881	1.19124	2.60615	0.636796	0.00496676	1.30617	0.313329	0.831764
gi|483510599	238	31.51	34.28	40.07	23.88	13.86	gi|483510599	Focal adhesion kinase 1, partial [Anas platyrhynchos]	Anas platyrhynchos	52	34	14	313	30.75	32.48	48.6	20.32	15.26	gi|483510599	Focal adhesion kinase 1, partial [Anas platyrhynchos]	Anas platyrhynchos	64	45	14	1.36773	0.121	1.33045	1.02802	2.26987	1.1272	0.189108	1.25892	0.895365	1.48594	0.794328	0.342669	1.27057	0.496592	1.00925	0.679204	0.203095	1.35519	0.432514	0.92045	1.35519	0.2462	1.2942	1.04713	2.12814
gi|483509065	239	31.45	32.56	64.36	46.78	37.62	gi|483509065	Serpin B10, partial [Anas platyrhynchos]	Anas platyrhynchos	155	64	22	184	39.86	40.87	75.5	55.94	48.02	gi|483509065	Serpin B10, partial [Anas platyrhynchos]	Anas platyrhynchos	167	67	22	7.31139	0.00807553	2.0893	3.49945	30.1995	2.10863	0.0389057	1.5417	1.36773	5.97035	1.72187	0.271565	1.23595	1.39316	2.29087	0.47863	0.0347853	1.33045	0.226986	0.636796	4.09261	3.17251e-06	1.52757	2.67917	23.1206
gi|483502866	240	31.42	35.02	82.39	66.45	64.45	gi|483502866	Annexin A1 isoform p37, partial [Anas platyrhynchos]	Anas platyrhynchos	157	103	23	308	30.98	32.15	84.39	66.11	61.79	gi|483502866	Annexin A1 isoform p37, partial [Anas platyrhynchos]	Anas platyrhynchos	247	151	23	1.72187	0.0706094	1.34276	1.28233	2.03236	0.465586	0.254435	1.44544	0.301995	0.672977	1.23595	0.813453	1.13763	1.08643	1.39316	0.346737	0.0115315	1.7378	0.203236	0.60256	1.90546	0.0533656	1.39316	1.36773	2.58226
gi|483514866	241	31.36	32.03	59.56	42.43	31.87	gi|483514866	UTP--glucose-1-phosphate uridylyltransferase, partial [Anas platyrhynchos]	Anas platyrhynchos	63	52	16	253	34.5	35.51	67.13	46.41	37.85	gi|483514866	UTP--glucose-1-phosphate uridylyltransferase, partial [Anas platyrhynchos]	Anas platyrhynchos	73	53	19	0.648634	0.0279884	1.28233	0.37325	0.831764	0.619441	0.0226704	1.31826	0.316228	0.816582	1.20226	0.830356	1.27057	0.946237	1.78649	1.13763	0.917406	1.23595	0.92045	1.52757	0.60256	0.0130986	1.30617	0.337287	0.787046
gi|483518441	242	31.17	32.16	59.75	48.35	40.51	gi|483518441	Basic leucine zipper and W2 domain-containing protein 2, partial [Anas platyrhynchos]	Anas platyrhynchos	53	32	20	264	34.07	35.25	57.97	48.1	35.19	gi|483518441	Basic leucine zipper and W2 domain-containing protein 2, partial [Anas platyrhynchos]	Anas platyrhynchos	109	53	16	0.895365	0.88888	1.27057	0.679204	1.13763	1.0666	0.80238	1.24738	0.855067	1.48594	1.18032	0.174113	1.25892	0.937562	1.52757	1.34276	0.208523	1.2942	1.03753	2.72898	0.704693	0.0246993	1.24738	0.496592	0.879022
gi|483503823	243	31.1	32.27	46.22	27.73	21.88	gi|483503823	Transferrin receptor protein 1, partial [Anas platyrhynchos]	Anas platyrhynchos	51	28	17	239	35.39	36.2	49.35	34.77	23.44	gi|483503823	Transferrin receptor protein 1, partial [Anas platyrhynchos]	Anas platyrhynchos	76	40	19	0.831764	0.716647	1.30617	0.597035	1.08643	0.564937	0.0343827	1.44544	0.285759	0.816582	0.831764	0.867258	1.33045	0.505825	1.10662	0.570164	0.0533457	1.45881	0.231207	0.831764	0.679204	0.000258315	1.31826	0.505825	0.895365
gi|483514577	244	31.07	32.45	76.09	67.75	66.67	gi|483514577	Guanine nucleotide-binding protein subunit beta-2-like 1 [Anas platyrhynchos]	Anas platyrhynchos	96	57	23	206	37.74	39.64	81.16	81.16	71.38	gi|483514577	Guanine nucleotide-binding protein subunit beta-2-like 1 [Anas platyrhynchos]	Anas platyrhynchos	142	82	27	0.529663	0.352031	1.48594	0.376704	0.787046	0.954993	0.602927	1.18032	0.816582	1.1272	1.07647	0.311899	1.22462	0.879022	1.36773	1.83654	0.0274976	1.48594	1.23595	2.93765	0.801678	0.164498	1.13763	0.654636	0.912011
gi|483524171	245	31.04	33.74	46.51	19.91	15.28	gi|483524171	Formin-like protein 2, partial [Anas platyrhynchos]	Anas platyrhynchos	55	30	18	326	29.82	31.5	46.7	22.83	15.38	gi|483524171	Formin-like protein 2, partial [Anas platyrhynchos]	Anas platyrhynchos	40	30	17	1.04713	0.288317	1.08643	0.963829	1.13763	1.02802	0.389223	1.08643	0.946237	1.11686	0.990832	0.955811	1.08643	0.912011	1.07647	0.972747	0.87724	1.07647	0.903649	1.04713	1.34276	0.103063	1.30617	1.02802	1.85353
gi|483510893	246	31.03	32.97	52.59	38.7	32.22	gi|483510893	NAD-dependent malic enzyme, mitochondrial, partial [Anas platyrhynchos]	Anas platyrhynchos	70	40	18	231	35.93	36.51	57.78	45.56	40	gi|483510893	NAD-dependent malic enzyme, mitochondrial, partial [Anas platyrhynchos]	Anas platyrhynchos	70	43	19	0.887156	0.347555	1.22462	0.731139	1.08643	1.28233	0.732417	1.30617	0.981748	1.67494	1.58489	0.411853	1.36773	1.15878	2.72898	2.31206	0.17494	1.64437	1.40605	4.13048	0.903649	0.951522	1.19124	0.737904	1.07647
gi|483507938	247	30.98	32.23	37.57	18.93	15.25	gi|483507938	Ceruloplasmin, partial [Anas platyrhynchos]	Anas platyrhynchos	74	42	20	238	35.54	35.95	39.17	23.73	19.96	gi|483507938	Ceruloplasmin, partial [Anas platyrhynchos]	Anas platyrhynchos	86	54	22	0.559758	0.00698617	1.33045	0.390841	0.744732	0.359749	1.89677e-06	1.45881	0.175388	0.524808	2.75423	0.00150542	1.67494	1.64437	10.3753	1.78649	0.243344	1.52757	1.1695	5.44503	0.580764	0.00193019	1.30617	0.444631	0.758578
gi|483518291	248	30.94	32.94	30.52	20.21	16.39	gi|483518291	Echinoderm microtubule-associated protein-like 4, partial [Anas platyrhynchos]	Anas platyrhynchos	65	50	15	185	39.83	40.37	49.18	27.22	22.37	gi|483518291	Echinoderm microtubule-associated protein-like 4, partial [Anas platyrhynchos]	Anas platyrhynchos	84	66	20	0.946237	0.330203	1.21339	0.698232	1.14815	0.630957	0.184043	1.36773	0.359749	0.862979	0.990832	0.289445	1.20226	0.77983	1.19124	0.660694	0.215196	1.33045	0.42462	0.879022	1.03753	0.654644	1.1695	0.887156	1.23595
gi|483506359	249	30.89	31.71	62.05	39.97	31.57	gi|483506359	Succinate dehydrogenase [ubiquinone] flavoprotein subunit, mitochondrial, partial [Anas platyrhynchos]		79	50	18	209	37.61	37.63	53.5	41.99	38.72	gi|483506359	Succinate dehydrogenase [ubiquinone] flavoprotein subunit, mitochondrial, partial [Anas platyrhynchos]		91	57	23	0.946237	0.487682	1.20226	0.751623	1.13763	0.787046	0.998456	1.23595	0.519996	0.972747	0.963829	0.319497	1.20226	0.801678	1.15878	0.801678	0.812504	1.22462	0.570164	0.981748	1.39316	0.152985	1.30617	1.0666	2.07014
gi|483509558	250	30.8	33.34	44.45	17.87	15.58	gi|483509558	Leucyl-tRNA synthetase, cytoplasmic, partial [Anas platyrhynchos]	Anas platyrhynchos	54	31	16	207	37.63	39.18	44.63	26.32	20.07	gi|483509558	Leucyl-tRNA synthetase, cytoplasmic, partial [Anas platyrhynchos]	Anas platyrhynchos	74	44	19	0.83946	0.705636	1.28233	0.654636	1.07647	1.45881	0.180309	1.35519	1.07647	2.1677	0.685488	0.439948	1.38038	0.487529	0.946237	1.22462	0.697636	1.2942	0.946237	1.69044	1.02802	0.77614	1.0666	0.963829	1.10662
gi|483520300	251	30.79	32.9	40.35	15.37	13.23	gi|483520300	Eukaryotic translation initiation factor 5B, partial [Anas platyrhynchos]	Anas platyrhynchos	61	21	15	346	28.39	29.66	41.99	16.76	14.13	gi|483520300	Eukaryotic translation initiation factor 5B, partial [Anas platyrhynchos]	Anas platyrhynchos	73	30	15	0.816582	0.767726	1.36773	0.461318	1.11686	0.954993	0.83552	1.2942	0.711214	1.23595	1.49969	0.0899199	1.44544	1.03753	2.67917	1.70608	0.0167406	1.49969	1.13763	4.48745	0.744732	0.0501362	1.2942	0.444631	0.963829
gi|483519035	252	30.77	32.5	34.89	11.62	7.183	gi|483519035	Lipopolysaccharide-responsive and beige-like anchor protein, partial [Anas platyrhynchos]	Anas platyrhynchos	85	43	20	328	29.68	30.61	37.29	11.97	8.592	gi|483519035	Lipopolysaccharide-responsive and beige-like anchor protein, partial [Anas platyrhynchos]	Anas platyrhynchos	87	45	22	1.02802	0.0876095	1.07647	0.954993	1.10662	1.00925	0.754409	1.0666	0.946237	1.07647	0.972747	0.862979	1.07647	0.895365	1.04713	0.946237	0.211823	1.0666	0.895365	1.00925	0.887156	0.72605	1.21339	0.698232	1.07647
gi|483509212	253	30.76	33.84	51.17	26.56	20.31	gi|483509212	Dynamin-1, partial [Anas platyrhynchos]	Anas platyrhynchos	47	29	15	236	35.57	38.25	54.69	36.2	21.35	gi|483509212	Dynamin-1, partial [Anas platyrhynchos]	Anas platyrhynchos	43	25	18	1.18032	0.391755	1.24738	0.946237	1.48594	1.1695	0.327544	1.20226	0.972747	1.47231	0.990832	0.871224	1.24738	0.794328	1.23595	0.990832	0.879704	1.23595	0.801678	1.22462	0.981748	0.957263	1.07647	0.912011	1.05682
gi|483505018	254	30.75	32.5	36.26	20.97	15.2	gi|483505018	Nck-associated protein 1, partial [Anas platyrhynchos]	Anas platyrhynchos	52	37	16	188	39.31	40.28	46.34	23.35	18.77	gi|483505018	Nck-associated protein 1, partial [Anas platyrhynchos]	Anas platyrhynchos	70	55	20	1.36773	0.694908	1.30617	1.04713	2.29087	1.47231	0.0888776	1.33045	1.10662	3.87258	0.672977	0.0128834	1.34276	0.349945	0.903649	0.724436	0.0925598	1.30617	0.49204	0.946237	1.20226	0.853065	1.27057	0.946237	1.8197
gi|483516367	255	30.66	35.55	64.65	52.93	40.4	gi|483516367	T-complex protein 1 subunit delta, partial [Anas platyrhynchos]	Anas platyrhynchos	122	69	23	232	35.9	38.69	69.7	59.19	48.48	gi|483516367	T-complex protein 1 subunit delta, partial [Anas platyrhynchos]	Anas platyrhynchos	136	91	24	0.679204	0.135401	1.2942	0.465586	0.879022	0.731139	0.307986	1.25892	0.544503	0.92045	1.41906	0.374427	1.31826	1.07647	2.14783	1.52757	0.17129	1.34276	1.13763	2.37684	0.794328	0.330546	1.18032	0.559758	0.937562
gi|483515601	256	30.63	32.89	37.61	14.43	11.28	gi|483515601	Poly [ADP-ribose] polymerase 14, partial [Anas platyrhynchos]	ADP-ribose	66	23	18	210	37.55	40.61	45.07	20.1	15.1	gi|483515601	Poly [ADP-ribose] polymerase 14, partial [Anas platyrhynchos]	ADP-ribose	85	37	24	0.524808	0.0086052	1.49969	0.291072	0.787046	1.05682	0.657714	1.30617	0.809096	1.41906	1.70608	0.317212	1.52757	1.11686	4.57088	3.22107	0.000240515	1.83654	1.75388	16.293	0.809096	0.0131124	1.21339	0.642688	0.981748
gi|483503058	257	30.63	32.37	46.73	24.65	22.72	gi|483503058	1-phosphatidylinositol-4,5-bisphosphate phosphodiesterase delta-1, partial [Anas platyrhynchos]	Anas platyrhynchos	57	37	16	520	21.8	23.34	45.06	25.29	16.05	gi|483503058	1-phosphatidylinositol-4,5-bisphosphate phosphodiesterase delta-1, partial [Anas platyrhynchos]	Anas platyrhynchos	54	37	11	1.8197	0.0135328	1.44544	1.25892	3.94457	1.90546	0.0212123	1.48594	1.28233	5.59758	0.751623	0.394935	1.2942	0.510505	0.972747	0.801678	0.172518	1.24738	0.625173	1	1.7378	0.0129684	1.40605	1.23595	6.13762
gi|483502205	258	30.49	32.03	50.14	24.44	20.95	gi|483502205	Vesicle-fusing ATPase, partial [Anas platyrhynchos]	Anas platyrhynchos	56	41	15	262	34.17	35.51	57.12	35.2	25.7	gi|483502205	Vesicle-fusing ATPase, partial [Anas platyrhynchos]	Anas platyrhynchos	67	49	18	0.461318	0.241301	1.72187	0.299226	0.794328	0.912011	0.779748	1.21339	0.744732	1.10662	0.436516	0.115369	1.75388	0.299226	0.765597	0.887156	0.473011	1.21339	0.704693	1.07647	0.981748	0.941174	1.19124	0.824138	1.1695
gi|483522673	259	30.47	31.71	29.13	14.9	11.9	gi|483522673	Nuclear pore membrane glycoprotein 210, partial [Anas platyrhynchos]	Anas platyrhynchos	57	30	18	230	36.05	36.59	30.29	15.23	13.17	gi|483522673	Nuclear pore membrane glycoprotein 210, partial [Anas platyrhynchos]	Anas platyrhynchos	50	38	21	1.10662	0.942379	1.24738	0.887156	1.38038	0.586138	0.0650699	1.47231	0.214783	0.862979	1.2942	0.819799	1.34276	0.963829	1.95885	0.654636	0.271815	1.39316	0.267917	0.912011	0.972747	0.329439	1.05682	0.92045	1.02802
gi|483512012	260	30.43	33.19	60.38	41.05	35.8	gi|483512012	Septin-6, partial [Anas platyrhynchos]	Anas platyrhynchos	63	27	22	1014	13.05	29.46	57.28	33.65	29.83	gi|483512012	Septin-6, partial [Anas platyrhynchos]	Anas platyrhynchos	74	24	17	0.92045	0.729874	1.23595	0.717794	1.13763	1.24738	0.0263813	1.23595	1.00925	1.64437	0.758578	0.0866274	1.28233	0.57544	0.972747	1.03753	0.549172	1.25892	0.824138	1.33045	0.990832	0.569333	1.08643	0.912011	1.07647
gi|483514867	261	30.41	33.06	74.25	58.68	32.93	gi|483514867	Malate dehydrogenase, cytoplasmic, partial [Anas platyrhynchos]	Anas platyrhynchos	123	73	18	323	29.95	31.16	67.66	60.18	42.51	gi|483514867	Malate dehydrogenase, cytoplasmic, partial [Anas platyrhynchos]	Anas platyrhynchos	183	96	20	0.539511	0.0465705	1.49969	0.366438	0.809096	0.83946	0.614579	1.18032	0.636796	0.990832	0.794328	0.509677	1.21339	0.625173	0.963829	1.18032	0.356584	1.22462	0.963829	1.48594	0.363078	0.0839832	1.48594	0.244343	0.539511
gi|483498844	262	30.15	31.46	34.23	19.19	13.95	gi|483498844	Enhancer of mRNA-decapping protein 4, partial [Anas platyrhynchos]	Anas platyrhynchos	58	29	16	278	33.03	33.94	34.96	20.28	16.35	gi|483498844	Enhancer of mRNA-decapping protein 4, partial [Anas platyrhynchos]	Anas platyrhynchos	56	35	19	0.847227	0.429753	1.2942	0.642688	1.09648	1.35519	0.327869	1.36773	0.990832	2.07014	1.15878	0.438426	1.31826	0.879022	1.58489	1.8197	0.00864541	1.57036	1.15878	2.85759	1.02802	0.468721	1.07647	0.954993	1.10662
gi|483514955	263	30.14	31.42	36.93	21.59	18.64	gi|483514955	RNA-binding protein 12, partial [Anas platyrhynchos]	Anas platyrhynchos	45	35	16	381	26.84	28.02	40.23	19.09	16.14	gi|483514955	RNA-binding protein 12, partial [Anas platyrhynchos]	Anas platyrhynchos	55	43	13	0.972747	0.799298	1.09648	0.887156	1.0666	0.963829	0.426642	1.09648	0.879022	1.05682	0.990832	0.517322	1.09648	0.903649	1.08643	0.981748	0.728767	1.07647	0.912011	1.05682	1.14815	0.593505	1.23595	0.928966	1.47231
gi|483521833	264	30.12	33.73	55.95	38.6	31.19	gi|483521833	Tyrosine-protein kinase Lyn, partial [Anas platyrhynchos]	Anas platyrhynchos	50	19	17	348	28.29	31.16	58.48	38.01	30.21	gi|483521833	Tyrosine-protein kinase Lyn, partial [Anas platyrhynchos]	Anas platyrhynchos	47	21	14	2.26987	0.00397819	1.69044	1.34276	7.37904	1.59956	0.271222	1.45881	1.09648	3.76704	0.92045	0.899585	1.36773	0.648634	1.25892	0.642688	0.128161	1.5417	0.387258	0.990832	2.83139	0.00077932	1.90546	1.48594	10.9648
gi|483498382	265	30.07	34.56	77.01	68.45	59.89	gi|483498382	Desmin, partial [Anas platyrhynchos]	Anas platyrhynchos	390	181	34	380	26.89	29.74	72.19	65.24	56.68	gi|483498382	Desmin, partial [Anas platyrhynchos]	Anas platyrhynchos	412	212	30	0.457088	0.162995	1.67494	0.356451	0.765597	0.903649	0.89345	1.10662	0.772681	1	0.698232	0.463522	1.24738	0.625173	0.870964	1.2942	0.567286	1.27057	1.01859	1.49969	1.40605	0.494226	1.21339	1.15878	1.67494
gi|483506848	266	30.03	32.29	41.04	27.5	18.6	gi|483506848	Splicing factor 3 subunit 1, partial [Anas platyrhynchos]	Anas platyrhynchos	63	40	16	277	33.07	34.93	44.73	28.73	21.48	gi|483506848	Splicing factor 3 subunit 1, partial [Anas platyrhynchos]	Anas platyrhynchos	67	49	16	0.981748	0.576963	1.07647	0.912011	1.05682	0.972747	0.291132	1.0666	0.912011	1.03753	0.981748	0.803412	1.08643	0.903649	1.0666	0.972747	0.441921	1.05682	0.92045	1.02802	1.01859	0.460828	1.05682	0.963829	1.07647
gi|483525412	267	30.03	30.78	45.05	24.19	18.28	gi|483525412	Collagen alpha-2(IV) chain, partial [Anas platyrhynchos]	Anas platyrhynchos	188	32	26	139	44.9	45.26	50.06	26.36	22.5	gi|483525412	Collagen alpha-2(IV) chain, partial [Anas platyrhynchos]	Anas platyrhynchos	206	37	40	1.28233	0.519832	1.31826	0.972747	1.72187	0.685488	0.0246613	1.39316	0.267917	0.954993	0.559758	0.00549249	1.39316	0.285759	0.77983	0.316228	0.000578178	1.77011	0.083946	0.559758	0.654636	0.197776	1.41906	0.349945	0.928966
gi|483500695	268	29.99	31.49	46.54	30.28	25.42	gi|483500695	Lysyl-tRNA synthetase, partial [Anas platyrhynchos]	Anas platyrhynchos	65	46	17	242	35	36.21	50.65	42.43	36.45	gi|483500695	Lysyl-tRNA synthetase, partial [Anas platyrhynchos]	Anas platyrhynchos	76	61	21	1.19124	0.180844	1.25892	0.946237	1.72187	1.01859	0.214963	1.21339	0.83946	1.22462	1.59956	0.438239	1.41906	1.1272	3.63078	1.43219	0.433463	1.35519	1.05682	2.24905	0.903649	0.310218	1.1695	0.765597	1.05682
gi|483506214	269	29.92	34.25	43.96	20.99	14.31	gi|483506214	Plasma membrane calcium-transporting ATPase 1, partial [Anas platyrhynchos]	Anas platyrhynchos	68	37	19	152	43.4	45.86	48.49	27.98	20.75	gi|483506214	Plasma membrane calcium-transporting ATPase 1, partial [Anas platyrhynchos]	Anas platyrhynchos	38	15	23	1.27057	0.195384	1.28233	0.990832	1.87068	1.05682	0.783589	1.24738	0.847227	1.34276	0.831764	0.962907	1.27057	0.597035	1.05682	0.698232	0.13394	1.2942	0.428549	0.903649	0.954993	0.191078	1.09648	0.870964	1.04713
gi|483503062	270	29.91	32.62	50.78	30.78	20.48	gi|483503062	Villin-1, partial [Anas platyrhynchos]	Anas platyrhynchos	51	34	15	372	27.47	30.02	46.11	20.6	16.77	gi|483503062	Villin-1, partial [Anas platyrhynchos]	Anas platyrhynchos	49	38	13	0.972747	0.227169	1.0666	0.912011	1.03753	0.972747	0.655122	1.07647	0.903649	1.04713	1	0.994499	1.07647	0.928966	1.07647	1	0.490449	1.07647	0.928966	1.07647	0.679204	0.0311998	1.2942	0.331131	0.879022
gi|483517663	271	29.9	33.42	31.66	20.84	15.65	gi|483517663	Protein transport protein Sec24C, partial [Anas platyrhynchos]	Anas platyrhynchos	60	34	18	269	33.76	34.86	31.13	20.3	19.14	gi|483517663	Protein transport protein Sec24C, partial [Anas platyrhynchos]	Anas platyrhynchos	82	50	20	1.02802	0.550939	1.07647	0.954993	1.10662	1.03753	0.747309	1.07647	0.963829	1.11686	1.00925	0.382391	1.07647	0.937562	1.08643	1.01859	0.551402	1.0666	0.954993	1.08643	0.946237	0.761504	1.08643	0.870964	1.02802
gi|483498664	272	29.88	30.01	98.78	83.54	73.78	gi|483498664	Hemopexin [Anas platyrhynchos]	Anas platyrhynchos	160	68	16	467	23.44	23.49	96.95	82.93	73.78	gi|483498664	Hemopexin [Anas platyrhynchos]	Anas platyrhynchos	229	92	12	0.554626	0.0153749	1.28233	0.359749	0.711214	0.496592	0.0179922	1.31826	0.283139	0.654636	1.6293	0.225973	1.33045	1.22462	4.61318	1.47231	0.120571	1.30617	1.1272	3.98107	0.47863	0.0545818	1.36773	0.313329	0.654636
gi|483519763	273	29.84	32.59	43.97	31.03	29.14	gi|483519763	Prothrombin, partial [Anas platyrhynchos]	Anas platyrhynchos	67	44	19	252	34.52	37.37	50.69	36.55	31.03	gi|483519763	Prothrombin, partial [Anas platyrhynchos]	Anas platyrhynchos	74	53	20	0.981748	0.834741	1.05682	0.928966	1.03753	0.954993	0.283095	1.05682	0.903649	1.00925	1	0.472987	1.07647	0.928966	1.07647	0.972747	0.569015	1.05682	0.92045	1.02802	0.990832	0.664025	1.03753	0.954993	1.02802
gi|483498662	274	29.81	31.83	56.05	38.12	34.53	gi|483498662	Integrin-linked protein kinase, partial [Anas platyrhynchos]	Anas platyrhynchos	106	73	19	228	36.4	37	60.31	43.05	40.13	gi|483498662	Integrin-linked protein kinase, partial [Anas platyrhynchos]	Anas platyrhynchos	124	75	23	1.33045	0.0479431	1.24738	1.0666	1.7378	1.47231	0.0952263	1.2942	1.13763	2.33346	1.08643	0.272941	1.20226	0.903649	1.28233	1.24738	0.456086	1.23595	1.00925	1.61436	1.64437	0.0151509	1.40605	1.1695	3.16228
gi|483514258	275	29.75	30.68	44.17	19.69	17.16	gi|483514258	Palladin, partial [Anas platyrhynchos]	Anas platyrhynchos	84	37	17	540	21.46	22.02	39.48	17.07	12.74	gi|483514258	Palladin, partial [Anas platyrhynchos]	Anas platyrhynchos	42	28	13	0.92045	0.811911	1.10662	0.831764	1.01859	0.946237	0.8881	1.09648	0.862979	1.03753	0.972747	0.380192	1.09648	0.887156	1.0666	1	0.205696	1.09648	0.912011	1.09648	1.23595	0.155721	1.21339	1.01859	1.6293
gi|483504614	276	29.69	30.31	69.82	61.45	56.73	gi|483504614	Prohibitin, partial [Anas platyrhynchos]	Anas platyrhynchos	102	58	16	450	24.05	24.73	69.45	55.27	50.55	gi|483504614	Prohibitin, partial [Anas platyrhynchos]	Anas platyrhynchos	79	43	16	0.704693	0.148941	1.2942	0.529663	0.912011	1.11686	0.344625	1.21339	0.92045	1.35519	2.58226	0.191116	2.05116	1.25892	3.83707	4.13048	0.00146219	2.72898	1.51356	7.87046	0.83946	0.459515	1.21339	0.672977	1.01859
gi|483521568	277	29.64	31.06	66.95	60.22	47.06	gi|483521568	Decorin, partial [Anas platyrhynchos]	Anas platyrhynchos	214	103	32	248	34.74	35.78	66.39	53.78	52.1	gi|483521568	Decorin, partial [Anas platyrhynchos]	Anas platyrhynchos	293	148	39	0.895365	0.894178	1.19124	0.724436	1.0666	1.44544	0.055381	1.27057	1.13763	1.70608	0.316228	0.00376693	1.90546	0.192309	0.60256	0.515229	0.152309	1.43219	0.366438	0.737904	0.855067	0.737709	1.1272	0.765597	0.963829
gi|483512982	278	29.54	29.9	63.87	49.48	43.72	gi|483512982	Cathepsin D, partial [Anas platyrhynchos]	Anas platyrhynchos	156	61	24	291	32.19	32.33	66.23	52.36	52.36	gi|483512982	Cathepsin D, partial [Anas platyrhynchos]	Anas platyrhynchos	154	64	27	1.11686	0.697244	1.21339	0.92045	1.31826	0.148594	0.00064472	2.99226	0.0387258	0.444631	0.862979	0.741097	1.20226	0.660694	1.03753	0.110662	0.000202844	3.49945	0.0288403	0.387258	0.928966	0.653215	1.18032	0.787046	1.09648
gi|483520730	279	29.49	31.75	50.98	26.34	20.34	gi|483520730	AFG3-like protein 2, partial [Anas platyrhynchos]	Anas platyrhynchos	49	29	17	342	28.54	30.65	51.11	28.42	18.64	gi|483520730	AFG3-like protein 2, partial [Anas platyrhynchos]	Anas platyrhynchos	64	19	13	0.636796	0.0259067	1.40605	0.277971	0.895365	0.630957	0.0487808	1.40605	0.390841	0.887156	0.824138	0.316148	1.2942	0.390841	1.0666	0.831764	0.216091	1.27057	0.597035	1.05682	0.887156	0.125459	1.14815	0.772681	1.01859
gi|483516670	280	29.43	33.26	61.95	42	33.41	gi|483516670	Non-POU domain-containing octamer-binding protein, partial [Anas platyrhynchos]	Anas platyrhynchos	67	50	15	171	40.95	41.31	71.46	58.24	44.55	gi|483516670	Non-POU domain-containing octamer-binding protein, partial [Anas platyrhynchos]	Anas platyrhynchos	110	69	23	0.772681	0.24233	1.23595	0.483059	0.954993	1.1272	0.303391	1.19124	0.946237	1.35519	0.981748	0.370176	1.23595	0.801678	1.21339	1.47231	0.199616	1.2942	1.13763	1.88799	1.01859	0.909342	1.15878	0.879022	1.1695
gi|483498451	281	29.37	35.45	76.01	51.31	47.98	gi|483498451	Lamin-B1, partial [Anas platyrhynchos]	Anas platyrhynchos	131	27	25	357	27.96	33.75	72.68	51.54	46.08	gi|483498451	Lamin-B1, partial [Anas platyrhynchos]	Anas platyrhynchos	149	43	26	0.855067	0.861684	1.31826	0.636796	1.1272	0.704693	0.670773	1.38038	0.510505	0.972747	0.524808	0.155998	1.5417	0.325087	0.809096	0.457088	0.0172198	1.55597	0.177011	0.711214	1.67494	0.0427075	1.35519	1.23595	5.29664
gi|483505854	282	29.33	30.98	60.22	23.01	15.16	gi|483505854	Thyroid hormone receptor-associated protein 3, partial [Anas platyrhynchos]	Anas platyrhynchos	58	44	16	351	28.21	28.79	57.74	25.16	15.91	gi|483505854	Thyroid hormone receptor-associated protein 3, partial [Anas platyrhynchos]	Anas platyrhynchos	66	56	15	0.704693	0.860171	1.31826	0.501187	0.928966	0.801678	0.863263	1.25892	0.608135	1.00925	1.1272	0.11335	1.20226	0.937562	1.36773	1.30617	0.0619847	1.25892	1.03753	1.67494	0.963829	0.407579	1.05682	0.912011	1.01859
gi|483524470	283	29.15	29.19	71.08	55.05	48.78	gi|483524470	Fructose-bisphosphate aldolase C, partial [Anas platyrhynchos]	Anas platyrhynchos	220	131	29	182	40.08	40.13	81.53	73.52	68.64	gi|483524470	Fructose-bisphosphate aldolase C, partial [Anas platyrhynchos]	Anas platyrhynchos	265	147	37	0.49204	0.28976	1.49969	0.405508	0.737904	1.18032	0.235929	1.1272	1.04713	1.31826	1.69044	0.975294	1.30617	1.2942	1.88799	4.28548	0.0376136	2.18776	1.95885	5.44503	0.879022	0.955894	1.11686	0.744732	0.981748
gi|483511957	284	29.1	30.92	40.85	23.47	15.2	gi|483511957	FERM, RhoGEF and pleckstrin domain-containing protein 1, partial [Anas platyrhynchos]	Anas platyrhynchos	52	32	12	324	29.9	31.55	39.92	26.47	16.55	gi|483511957	FERM, RhoGEF and pleckstrin domain-containing protein 1, partial [Anas platyrhynchos]	Anas platyrhynchos	55	37	13	1.94089	0.00256855	1.45881	1.33045	5.39511	2.37684	0.00101818	1.58489	1.49969	7.58578	0.981748	0.693403	1.25892	0.787046	1.23595	1.23595	0.363398	1.30617	0.946237	1.69044	0.731139	0.521105	1.33045	0.369828	0.972747
gi|483510822	285	29.05	29.51	60.57	50.59	45.13	gi|483510822	Alpha-1-antitrypsin-like protein GS55-MS, partial [Anas platyrhynchos]	Anas platyrhynchos	93	41	26	304	31.29	31.58	71.02	57.24	52.49	gi|483510822	Alpha-1-antitrypsin-like protein GS55-MS, partial [Anas platyrhynchos]	Anas platyrhynchos	93	36	26	0.691831	0.54701	1.33045	0.343558	0.92045	0.787046	0.449477	1.24738	0.474242	0.981748	0.363078	0.000839594	1.59956	0.119124	0.580764	0.416869	0.000775159	1.41906	0.151356	0.591562	0.765597	0.149236	1.30617	0.515229	1
gi|483504897	286	29.02	31.81	69.25	57.11	44.19	gi|483504897	Acetyl-CoA acetyltransferase, mitochondrial, partial [Anas platyrhynchos]	Anas platyrhynchos	54	40	16	284	32.52	34.06	73.9	60.21	55.04	gi|483504897	Acetyl-CoA acetyltransferase, mitochondrial, partial [Anas platyrhynchos]	Anas platyrhynchos	68	55	21	0.972747	0.312446	1.0666	0.912011	1.03753	1	0.901147	1.0666	0.937562	1.0666	1.00925	0.5748	1.0666	0.946237	1.07647	1.03753	0.157577	1.0666	0.972747	1.10662	0.559758	0.121873	1.43219	0.325087	0.801678
gi|483497525	287	28.98	29.26	68.4	58.33	58.33	gi|483497525	26S proteasome non-ATPase regulatory subunit 13, partial [Anas platyrhynchos]	Anas platyrhynchos	42	37	15	469	23.3	24.16	65.28	54.17	43.4	gi|483497525	26S proteasome non-ATPase regulatory subunit 13, partial [Anas platyrhynchos]	Anas platyrhynchos	60	45	14	1	0.898998	1.11686	0.895365	1.11686	1.04713	0.289254	1.10662	0.946237	1.15878	1.02802	0.756631	1.13763	0.903649	1.1695	1.07647	0.218526	1.10662	0.972747	1.19124	0.972747	0.661273	1.0666	0.912011	1.03753
gi|483518779	288	28.85	32.47	59.89	35.93	25.41	gi|483518779	Switch-associated protein 70, partial [Anas platyrhynchos]	Anas platyrhynchos	52	41	15	250	34.57	35.59	58.08	36.66	33.03	gi|483518779	Switch-associated protein 70, partial [Anas platyrhynchos]	Anas platyrhynchos	56	45	20	0.847227	0.276947	1.21339	0.625173	1.02802	0.524808	0.0052996	1.38038	0.192309	0.724436	1.35519	0.308788	1.31826	1.02802	2.83139	0.83946	0.320645	1.27057	0.679204	1.0666	0.77983	0.0430008	1.20226	0.57544	0.937562
gi|483503794	289	28.84	31.29	42.51	22.6	18.5	gi|483503794	Nuclear pore complex protein Nup107, partial [Anas platyrhynchos]	Anas platyrhynchos	34	25	15	366	27.72	32.03	41.22	24	21.55	gi|483503794	Nuclear pore complex protein Nup107, partial [Anas platyrhynchos]	Anas platyrhynchos	30	21	17	0.299226	0.0194085	2.44343	0.130617	0.731139	0.405508	0.00448549	1.87068	0.21677	0.758578	0.544503	0.349546	1.77011	0.272898	0.963829	0.731139	0.211022	1.41906	0.501187	1.03753	0.990832	0.890379	1.09648	0.903649	1.08643
gi|483504853	290	28.82	32.49	66.45	40.1	29.23	gi|483504853	Interferon-induced GTP-binding protein Mx, partial [Anas platyrhynchos]	Anas platyrhynchos	86	38	19	220	36.97	38.17	65.81	48.08	34.66	gi|483504853	Interferon-induced GTP-binding protein Mx, partial [Anas platyrhynchos]	Anas platyrhynchos	102	49	23	1.19124	0.00434284	1.22462	0.972747	1.45881	0.928966	0.72878	1.21339	0.758578	1.1272	34.6737	6.83066e-08	1.72187	20.1372	49.2039	33.1131	3.9027e-09	1.95885	16.9044	52.9663	1.08643	0.035684	1.19124	0.912011	1.2942
gi|483506881	291	28.8	30.5	32.45	11.96	7.677	gi|483506881	Nuclear pore complex protein Nup205, partial [Anas platyrhynchos]	Anas platyrhynchos	80	36	15	362	27.78	28.89	30.61	13.76	9.571	gi|483506881	Nuclear pore complex protein Nup205, partial [Anas platyrhynchos]	Anas platyrhynchos	61	35	19	0.963829	0.543953	1.09648	0.879022	1.05682	1.01859	0.562646	1.11686	0.912011	1.13763	0.912011	0.148318	1.10662	0.824138	1.00925	0.972747	0.92771	1.09648	0.887156	1.0666	1.00925	0.83763	1.05682	0.954993	1.0666
gi|483514234	292	28.69	42.47	28.3	13.59	10.74	gi|483514234	Fibrillin-2, partial [Anas platyrhynchos]	Anas platyrhynchos	87	35	29	205	37.79	44.74	32.19	15.89	11.85	gi|483514234	Fibrillin-2, partial [Anas platyrhynchos]	Anas platyrhynchos	92	40	31	0.654636	0.246346	1.39316	0.37325	0.912011	0.461318	0.0655234	1.7378	0.263027	0.801678	0.49204	0.0286427	1.43219	0.258226	0.704693	0.349945	0.00426516	1.78649	0.177011	0.625173	0.816582	0.403017	1.25892	0.630957	1.02802
gi|483504431	293	28.61	30.98	49.54	24.41	19.71	gi|483504431	Liprin-beta-1, partial [Anas platyrhynchos]	Anas platyrhynchos	61	32	16	417	25.32	28.06	49.85	27.99	17.67	gi|483504431	Liprin-beta-1, partial [Anas platyrhynchos]	Anas platyrhynchos	83	31	12	0.990832	0.412711	1.08643	0.912011	1.07647	0.990832	0.458229	1.07647	0.92045	1.0666	0.954993	0.845633	1.08643	0.879022	1.03753	0.954993	0.811408	1.0666	0.895365	1.01859	2.05116	0.0109751	1.51356	1.35519	6.85488
gi|483513903	294	28.59	28.76	54.44	43.56	42.44	gi|483513903	EGF-containing fibulin-like extracellular matrix protein 1, partial [Anas platyrhynchos]	Anas platyrhynchos	80	43	17	441	24.34	24.99	50.89	39.56	31.11	gi|483513903	EGF-containing fibulin-like extracellular matrix protein 1, partial [Anas platyrhynchos]	Anas platyrhynchos	53	34	15	0.283139	0.0180887	2.26987	0.210863	0.642688	0.912011	0.35633	1.25892	0.737904	1.14815	0.353183	0.127082	1.97697	0.270396	0.698232	1.15878	0.0656387	1.27057	0.912011	1.52757	0.787046	0.709056	1.27057	0.60256	1
gi|483504993	295	28.48	30.26	44.42	25.6	14.88	gi|483504993	Isoleucyl-tRNA synthetase, mitochondrial, partial [Anas platyrhynchos]	Anas platyrhynchos	46	27	13	486	22.79	23.25	41.14	22.65	13.68	gi|483504993	Isoleucyl-tRNA synthetase, mitochondrial, partial [Anas platyrhynchos]	Anas platyrhynchos	42	29	11	0.928966	0.246426	1.09648	0.847227	1.01859	0.928966	0.369999	1.10662	0.83946	1.02802	0.928966	0.231731	1.09648	0.847227	1.01859	0.928966	0.368026	1.11686	0.831764	1.03753	0.954993	0.467622	1.09648	0.870964	1.04713
gi|483502998	296	28.42	30.5	35.91	21.74	16.49	gi|483502998	Ankyrin repeat and FYVE domain-containing protein 1, partial [Anas platyrhynchos]	Anas platyrhynchos	44	18	16	299	31.62	32.65	38.75	26.37	19.93	gi|483502998	Ankyrin repeat and FYVE domain-containing protein 1, partial [Anas platyrhynchos]	Anas platyrhynchos	68	34	20	0.724436	0.811042	1.45881	0.328095	1.05682	1.39316	0.0870789	1.45881	0.954993	2.22844	0.461318	0.133278	1.61436	0.18197	0.744732	0.862979	0.666525	1.38038	0.642688	1.19124	0.636796	0.0409627	1.31826	0.260615	0.83946
gi|483524209	297	28.41	28.61	34.66	22.97	22.97	gi|483524209	Fibulin-1, partial [Anas platyrhynchos]	Anas platyrhynchos	64	53	15	365	27.76	28.18	36.66	29.81	28.25	gi|483524209	Fibulin-1, partial [Anas platyrhynchos]	Anas platyrhynchos	70	50	19	1.35519	0.608463	1.27057	1.0666	1.80302	0.731139	0.457272	1.2942	0.505825	0.946237	0.704693	0.121445	1.27057	0.515229	0.895365	0.401791	0.0111797	1.58489	0.167494	0.636796	2.03236	0.0206194	1.43219	1.41906	7.44732
gi|483511034	298	28.39	32.34	89.62	72.66	65.05	gi|483511034	Annexin A4, partial [Anas platyrhynchos]	Anas platyrhynchos	180	84	22	311	30.82	36	84.78	70.24	63.67	gi|483511034	Annexin A4, partial [Anas platyrhynchos]	Anas platyrhynchos	148	69	21	0.972747	0.55545	1.04713	0.928966	1.01859	0.963829	0.0716186	1.03753	0.928966	1	0.990832	0.817788	1.05682	0.937562	1.04713	0.981748	0.144743	1.03753	0.946237	1.01859	0.855067	0.624539	1.19124	0.642688	1.01859
gi|483517237	299	28.34	31.91	56.38	28.72	21.43	gi|483517237	LETM1 and EF-hand domain-containing protein 1, mitochondrial, partial [Anas platyrhynchos]	Anas platyrhynchos	45	29	13	296	31.93	36.2	59.12	38.3	26.75	gi|483517237	LETM1 and EF-hand domain-containing protein 1, mitochondrial, partial [Anas platyrhynchos]	Anas platyrhynchos	65	44	16	1.1272	0.737765	1.24738	0.903649	1.49969	0.912011	0.455763	1.23595	0.724436	1.1272	1.2942	0.404393	1.28233	1.00925	2.18776	1.0666	0.806809	1.24738	0.855067	1.43219	0.954993	0.581283	1.04713	0.912011	1
gi|483501983	300	28.25	30.56	29.5	14.75	9.226	gi|483501983	Nuclear pore complex protein Nup98-Nup96, partial [Anas platyrhynchos]	Anas platyrhynchos	54	28	16	183	39.95	41.28	34.45	17.26	15.26	gi|483501983	Nuclear pore complex protein Nup98-Nup96, partial [Anas platyrhynchos]	Anas platyrhynchos	54	39	23	0.862979	0.706375	1.27057	0.685488	1.09648	0.895365	0.887671	1.27057	0.711214	1.13763	0.787046	0.220713	1.25892	0.613762	0.990832	0.816582	0.133895	1.25892	0.636796	1.02802	1.02802	0.99228	1.24738	0.824138	1.38038
gi|483519211	301	28.23	32.87	40.46	18.42	12.28	gi|483519211	CLIP-associating protein 2, partial [Anas platyrhynchos]	Anas platyrhynchos	39	29	16	268	33.79	36.53	52.02	21.53	16.62	gi|483519211	CLIP-associating protein 2, partial [Anas platyrhynchos]	Anas platyrhynchos	44	30	20	1	0.853517	1.11686	0.895365	1.11686	0.963829	0.991466	1.09648	0.879022	1.05682	1.05682	0.521114	1.14815	0.92045	1.21339	1.01859	0.278437	1.13763	0.895365	1.15878	1.01859	0.111015	1.0666	0.954993	1.08643
gi|483511568	302	28.22	28.9	83.08	72.64	58.71	gi|483511568	Peroxiredoxin-1, partial [Anas platyrhynchos]	Anas platyrhynchos	257	131	22	292	32.12	32.37	78.11	68.66	59.7	gi|483511568	Peroxiredoxin-1, partial [Anas platyrhynchos]	Anas platyrhynchos	294	155	25	0.954993	0.347598	1.13763	0.824138	1.08643	0.270396	0.0115318	2.07014	0.11695	0.559758	0.711214	0.632022	1.23595	0.597035	0.879022	0.203236	0.000694781	2.26987	0.0928966	0.461318	1.35519	0.330851	1.1695	1.15878	1.61436
gi|483504467	303	28.19	31.33	48.2	22.97	16.78	gi|483504467	Multimerin-2, partial [Anas platyrhynchos]	Anas platyrhynchos	87	49	17	287	32.49	34.08	46.17	27.48	21.85	gi|483504467	Multimerin-2, partial [Anas platyrhynchos]	Anas platyrhynchos	92	52	23	0.954993	0.5628	1.05682	0.903649	1.00925	0.990832	0.782536	1.05682	0.937562	1.04713	0.954993	0.489089	1.05682	0.903649	1.00925	0.990832	0.872097	1.05682	0.937562	1.04713	1.0666	0.601239	1.20226	0.887156	1.44544
gi|483520015	304	28.15	28.59	88.08	69.95	61.66	gi|483520015	Cysteine and glycine-rich protein 1, partial [Anas platyrhynchos]	Anas platyrhynchos	147	108	20	315	30.46	30.86	88.6	76.17	67.36	gi|483520015	Cysteine and glycine-rich protein 1, partial [Anas platyrhynchos]	Anas platyrhynchos	203	146	22	1.25892	0.722417	1.21339	1.03753	1.77011	1.97697	0.28459	1.47231	1.34276	3.01995	0.505825	0.342313	1.5417	0.394457	0.77983	0.862979	0.902542	1.15878	0.751623	1	2.37684	0.00430088	1.77011	1.34276	3.49945
gi|483511658	305	28.07	30.23	38.96	14.7	8.995	gi|483511658	Serine/threonine-protein kinase MRCK beta, partial [Anas platyrhynchos]	Anas platyrhynchos	57	23	16	178	40.57	42.09	39.89	19.11	16.13	gi|483511658	Serine/threonine-protein kinase MRCK beta, partial [Anas platyrhynchos]	Anas platyrhynchos	61	33	22	0.972747	0.989089	1.14815	0.847227	1.11686	0.954993	0.582658	1.11686	0.855067	1.0666	0.954993	0.815003	1.11686	0.855067	1.0666	0.937562	0.464481	1.11686	0.83946	1.04713	0.954993	0.52703	1.08643	0.879022	1.03753
gi|483510207	306	28	29.94	51.52	33.08	26.37	gi|483510207	Heat shock 70 kDa protein 12A, partial [Anas platyrhynchos]	Anas platyrhynchos	57	40	19	251	34.54	35.77	49.39	36.13	30.34	gi|483510207	Heat shock 70 kDa protein 12A, partial [Anas platyrhynchos]	Anas platyrhynchos	85	41	21	1.18032	0.864617	1.23595	0.954993	1.48594	0.751623	0.099084	1.30617	0.331131	0.981748	0.57544	0.00343464	1.41906	0.401791	0.816582	0.380189	9.06428e-05	1.65959	0.141906	0.630957	1.08643	0.490901	1.22462	0.887156	1.36773
gi|483520711	307	27.98	29.39	61.82	39.77	32.95	gi|483520711	Sorting nexin-2, partial [Anas platyrhynchos]	Anas platyrhynchos	45	34	15	421	25.22	30.15	65.45	46.36	37.73	gi|483520711	Sorting nexin-2, partial [Anas platyrhynchos]	Anas platyrhynchos	54	40	18	1.18032	0.504599	1.24738	0.946237	1.7378	1.00925	0.905072	1.23595	0.816582	1.27057	0.751623	0.211065	1.28233	0.529663	0.963829	0.654636	0.0534892	1.2942	0.363078	0.847227	1.22462	0.958344	1.25892	0.972747	1.72187
gi|483525052	308	27.96	47.92	57.85	25.39	19.01	gi|483525052	Rho-associated protein kinase 1, partial [Anas platyrhynchos]	Anas platyrhynchos	122	30	25	259	34.38	55.08	60.78	31.4	22.24	gi|483525052	Rho-associated protein kinase 1, partial [Anas platyrhynchos]	Anas platyrhynchos	101	39	28	1.00925	0.608174	1.13763	0.887156	1.14815	1.01859	0.25047	1.08643	0.937562	1.10662	0.963829	0.647803	1.14815	0.83946	1.10662	0.972747	0.786312	1.11686	0.870964	1.08643	1.44544	0.0477357	1.31826	1.09648	2.24905
gi|483517673	309	27.96	28.52	77.46	67.25	60.56	gi|483517673	Voltage-dependent anion-selective channel protein 2, partial [Anas platyrhynchos]	Anas platyrhynchos	141	57	28	385	26.69	26.85	78.17	71.83	63.73	gi|483517673	Voltage-dependent anion-selective channel protein 2, partial [Anas platyrhynchos]	Anas platyrhynchos	192	63	27	2.22844	0.694028	1.6293	1.36773	3.66438	3.19154	0.0555263	1.92309	1.65959	7.51623	1.04713	0.436217	1.19124	0.879022	1.24738	1.47231	0.345142	1.2942	1.13763	2.18776	0.597035	0.36604	1.31826	0.405508	0.787046
gi|483521740	310	27.94	28.07	91.6	77.86	56.49	gi|483521740	Histone H2B 1/2/3/4/6, partial [Anas platyrhynchos]	Anas platyrhynchos	1341	524	54	339	29.02	29.09	88.55	67.18	56.49	gi|483521740	Histone H2B 1/2/3/4/6, partial [Anas platyrhynchos]	Anas platyrhynchos	933	12	69	1.35519	0.356343	1.13763	1.19124	1.52757	0.187068	0.0962901	2.44343	0.135519	0.457088	0.787046	0.428007	1.1272	0.717794	0.887156	0.111686	0.00462231	2.99226	0.0744732	0.334195	1.1272	0.682022	1.40605	0.801678	1.65959
gi|483523854	311	27.9	50.9	77.21	65.81	60	gi|483523854	Tubulin beta-6 chain, partial [Anas platyrhynchos]	Anas platyrhynchos	464	37	55	419	25.28	49.18	67.21	63.02	60.47	gi|483523854	Tubulin beta-6 chain, partial [Anas platyrhynchos]	Anas platyrhynchos	547	78	56	1.02802	0.521222	1.22462	0.83946	1.25892	0.328095	0.0267099	1.65959	0.0580764	0.544503	0.801678	0.206223	1.22462	0.630957	0.981748	0.258226	0.00182789	1.77011	0.0469894	0.457088	0.724436	0.810404	1.23595	0.619441	0.895365
gi|483504029	312	27.79	28.75	54.94	31.99	24.79	gi|483504029	Formin-binding protein 1-like, partial [Anas platyrhynchos]	Anas platyrhynchos	49	32	14	306	31.11	31.91	52.76	36.35	31.16	gi|483504029	Formin-binding protein 1-like, partial [Anas platyrhynchos]	Anas platyrhynchos	51	36	20	1.59956	0.0275079	1.43219	1.11686	2.58226	1.58489	0.0100381	1.43219	1.10662	2.35505	0.816582	0.55652	1.28233	0.630957	1.04713	0.787046	0.643863	1.31826	0.57544	1.03753	1.34276	0.121656	1.25892	1.0666	3.01995
gi|483508421	313	27.64	32.49	46.62	30	21.97	gi|483508421	Dynactin subunit 1, partial [Anas platyrhynchos]	Anas platyrhynchos	44	33	14	289	32.42	34.91	54.23	34.79	28.03	gi|483508421	Dynactin subunit 1, partial [Anas platyrhynchos]	Anas platyrhynchos	45	37	16	1.00925	0.287922	1.09648	0.92045	1.10662	1.00925	0.717018	1.07647	0.937562	1.08643	0.954993	0.438295	1.08643	0.879022	1.03753	0.954993	0.145125	1.07647	0.887156	1.02802	0.824138	0.887713	1.28233	0.519996	1.05682
gi|483506687	314	27.64	28.29	58.79	35.15	26.75	gi|483506687	Fragile X mental retardation syndrome-related protein 1, partial [Anas platyrhynchos]	Anas platyrhynchos	45	20	13	379	27.14	27.31	52.41	29.55	25.97	gi|483506687	Fragile X mental retardation syndrome-related protein 1, partial [Anas platyrhynchos]	Anas platyrhynchos	30	15	15	0.895365	0.256541	1.13763	0.787046	1.01859	0.954993	0.77533	1.10662	0.862979	1.05682	0.870964	0.104231	1.1695	0.744732	1.01859	0.928966	0.354828	1.15878	0.801678	1.07647	1.00925	0.814997	1.20226	0.83946	1.21339
gi|483519625	315	27.63	28.29	87.05	78.24	74.09	gi|483519625	Hippocalcin-like protein 1, partial [Anas platyrhynchos]	Anas platyrhynchos	37	9	17	411	25.49	26.57	80.83	77.72	64.77	gi|483519625	Hippocalcin-like protein 1, partial [Anas platyrhynchos]	Anas platyrhynchos	43	11	15	1.51356	0.238026	1.48594	1.01859	3.01995	1.10662	0.656059	1.40605	0.787046	1.75388	0.972747	0.644057	1.35519	0.691831	1.31826	0.717794	0.0892327	1.38038	0.398107	0.990832	1.07647	0.853899	1.13763	0.946237	1.22462
gi|483510083	316	27.61	28.99	43.01	20.46	16.99	gi|483510083	Tyrosine-protein kinase-like 7, partial [Anas platyrhynchos]	Anas platyrhynchos	46	31	13	412	25.47	26.15	34.1	16.76	14.8	gi|483510083	Tyrosine-protein kinase-like 7, partial [Anas platyrhynchos]	Anas platyrhynchos	40	25	12	1.01859	0.644942	1.1695	0.870964	1.19124	1.01859	0.621033	1.10662	0.92045	1.14815	1.13763	0.406916	1.20226	0.946237	1.39316	1.13763	0.072678	1.18032	0.963829	1.39316	0.83946	0.435733	1.33045	0.483059	1.11686
gi|483521165	317	27.53	31.09	57.14	44.29	40.95	gi|483521165	Multifunctional protein ADE2, partial [Anas platyrhynchos]	Anas platyrhynchos	72	48	19	383	26.79	27.67	65.95	49.05	41.9	gi|483521165	Multifunctional protein ADE2, partial [Anas platyrhynchos]	Anas platyrhynchos	90	55	18	0.457088	0.0149694	1.61436	0.313329	0.737904	1.07647	0.62858	1.20226	0.895365	1.30617	0.937562	0.918871	1.25892	0.758578	1.18032	2.0893	0.002803	1.57036	1.33045	3.83707	0.444631	0.00469417	1.5417	0.334195	0.685488
gi|483504312	318	27.33	29.59	55.24	28.75	20.54	gi|483504312	Threonyl-tRNA synthetase, cytoplasmic, partial [Anas platyrhynchos]	Anas platyrhynchos	45	22	16	266	33.87	35.53	53.26	32.01	24.79	gi|483504312	Threonyl-tRNA synthetase, cytoplasmic, partial [Anas platyrhynchos]	Anas platyrhynchos	51	25	18	0.83946	0.389019	1.33045	0.619441	1.11686	0.870964	0.384959	1.30617	0.660694	1.13763	1.55597	0.248073	1.48594	1.04713	3.16228	1.57036	0.230236	1.48594	1.05682	3.53183	0.717794	0.206315	1.2942	0.461318	0.928966
gi|483509602	319	27.32	27.64	57.36	35.38	30.11	gi|483509602	AP-2 complex subunit mu-1, partial [Anas platyrhynchos]	Anas platyrhynchos	76	57	16	377	27.23	28.57	56.26	36.48	33.85	gi|483509602	AP-2 complex subunit mu-1, partial [Anas platyrhynchos]	Anas platyrhynchos	79	58	17	1.02802	0.79906	1.23595	0.831764	1.22462	0.990832	0.585228	1.18032	0.831764	1.1695	0.436516	0.0207505	1.6293	0.260615	0.711214	0.405508	0.141452	1.70608	0.270396	0.691831	0.816582	0.628478	1.23595	0.570164	1.00925
gi|483516467	320	27.28	29.12	44.96	29.2	21.58	gi|483516467	Integrin beta-2, partial [Anas platyrhynchos]	Anas platyrhynchos	57	29	16	489	22.73	24.43	48.19	22.35	18.09	gi|483516467	Integrin beta-2, partial [Anas platyrhynchos]	Anas platyrhynchos	55	29	13	1.30617	0.168795	1.34276	0.972747	1.85353	0.990832	0.988553	1.27057	0.77983	1.25892	2.44343	0.000768663	1.65959	1.47231	7.58578	1.90546	0.0284907	1.55597	1.22462	4.32514	1.35519	0.0691439	1.28233	1.05682	1.85353
gi|483522877	321	27.27	29.19	57.43	43.32	35.4	gi|483522877	Succinyl-CoA ligase [GDP-forming] subunit beta, mitochondrial, partial [Anas platyrhynchos]	GDP-forming	33	23	15	427	24.99	25.64	56.93	34.9	33.17	gi|483522877	Succinyl-CoA ligase [GDP-forming] subunit beta, mitochondrial, partial [Anas platyrhynchos]	GDP-forming	51	33	16	1.0666	0.275148	1.08643	0.981748	1.15878	1.04713	0.517267	1.09648	0.954993	1.14815	1.01859	0.688177	1.10662	0.92045	1.1272	1.00925	0.988914	1.09648	0.92045	1.10662	1.1695	0.0865021	1.24738	0.937562	1.58489
gi|483495317	322	27.23	48.11	74.65	53.09	43.91	gi|483495317	Keratin, type II cytoskeletal 6C, partial [Anas platyrhynchos]	Anas platyrhynchos	286	25	43	387	26.47	44.82	69.66	46.51	41.32	gi|483495317	Keratin, type II cytoskeletal 6C, partial [Anas platyrhynchos]	Anas platyrhynchos	314	27	36	4.83059	0.00215625	1.90546	2.53513	9.90832	0.49204	0.0836673	1.39316	0.376704	0.685488	3.90841	0.000204354	1.59956	2.44343	6.0256	0.390841	0.0469739	1.64437	0.258226	0.642688	0.831764	0.291251	1.34276	0.534564	1.11686
gi|483501178	323	27.2	28.04	51.32	39.33	37.89	gi|483501178	Calcium-binding mitochondrial carrier protein SCaMC-1, partial [Anas platyrhynchos]	Anas platyrhynchos	46	27	15	336	29.25	29.78	70.02	47.48	43.17	gi|483501178	Calcium-binding mitochondrial carrier protein SCaMC-1, partial [Anas platyrhynchos]	Anas platyrhynchos	74	45	16	1.59956	0.233425	1.51356	1.05682	2.67917	1.08643	0.870979	1.30617	0.831764	1.5417	1.75388	0.0249904	1.52757	1.14815	3.19154	1.20226	0.279704	1.33045	0.903649	1.83654	1.01859	0.583079	1.0666	0.954993	1.08643
gi|483506156	324	27	28.8	36.02	14.71	10.34	gi|483506156	Plexin-A1, partial [Anas platyrhynchos]	Anas platyrhynchos	54	42	14	257	34.41	35.21	37.82	16.86	13.53	gi|483506156	Plexin-A1, partial [Anas platyrhynchos]	Anas platyrhynchos	50	41	20	1.04713	0.151696	1.11686	0.937562	1.1695	0.954993	0.679819	1.09648	0.862979	1.04713	0.990832	0.607808	1.09648	0.895365	1.08643	0.903649	0.0297048	1.1272	0.794328	1.01859	1.38038	0.0347107	1.27057	1.08643	1.85353
gi|483521240	325	26.75	29.08	59.09	32.09	23.83	gi|483521240	Aspartyl/asparaginyl beta-hydroxylase, partial [Anas platyrhynchos]	Anas platyrhynchos	52	33	15	221	36.89	40.04	60.61	41.46	34.02	gi|483521240	Aspartyl/asparaginyl beta-hydroxylase, partial [Anas platyrhynchos]	Anas platyrhynchos	57	44	18	0.559758	0.0380356	1.47231	0.299226	0.824138	0.679204	0.162458	1.34276	0.436516	0.912011	0.801678	0.284588	1.28233	0.608135	1.02802	1	0.76025	1.27057	0.787046	1.31826	1.05682	0.851554	1.22462	0.862979	1.43219
gi|483501899	326	26.73	28.71	43.43	34.29	29.71	gi|483501899	Serine/threonine-protein kinase PAK 2, partial [Anas platyrhynchos]	Anas platyrhynchos	68	46	15	405	25.75	26.22	48.19	38.86	30.86	gi|483501899	Serine/threonine-protein kinase PAK 2, partial [Anas platyrhynchos]	Anas platyrhynchos	72	49	15	0.698232	0.897634	1.36773	0.496592	0.954993	0.990832	0.420008	1.20226	0.824138	1.19124	1.5417	0.0194284	1.34276	1.14815	1.99526	2.31206	0.00618231	1.72187	1.34276	3.56451	0.870964	0.486737	1.20226	0.691831	1.04713
gi|483525358	327	26.64	30.83	71.43	53.94	52.48	gi|483525358	Heterogeneous nuclear ribonucleoprotein H3, partial [Anas platyrhynchos]	Anas platyrhynchos	126	57	23	403	25.82	30	77.55	53.94	52.48	gi|483525358	Heterogeneous nuclear ribonucleoprotein H3, partial [Anas platyrhynchos]	Anas platyrhynchos	193	81	28	0.619441	0.15416	1.38038	0.359749	0.855067	0.744732	0.29139	1.23595	0.505825	0.92045	1.20226	0.996002	1.24738	0.963829	1.58489	1.43219	0.677351	1.35519	1.05682	2.51189	0.972747	0.846304	1.04713	0.928966	1.01859
gi|483519020	328	26.63	27.38	81.07	67.9	55.56	gi|483519020	40S ribosomal protein S3a, partial [Anas platyrhynchos]	Anas platyrhynchos	132	96	19	319	30.31	31.38	76.95	73.25	60.91	gi|483519020	40S ribosomal protein S3a, partial [Anas platyrhynchos]	Anas platyrhynchos	175	142	21	0.591562	0.464613	1.39316	0.376704	0.824138	1.00925	0.624143	1.13763	0.887156	1.13763	1.45881	0.248693	1.28233	1.13763	1.95885	2.51189	0.0108175	1.72187	1.45881	4.65586	0.685488	0.0733861	1.24738	0.597035	0.855067
gi|483508969	329	26.61	27.07	51.73	35.15	32.43	gi|483508969	Eukaryotic translation initiation factor 3 subunit E, partial [Anas platyrhynchos]	Anas platyrhynchos	58	46	15	310	30.92	31.27	58.17	44.55	42.08	gi|483508969	Eukaryotic translation initiation factor 3 subunit E, partial [Anas platyrhynchos]	Anas platyrhynchos	63	52	16	0.469894	0.0130624	1.70608	0.258226	0.801678	1.03753	0.272351	1.20226	0.862979	1.25892	1.13763	0.313867	1.21339	0.937562	1.39316	2.58226	2.39851e-05	1.83654	1.40605	6.91831	0.758578	0.345063	1.22462	0.515229	0.928966
gi|483523509	330	26.57	28.17	61.49	51.15	43.68	gi|483523509	Thioredoxin domain-containing protein 5, partial [Anas platyrhynchos]	Anas platyrhynchos	65	42	13	364	27.76	30.9	66.67	51.15	45.4	gi|483523509	Thioredoxin domain-containing protein 5, partial [Anas platyrhynchos]	Anas platyrhynchos	73	50	16	1.24738	0.236601	1.23595	1.00925	1.97697	1.18032	0.320122	1.22462	0.963829	1.87068	1.21339	0.366001	1.21339	1	1.61436	1.13763	0.60106	1.19124	0.954993	1.51356	1.25892	0.238525	1.25892	1	1.67494
gi|483519385	331	26.51	27.47	47.45	27.55	20.3	gi|483519385	Centaurin-beta-2, partial [Anas platyrhynchos]	Anas platyrhynchos	30	26	14	213	37.4	37.75	50.81	30.24	29.44	gi|483519385	Centaurin-beta-2, partial [Anas platyrhynchos]	Anas platyrhynchos	40	34	21	1.90546	0.0447444	1.5417	1.23595	5.70164	2.31206	0.00282143	1.67494	1.38038	10	1.11686	0.433155	1.27057	0.879022	1.43219	1.44544	0.0894978	1.36773	1.05682	2.24905	1.20226	0.361064	1.20226	1	1.69044
gi|483513196	332	26.38	27.12	57.98	26.06	22.69	gi|483513196	Scaffold attachment factor B1, partial [Anas platyrhynchos]	Anas platyrhynchos	30	16	14	375	27.38	28.94	65.46	28.55	24.31	gi|483513196	Scaffold attachment factor B1, partial [Anas platyrhynchos]	Anas platyrhynchos	26	14	15	1.07647	0.478426	1.21339	0.887156	1.30617	0.963829	0.913415	1.11686	0.862979	1.07647	1.0666	0.871137	1.2942	0.824138	1.38038	0.954993	0.564352	1.18032	0.809096	1.1272	0.903649	0.458386	1.15878	0.77983	1.04713
gi|483512401	333	26.33	28.65	48.15	31.26	26.07	gi|483512401	Dynamin-1-like protein, partial [Anas platyrhynchos]	Anas platyrhynchos	44	22	15	193	38.66	39.32	54.67	37.33	30.81	gi|483512401	Dynamin-1-like protein, partial [Anas platyrhynchos]	Anas platyrhynchos	48	32	20	0.954993	0.506674	1.18032	0.809096	1.1272	0.887156	0.095495	1.13763	0.77983	1.00925	0.981748	0.948604	1.1695	0.83946	1.14815	0.912011	0.380767	1.14815	0.794328	1.04713	0.772681	0.0256811	1.27057	0.457088	0.981748
gi|483502491	334	26.27	27.38	34.26	19.25	16.75	gi|483502491	Importin-5, partial [Anas platyrhynchos]	Anas platyrhynchos	65	33	13	285	32.52	33.37	42.73	26.95	23.1	gi|483502491	Importin-5, partial [Anas platyrhynchos]	Anas platyrhynchos	83	46	18	0.277971	0.00180383	2.12814	0.0981748	0.591562	0.666807	0.166419	1.33045	0.49204	0.887156	0.711214	0.53022	1.36773	0.524808	0.972747	1.6293	0.139186	1.45881	1.11686	3.13329	0.197697	0.00202851	2.55859	0.121339	0.505825
gi|483510000	335	26.21	29.27	30.94	11.53	9.392	gi|483510000	THO complex subunit 2, partial [Anas platyrhynchos]	Anas platyrhynchos	26	23	14	345	28.41	30.88	37.43	15.47	11.26	gi|483510000	THO complex subunit 2, partial [Anas platyrhynchos]	Anas platyrhynchos	36	25	16	1.47231	0.0954271	1.38038	1.0666	3.63078	1.7378	0.0113607	1.45881	1.19124	4.96592	1.80302	0.306496	1.55597	1.15878	4.48745	2.0893	0.0160993	1.59956	1.30617	8.09096	0.879022	0.588945	1.30617	0.636796	1.14815
gi|483521788	336	26.17	26.69	80	54.29	53.33	gi|483521788	Histone H4, partial [Anas platyrhynchos]	Anas platyrhynchos	1339	612	53	N/A	N/A	N/A	N/A	N/A	N/A	N/A	N/A	N/A	N/A	N/A	N/A	1.00925	0.624113	1.00925	1	1.01859	0.972747	0.128536	1.00925	0.963829	0.981748	0.972747	0.749853	1.00925	0.963829	0.981748	0.937562	0.0439292	1.00925	0.928966	0.946237	N/A	N/A	N/A	N/A	N/A
gi|483504024	337	26.13	27.07	65.88	52.7	40.88	gi|483504024	60S ribosomal protein L5, partial [Anas platyrhynchos]	Anas platyrhynchos	104	69	18	406	25.73	27.62	72.97	51.01	44.93	gi|483504024	60S ribosomal protein L5, partial [Anas platyrhynchos]	Anas platyrhynchos	104	76	18	0.824138	0.408893	1.22462	0.698232	1.00925	1.43219	0.400767	1.23595	1.15878	1.7378	1.67494	0.205802	1.44544	1.15878	2.53513	3.0761	0.00861523	1.99526	1.5417	5.01187	0.549541	0.124423	1.36773	0.349945	0.751623
gi|483518776	338	26.02	27.47	29.5	19.17	17.01	gi|483518776	Importin-7, partial [Anas platyrhynchos]	Anas platyrhynchos	54	27	16	376	27.37	28.32	31.96	21.34	18.09	gi|483518776	Importin-7, partial [Anas platyrhynchos]	Anas platyrhynchos	57	33	16	0.401791	0.0660953	1.65959	0.178649	0.666807	1.02802	0.454671	1.2942	0.794328	1.48594	0.564937	0.449797	1.5417	0.270396	0.870964	1.44544	0.444423	1.35519	1.0666	3.01995	0.564937	0.421109	1.44544	0.334195	0.816582
gi|483516459	339	26	26.72	56.92	40	35.38	gi|483516459	Nucleolar protein 5, partial [Anas platyrhynchos]	Anas platyrhynchos	41	31	15	501	22.26	23.38	56.04	38.68	29.23	gi|483516459	Nucleolar protein 5, partial [Anas platyrhynchos]	Anas platyrhynchos	48	33	11	0.870964	0.968044	1.27057	0.660694	1.10662	0.870964	0.905295	1.25892	0.648634	1.09648	1.83654	0.0935055	1.57036	1.1695	2.63027	1.85353	0.122435	1.59956	1.15878	2.77971	0.765597	0.403513	1.30617	0.416869	1
gi|483520141	340	25.97	30.49	71.35	51.12	42.42	gi|483520141	Heterogeneous nuclear ribonucleoprotein A3, partial [Anas platyrhynchos]	Anas platyrhynchos	214	93	28	408	25.67	32.01	70.51	45.79	40.73	gi|483520141	Heterogeneous nuclear ribonucleoprotein A3, partial [Anas platyrhynchos]	Anas platyrhynchos	294	135	27	0.405508	0.321066	1.8197	0.299226	0.737904	0.758578	0.552004	1.23595	0.630957	0.937562	0.57544	0.969948	1.5417	0.444631	0.887156	1.03753	0.648863	1.15878	0.895365	1.18032	0.672977	0.617045	1.30617	0.559758	0.879022
gi|483500493	341	25.95	27.69	50.13	17.99	14.32	gi|483500493	DNA-directed RNA polymerase II subunit RPB2, partial [Anas platyrhynchos]	Anas platyrhynchos	45	21	14	200	38.08	39.69	44.8	23.49	20.61	gi|483500493	DNA-directed RNA polymerase II subunit RPB2, partial [Anas platyrhynchos]	Anas platyrhynchos	47	26	21	0.963829	0.366084	1.10662	0.870964	1.0666	0.937562	0.179455	1.09648	0.855067	1.02802	1.00925	0.938788	1.11686	0.903649	1.1272	0.972747	0.772158	1.11686	0.870964	1.08643	1.02802	0.661762	1.10662	0.928966	1.13763
gi|483522184	342	25.95	26.76	53.88	43.53	38.15	gi|483522184	Vitamin D-binding protein, partial [Anas platyrhynchos]	Anas platyrhynchos	114	64	18	392	26.28	26.82	59.27	44.18	36.42	gi|483522184	Vitamin D-binding protein, partial [Anas platyrhynchos]	Anas platyrhynchos	115	68	19	0.937562	0.271483	1.21339	0.724436	1.13763	1.55597	0.510347	1.43219	1.08643	2.18776	0.457088	0.179601	1.64437	0.255859	0.751623	0.717794	0.0616831	1.22462	0.483059	0.879022	1.22462	0.484596	1.27057	0.963829	1.90546
gi|483507300	343	25.75	27.47	43.25	19.91	14.45	gi|483507300	Catenin delta-1, partial [Anas platyrhynchos]	Anas platyrhynchos	75	46	17	263	34.15	35.23	51.3	30.69	24.64	gi|483507300	Catenin delta-1, partial [Anas platyrhynchos]	Anas platyrhynchos	95	53	26	1.35519	0.343099	1.38038	0.981748	1.83654	1.6293	0.236429	1.47231	1.10662	2.12814	0.679204	0.560959	1.31826	0.501187	0.895365	0.809096	0.738348	1.27057	0.613762	1.02802	2.42103	0.00437092	1.97697	1.22462	3.66438
gi|483525045	344	25.7	25.92	86.36	80.11	67.05	gi|483525045	Myosin regulatory light chain 2, smooth muscle minor isoform, partial [Anas platyrhynchos]	Anas platyrhynchos	180	4	25	267	33.86	34.16	81.82	81.82	81.82	gi|483525045	Myosin regulatory light chain 2, smooth muscle minor isoform, partial [Anas platyrhynchos]	Anas platyrhynchos	208	8	37	0.704693	0.378824	2.29087	0.30761	1.61436	0.685488	0.357436	2.18776	0.313329	1.49969	0.887156	0.498686	2.72898	0.325087	2.42103	0.862979	0.464941	2.37684	0.363078	2.05116	0.765597	0.219146	1.6293	0.409261	1.24738
gi|483516960	345	25.68	26.96	59.82	45.73	35.33	gi|483516960	Adenosylhomocysteinase A, partial [Anas platyrhynchos]	Anas platyrhynchos	62	33	14	371	27.49	28.35	57.51	47.34	42.03	gi|483516960	Adenosylhomocysteinase A, partial [Anas platyrhynchos]	Anas platyrhynchos	73	42	18	1.36773	0.226796	1.34276	1.01859	1.99526	1.1695	0.924531	1.2942	0.903649	1.7378	0.862979	0.817832	1.27057	0.613762	1.09648	0.744732	0.216594	1.25892	0.487529	0.937562	1.20226	0.467981	1.19124	1.00925	1.5417
gi|483498277	346	25.67	26.53	67.35	47.28	38.44	gi|483498277	Transaldolase, partial [Anas platyrhynchos]	Anas platyrhynchos	96	64	13	420	25.25	26.47	67.01	56.12	40.14	gi|483498277	Transaldolase, partial [Anas platyrhynchos]	Anas platyrhynchos	90	62	14	0.954993	0.979439	1.20226	0.758578	1.14815	1.09648	0.922832	1.1695	0.937562	1.28233	1.67494	0.0911015	1.39316	1.20226	2.75423	1.90546	0.103426	1.51356	1.25892	3.63078	0.870964	0.942437	1.1695	0.704693	1.01859
gi|483515983	347	25.62	28.61	65.04	40.04	34.73	gi|483515983	Sorting nexin-1, partial [Anas platyrhynchos]	Anas platyrhynchos	48	36	13	317	30.44	30.75	57.74	40.04	34.96	gi|483515983	Sorting nexin-1, partial [Anas platyrhynchos]	Anas platyrhynchos	48	41	16	0.654636	0.0772996	1.27057	0.376704	0.831764	1.03753	0.670392	1.20226	0.862979	1.28233	0.801678	0.423618	1.22462	0.636796	0.981748	1.27057	0.149513	1.28233	0.990832	2.1677	0.870964	0.616365	1.24738	0.642688	1.08643
gi|483517544	348	25.6	28.17	46.87	19.42	13.46	gi|483517544	Huntingtin-interacting protein 1, partial [Anas platyrhynchos]	Anas platyrhynchos	57	24	13	300	31.6	33.46	51.08	23.95	19.73	gi|483517544	Huntingtin-interacting protein 1, partial [Anas platyrhynchos]	Anas platyrhynchos	67	32	18	0.794328	0.669052	1.36773	0.549541	1.08643	0.636796	0.0669956	1.44544	0.30761	0.92045	0.879022	0.963759	1.33045	0.648634	1.1695	0.704693	0.175061	1.39316	0.363078	0.981748	0.963829	0.401129	1.08643	0.887156	1.04713
gi|483524465	349	25.53	25.99	59.38	40.18	26.05	gi|483524465	Flotillin-2, partial [Anas platyrhynchos]	Anas platyrhynchos	52	39	12	395	26.13	26.24	59.16	43.05	33.55	gi|483524465	Flotillin-2, partial [Anas platyrhynchos]	Anas platyrhynchos	61	51	13	3.87258	0.0137593	2.26987	1.70608	4.92039	6.72977	0.00298572	3.37287	1.99526	11.272	0.564937	0.607173	1.49969	0.380189	0.847227	0.903649	0.810902	1.21339	0.744732	1.09648	2.93765	0.00140763	1.75388	1.67494	12.7057
gi|483507646	350	25.45	26	56.01	46.49	37.64	gi|483507646	Cytochrome b-c1 complex subunit 1, mitochondrial, partial [Anas platyrhynchos]	Anas platyrhynchos	72	43	14	254	34.5	35.22	71.66	47.39	42.63	gi|483507646	Cytochrome b-c1 complex subunit 1, mitochondrial, partial [Anas platyrhynchos]	Anas platyrhynchos	79	55	18	0.586138	0.069166	1.39316	0.277971	0.816582	0.724436	0.489185	1.28233	0.42462	0.928966	1	0.804873	1.22462	0.816582	1.21339	1.25892	0.154392	1.24738	1.00925	1.75388	0.963829	0.787162	1.04713	0.92045	1.00925
gi|483495755	351	25.43	26.51	41.86	19.78	14.19	gi|483495755	Afadin, partial [Anas platyrhynchos]	Anas platyrhynchos	39	25	12	378	27.15	28.47	44.26	21.28	15.38	gi|483495755	Afadin, partial [Anas platyrhynchos]	Anas platyrhynchos	45	37	12	0.981748	0.683011	1.10662	0.887156	1.08643	0.990832	0.361693	1.09648	0.903649	1.08643	1.04713	0.487329	1.13763	0.92045	1.19124	1.05682	0.683164	1.09648	0.963829	1.15878	0.946237	0.402921	1.0666	0.887156	1.00925
gi|483516115	352	25.43	26.45	46.29	30.22	22.97	gi|483516115	Acetyl-coenzyme A synthetase 2-like, mitochondrial, partial [Anas platyrhynchos]	Anas platyrhynchos	48	42	12	504	22.22	22.88	51.64	34.2	17.62	gi|483516115	Acetyl-coenzyme A synthetase 2-like, mitochondrial, partial [Anas platyrhynchos]	Anas platyrhynchos	52	41	11	0.758578	0.691384	1.35519	0.49204	1.02802	1.13763	0.895026	1.22462	0.928966	1.44544	1.02802	0.568246	1.24738	0.824138	1.25892	1.5417	0.283689	1.35519	1.13763	2.63027	1.01859	0.906809	1.22462	0.831764	1.28233
gi|483516674	353	25.41	27.42	34.65	17.28	13.22	gi|483516674	UDP-N-acetylglucosamine--peptide N-acetylglucosaminyltransferase 110 kDa subunit, partial [Anas platyrhynchos]	Anas platyrhynchos	62	33	12	341	28.65	29.83	34.36	19.11	15.35	gi|483516674	UDP-N-acetylglucosamine--peptide N-acetylglucosaminyltransferase 110 kDa subunit, partial [Anas platyrhynchos]	Anas platyrhynchos	43	30	14	1.10662	0.192875	1.25892	0.879022	1.43219	0.559758	0.237961	1.5417	0.280543	0.862979	0.963829	0.923623	1.24738	0.758578	1.20226	0.505825	0.0610158	1.57036	0.220801	0.794328	1.31826	0.11191	1.30617	1.00925	2.37684
gi|483523524	354	25.4	25.4	80.33	69.26	55.33	gi|483523524	23 kDa cortical cytoskeleton-associated protein, partial [Anas platyrhynchos]	Anas platyrhynchos	75	51	17	217	37.11	37.11	91.39	72.54	70.49	gi|483523524	23 kDa cortical cytoskeleton-associated protein, partial [Anas platyrhynchos]	Anas platyrhynchos	127	71	24	2.55859	0.248642	1.97697	1.2942	4.44631	3.37287	0.00254604	2.24905	1.49969	9.72747	0.436516	0.00668658	1.48594	0.212814	0.648634	0.57544	0.0201737	1.33045	0.42462	0.765597	5.44503	0.000347925	3.40408	1.59956	9.81748
gi|483512607	355	25.38	26.67	43.19	39.49	30.16	gi|483512607	Glucose-6-phosphate isomerase, partial [Anas platyrhynchos]	Anas platyrhynchos	80	44	18	349	28.28	29.08	48.83	40.86	35.02	gi|483512607	Glucose-6-phosphate isomerase, partial [Anas platyrhynchos]	Anas platyrhynchos	109	52	23	1.21339	0.286318	1.21339	1	1.55597	1.20226	0.202282	1.21339	0.990832	1.57036	1.39316	0.0445849	1.28233	1.08643	2.48886	1.38038	0.029411	1.2942	1.0666	2.46604	0.954993	0.828984	1.19124	0.772681	1.13763
gi|483518654	356	25.28	25.5	65.58	51.45	46.74	gi|483518654	F-actin-capping protein subunit beta isoforms 1 and 2, partial [Anas platyrhynchos]	Anas platyrhynchos	133	75	19	524	21.76	21.95	68.12	51.81	48.19	gi|483518654	F-actin-capping protein subunit beta isoforms 1 and 2, partial [Anas platyrhynchos]	Anas platyrhynchos	115	61	20	0.83946	0.426399	1.20226	0.679204	1.00925	1.10662	0.36441	1.15878	0.954993	1.31826	0.685488	0.460255	1.30617	0.49204	0.895365	0.895365	0.396536	1.18032	0.751623	1.05682	0.990832	0.668546	1.04713	0.946237	1.03753
gi|483509157	357	25.1	26.49	44.55	21.04	15.32	gi|483509157	Carnitine O-palmitoyltransferase I, liver isoform, partial [Anas platyrhynchos]	Anas platyrhynchos	33	26	13	521	21.78	22.8	39.09	20.91	16.88	gi|483509157	Carnitine O-palmitoyltransferase I, liver isoform, partial [Anas platyrhynchos]	Anas platyrhynchos	35	26	13	0.529663	0.071669	1.52757	0.285759	0.809096	0.49204	0.0246534	1.52757	0.263027	0.751623	1.20226	0.469984	1.30617	0.92045	1.69044	1.13763	0.958951	1.33045	0.855067	1.8197	0.319154	0.0096986	1.72187	0.0937562	0.549541
gi|483496895	358	25.08	25.55	31.72	17.94	14.35	gi|483496895	Ataxin-2, partial [Anas platyrhynchos]	Anas platyrhynchos	32	20	13	623	19.49	19.77	29.58	15.03	11.74	gi|483496895	Ataxin-2, partial [Anas platyrhynchos]	Anas platyrhynchos	39	27	10	0.879022	0.987181	1.36773	0.648634	1.20226	0.879022	0.569265	1.33045	0.648634	1.1695	4.01791	0.0035835	2.46604	1.6293	8.24138	4.28548	0.000149749	2.85759	1.49969	10.9648	0.990832	0.929131	1.25892	0.801678	1.24738
gi|483508838	359	25.05	25.49	57.34	49.49	40.27	gi|483508838	L-lactate dehydrogenase B chain, partial [Anas platyrhynchos]	Anas platyrhynchos	90	47	18	455	23.86	24.82	69.28	51.54	37.54	gi|483508838	L-lactate dehydrogenase B chain, partial [Anas platyrhynchos]	Anas platyrhynchos	84	42	14	0.544503	0.0100059	1.55597	0.263027	0.847227	1.35519	0.102879	1.23595	1.09648	1.7378	0.570164	0.00421434	1.52757	0.30479	0.870964	1.43219	0.229648	1.27057	1.1272	1.95885	0.765597	0.166293	1.24738	0.465586	0.954993
gi|483513052	360	24.94	26.06	57.19	32.07	26.94	gi|483513052	Signal recognition particle receptor subunit alpha, partial [Anas platyrhynchos]	Anas platyrhynchos	44	23	15	448	24.2	25.61	51.74	29.59	23.97	gi|483513052	Signal recognition particle receptor subunit alpha, partial [Anas platyrhynchos]	Anas platyrhynchos	35	21	14	0.704693	0.314107	1.40605	0.505825	0.990832	1.03753	0.544789	1.30617	0.794328	1.35519	1.95885	0.310808	1.67494	1.1695	3.7325	2.93765	0.0379257	1.95885	1.49969	6.25173	0.928966	0.196093	1.09648	0.847227	1.01859
gi|483492688	361	24.91	25.77	52.26	38.92	28.82	gi|483492688	Protein kinase C and casein kinase substrate in neurons protein 2, partial [Anas platyrhynchos]	Anas platyrhynchos	49	36	12	373	27.47	28.92	52.69	35.91	32.9	gi|483492688	Protein kinase C and casein kinase substrate in neurons protein 2, partial [Anas platyrhynchos]	Anas platyrhynchos	52	39	15	1.33045	0.12363	1.27057	1.04713	1.75388	1.0666	0.630922	1.21339	0.879022	1.31826	0.92045	0.843344	1.24738	0.731139	1.14815	0.751623	0.196325	1.27057	0.554626	0.954993	1.33045	0.182207	1.28233	1.03753	2.53513
gi|483523773	362	24.9	25.23	73.76	56.65	44.49	gi|483523773	ADP/ATP translocase 3, partial [Anas platyrhynchos]	Anas platyrhynchos	95	26	20	276	33.15	33.32	76.05	61.6	55.51	gi|483523773	ADP/ATP translocase 3, partial [Anas platyrhynchos]	Anas platyrhynchos	128	37	22	0.337287	0.271196	1.94089	0.203236	0.654636	1.18032	0.444373	1.28233	0.92045	1.6293	0.636796	0.632124	1.38038	0.469894	0.879022	2.0893	0.165673	1.57036	1.33045	3.43558	0.794328	0.885626	1.24738	0.60256	0.990832
gi|483499045	363	24.86	24.99	39.42	31.98	25.21	gi|483499045	Lipoma-preferred partner-like protein, partial [Anas platyrhynchos]	Anas platyrhynchos	74	53	12	407	25.68	25.73	41.96	31.3	30.29	gi|483499045	Lipoma-preferred partner-like protein, partial [Anas platyrhynchos]	Anas platyrhynchos	86	56	15	1.45881	0.750939	1.33045	1.09648	2.83139	1.31826	0.72548	1.31826	1	2.33346	0.704693	0.155524	1.34276	0.505825	0.946237	0.630957	0.114352	1.35519	0.387258	0.855067	1.04713	0.870981	1.19124	0.879022	1.24738
gi|483514255	364	24.74	28.1	42.13	15.5	8.918	gi|483514255	Putative ATP-dependent RNA helicase DDX60, partial [Anas platyrhynchos]	Anas platyrhynchos	67	32	15	361	27.82	30.16	45.51	20.42	13.47	gi|483514255	Putative ATP-dependent RNA helicase DDX60, partial [Anas platyrhynchos]	Anas platyrhynchos	87	42	20	0.291072	0.0071841	2.01372	0.187068	0.586138	0.505825	0.00515671	1.41906	0.30479	0.717794	0.963829	0.864415	1.27057	0.751623	1.22462	1.58489	0.738019	1.44544	1.09648	2.07014	0.613762	0.00933937	1.31826	0.390841	0.809096
gi|483499404	365	24.67	25.87	67.52	39.9	32.99	gi|483499404	26S proteasome non-ATPase regulatory subunit 3, partial [Anas platyrhynchos]	Anas platyrhynchos	55	36	14	307	31.01	31.78	64.96	42.46	38.62	gi|483499404	26S proteasome non-ATPase regulatory subunit 3, partial [Anas platyrhynchos]	Anas platyrhynchos	49	37	16	1.01859	0.829413	1.07647	0.946237	1.09648	1.03753	0.220245	1.09648	0.946237	1.13763	1.02802	0.561328	1.07647	0.954993	1.10662	1.04713	0.0606156	1.07647	0.972747	1.1272	0.549541	0.00266176	1.45881	0.366438	0.801678
gi|483508593	366	24.64	26.82	37.85	14.87	9.628	gi|483508593	Rho guanine nucleotide exchange factor 12, partial [Anas platyrhynchos]	Anas platyrhynchos	54	24	12	329	29.64	31.22	36.06	16.87	12.68	gi|483508593	Rho guanine nucleotide exchange factor 12, partial [Anas platyrhynchos]	Anas platyrhynchos	59	26	16	1.30617	0.585898	1.33045	0.981748	1.80302	1.25892	0.39588	1.38038	0.912011	2.12814	0.809096	0.282335	1.34276	0.544503	1.08643	0.794328	0.17597	1.28233	0.608135	1.01859	1.85353	0.111465	1.69044	1.09648	2.77971
gi|483521356	367	24.62	25.59	54.18	30.43	21.91	gi|483521356	Tyrosine-protein phosphatase non-receptor type 11, partial [Anas platyrhynchos]	Anas platyrhynchos	27	16	13	434	24.67	26.86	50.17	34.45	23.58	gi|483521356	Tyrosine-protein phosphatase non-receptor type 11, partial [Anas platyrhynchos]	Anas platyrhynchos	46	17	17	0.990832	0.813272	1.52757	0.648634	1.51356	0.862979	0.657249	1.41906	0.474242	1.22462	0.539511	0.0914361	1.47231	0.203236	0.794328	0.47863	0.0115095	1.47231	0.145881	0.704693	1.20226	0.326727	1.21339	0.990832	1.61436
gi|483500044	368	24.55	26.73	48.08	28.69	22.12	gi|483500044	Xaa-Pro aminopeptidase 1, partial [Anas platyrhynchos]	Anas platyrhynchos	44	28	13	337	29.21	30.73	51.76	39.26	33.01	gi|483500044	Xaa-Pro aminopeptidase 1, partial [Anas platyrhynchos]	Anas platyrhynchos	55	39	16	1.23595	0.155797	1.30617	0.946237	1.78649	0.847227	0.807319	1.30617	0.608135	1.10662	0.937562	0.708405	1.27057	0.737904	1.19124	0.666807	0.052255	1.34276	0.30479	0.895365	1.05682	0.437673	1.21339	0.870964	1.31826
gi|483512724	369	24.55	25.34	56.55	43.75	36.61	gi|483512724	ELAV-like protein 1, partial [Anas platyrhynchos]	Anas platyrhynchos	65	38	13	465	23.5	23.58	50.6	43.75	36.9	gi|483512724	ELAV-like protein 1, partial [Anas platyrhynchos]	Anas platyrhynchos	53	31	15	0.559758	0.0969322	1.48594	0.253513	0.831764	0.937562	0.967174	1.24738	0.737904	1.1695	0.847227	0.994304	1.27057	0.642688	1.07647	1.43219	0.244904	1.31826	1.08643	2.58226	0.691831	0.219348	1.33045	0.316228	0.92045
gi|483498990	370	24.55	24.8	70.63	54.76	47.62	gi|483498990	Phosphatidylinositol transfer protein beta isoform, partial [Anas platyrhynchos]	Anas platyrhynchos	63	52	14	483	22.87	23.35	72.62	59.92	40.87	gi|483498990	Phosphatidylinositol transfer protein beta isoform, partial [Anas platyrhynchos]	Anas platyrhynchos	73	58	12	1.25892	0.539505	1.24738	1.00925	1.6293	1.43219	0.315632	1.30617	1.09648	2.53513	1.13763	0.298874	1.19124	0.954993	1.38038	1.31826	0.157888	1.22462	1.07647	2.0893	1.33045	0.376085	1.24738	1.0666	2.14783
gi|483519079	371	24.53	24.85	46.71	40.13	33.55	gi|483519079	Ribonuclease inhibitor, partial [Anas platyrhynchos]	Anas platyrhynchos	47	34	15	438	24.53	24.78	48.25	40.79	34.65	gi|483519079	Ribonuclease inhibitor, partial [Anas platyrhynchos]	Anas platyrhynchos	61	43	19	0.946237	0.520814	1.05682	0.895365	1	0.990832	0.944364	1.05682	0.937562	1.04713	0.946237	0.455693	1.0666	0.887156	1.00925	0.990832	0.970407	1.05682	0.937562	1.04713	1.02802	0.509913	1.0666	0.963829	1.09648
gi|483519817	372	24.4	25.11	63.57	46.05	44.33	gi|483519817	Activator of 90 kDa heat shock protein ATPase-like protein 1, partial [Anas platyrhynchos]	Anas platyrhynchos	48	35	15	620	19.55	20.08	62.2	36.77	34.36	gi|483519817	Activator of 90 kDa heat shock protein ATPase-like protein 1, partial [Anas platyrhynchos]	Anas platyrhynchos	37	26	12	0.515229	0.012209	1.43219	0.220801	0.737904	0.831764	0.577035	1.24738	0.630957	1.03753	0.816582	0.637726	1.25892	0.648634	1.02802	1.35519	0.01426	1.31826	1.02802	2.31206	0.654636	0.0413488	1.28233	0.363078	0.83946
gi|483519883	373	24.28	25.52	42.47	21.83	14.16	gi|483519883	Trifunctional purine biosynthetic protein adenosine-3, partial [Anas platyrhynchos]	Anas platyrhynchos	69	37	14	281	32.78	33.65	40.68	24.93	17.85	gi|483519883	Trifunctional purine biosynthetic protein adenosine-3, partial [Anas platyrhynchos]	Anas platyrhynchos	72	45	16	0.564937	0.109152	1.44544	0.366438	0.816582	0.619441	0.0816027	1.39316	0.448745	0.862979	0.963829	0.752362	1.27057	0.613762	1.22462	1.04713	0.659225	1.28233	0.816582	1.34276	0.672977	0.0515373	1.30617	0.465586	0.879022
gi|483509560	374	24.27	37.53	70.79	55.56	44.8	gi|483509560	Dihydropyrimidinase-related protein 3, partial [Anas platyrhynchos]	Anas platyrhynchos	136	44	29	170	41.03	54.71	80.47	68.46	61.47	gi|483509560	Dihydropyrimidinase-related protein 3, partial [Anas platyrhynchos]	Anas platyrhynchos	144	64	37	1.47231	0.0578946	1.31826	1.11686	2.31206	1.07647	0.38659	1.22462	0.879022	1.39316	1.11686	0.286329	1.20226	0.928966	1.36773	0.801678	0.880913	1.22462	0.586138	0.981748	1.87068	0.00832696	1.55597	1.20226	3.87258
gi|483491875	375	24.25	25.58	58.16	43.95	33.16	gi|483491875	Cytoplasmic protein NCK2, partial [Anas platyrhynchos]	Anas platyrhynchos	39	19	11	368	27.63	28.16	60.26	45.79	39.47	gi|483491875	Cytoplasmic protein NCK2, partial [Anas platyrhynchos]	Anas platyrhynchos	64	30	15	1.01859	0.416028	1.13763	0.895365	1.15878	1.01859	0.22041	1.13763	0.895365	1.15878	0.937562	0.233443	1.13763	0.824138	1.0666	0.937562	0.37178	1.1272	0.831764	1.05682	1.04713	0.839754	1.23595	0.847227	1.31826
gi|483506691	376	24.22	26.01	50.36	37.29	37.29	gi|483506691	Actin-like protein 6A, partial [Anas platyrhynchos]	Anas platyrhynchos	50	22	16	396	26.12	27.55	50.59	39.19	39.19	gi|483506691	Actin-like protein 6A, partial [Anas platyrhynchos]	Anas platyrhynchos	47	28	15	0.772681	0.279651	1.2942	0.505825	1	0.744732	0.220875	1.30617	0.436516	0.972747	0.912011	0.734283	1.27057	0.698232	1.15878	0.870964	0.618774	1.30617	0.625173	1.13763	0.990832	0.833515	1.05682	0.937562	1.04713
gi|483497087	377	24.19	25.45	71.19	65.23	59.93	gi|483497087	Guanine nucleotide-binding protein G(i), alpha-2 subunit, partial [Anas platyrhynchos]	Anas platyrhynchos	104	36	22	283	32.58	33.3	74.83	70.86	63.58	gi|483497087	Guanine nucleotide-binding protein G(i), alpha-2 subunit, partial [Anas platyrhynchos]	Anas platyrhynchos	111	51	24	1.40605	0.0413473	1.21339	1.15878	2.12814	1.31826	0.0723949	1.1695	1.1272	2.03236	0.912011	0.95383	1.18032	0.731139	1.07647	0.870964	0.889112	1.1272	0.704693	0.981748	1.80302	0.139031	1.52757	1.18032	4.20727
gi|483517839	378	24.16	28.27	39.23	24.28	16.56	gi|483517839	Lon protease-like protein, mitochondrial, partial [Anas platyrhynchos]	Anas platyrhynchos	38	24	13	400	25.94	29.54	43.71	22.42	17.81	gi|483517839	Lon protease-like protein, mitochondrial, partial [Anas platyrhynchos]	Anas platyrhynchos	41	28	14	0.903649	0.0576131	1.13763	0.794328	1.02802	0.937562	0.10043	1.09648	0.855067	1.02802	0.954993	0.128016	1.1272	0.847227	1.07647	0.990832	0.31158	1.15878	0.855067	1.14815	1.27057	0.627314	1.30617	0.972747	2.35505
gi|483517420	379	24.12	24.32	96.21	93.18	81.82	gi|483517420	Beta-galactoside-binding lectin, partial [Anas platyrhynchos]	Anas platyrhynchos	285	129	22	570	20.83	20.96	91.67	88.64	68.18	gi|483517420	Beta-galactoside-binding lectin, partial [Anas platyrhynchos]	Anas platyrhynchos	344	164	19	0.229087	0.0869219	2.208	0.131826	0.505825	0.870964	0.659657	1.11686	0.77983	0.972747	0.496592	0.375484	1.52757	0.316228	0.758578	1.85353	0.523747	1.40605	1.31826	2.42103	0.272898	0.0793795	1.92309	0.0946237	0.524808
gi|483501419	380	24.1	25.6	50.88	33.53	30.41	gi|483501419	Prolyl 4-hydroxylase subunit alpha-1, partial [Anas platyrhynchos]	Anas platyrhynchos	36	30	12	414	25.38	26.19	58.67	39.57	28.85	gi|483501419	Prolyl 4-hydroxylase subunit alpha-1, partial [Anas platyrhynchos]	Anas platyrhynchos	75	43	14	0.737904	0.426939	1.36773	0.420727	1.00925	1.48594	0.119387	1.35519	1.09648	2.29087	1.25892	0.37189	1.33045	0.946237	1.75388	2.37684	0.00393495	1.64437	1.44544	7.7983	0.809096	0.0953235	1.28233	0.539511	1.03753
gi|483493195	381	24	24.39	82.2	69.07	49.15	gi|483493195	40S ribosomal protein S4, partial [Anas platyrhynchos]	Anas platyrhynchos	135	69	19	429	24.89	25.17	77.97	64.83	50.42	gi|483493195	40S ribosomal protein S4, partial [Anas platyrhynchos]	Anas platyrhynchos	146	81	19	0.946237	0.745828	1.1695	0.816582	1.10662	1.47231	0.190974	1.27057	1.15878	2.77971	1.33045	0.0857194	1.21339	1.09648	2.46604	2.03236	0.00164519	1.39316	1.45881	6.60694	0.691831	0.0470861	1.21339	0.515229	0.83946
gi|483523265	382	23.98	27.57	60.47	51.45	39.53	gi|483523265	Alpha-centractin, partial [Anas platyrhynchos]	Anas platyrhynchos	60	42	15	390	26.31	29.45	65.12	51.45	45.64	gi|483523265	Alpha-centractin, partial [Anas platyrhynchos]	Anas platyrhynchos	69	47	15	1	0.414888	1.05682	0.946237	1.05682	1.02802	0.17042	1.0666	0.963829	1.09648	0.981748	0.773524	1.0666	0.92045	1.04713	1.00925	0.536922	1.05682	0.954993	1.0666	0.809096	0.861239	1.24738	0.564937	1.00925
gi|483498252	383	23.93	24.93	40.67	22.13	20.63	gi|483498252	Neuropilin-1, partial [Anas platyrhynchos]	Anas platyrhynchos	42	29	14	265	34.02	35.08	49.83	36.27	28.62	gi|483498252	Neuropilin-1, partial [Anas platyrhynchos]	Anas platyrhynchos	53	32	19	1.58489	0.311073	1.44544	1.09648	2.208	2.91072	0.0063037	1.83654	1.58489	6.19441	0.524808	0.0122507	1.47231	0.30479	0.772681	0.937562	0.442673	1.27057	0.731139	1.19124	1.72187	0.050221	1.35519	1.27057	9.0365
gi|483505712	384	23.9	24.18	60.78	41.46	39.78	gi|483505712	NSFL1 cofactor p47, partial [Anas platyrhynchos]	Anas platyrhynchos	38	30	14	394	26.18	26.28	67.23	49.58	47.06	gi|483505712	NSFL1 cofactor p47, partial [Anas platyrhynchos]	Anas platyrhynchos	42	39	14	0.847227	0.599932	1.2942	0.515229	1.09648	0.816582	0.0401479	1.27057	0.630957	1.03753	0.672977	0.990415	1.39316	0.363078	0.937562	0.630957	0.102264	1.39316	0.409261	0.879022	1.30617	0.118823	1.27057	1.02802	1.78649
gi|483495139	385	23.89	25.53	70.67	55.13	43.99	gi|483495139	Tropomodulin-3, partial [Anas platyrhynchos]	Anas platyrhynchos	99	43	17	312	30.77	31.62	69.21	58.36	46.33	gi|483495139	Tropomodulin-3, partial [Anas platyrhynchos]	Anas platyrhynchos	174	58	19	0.724436	0.938331	1.34276	0.366438	0.972747	0.717794	0.782271	1.33045	0.505825	0.954993	0.613762	0.642169	1.41906	0.296483	0.870964	0.608135	0.417512	1.39316	0.409261	0.847227	1.20226	0.382532	1.27057	0.946237	1.78649
gi|483510863	386	23.79	24.58	37.12	24.71	15.95	gi|483510863	Protein transport protein Sec23A, partial [Anas platyrhynchos]	Anas platyrhynchos	42	21	13	245	34.81	35.95	47.58	33.99	27.58	gi|483510863	Protein transport protein Sec23A, partial [Anas platyrhynchos]	Anas platyrhynchos	49	31	21	0.270396	0.0392595	2.39883	0.158489	0.648634	0.679204	0.383761	1.41906	0.47863	0.963829	0.253513	0.0684862	2.35505	0.109648	0.597035	0.57544	0.502713	1.52757	0.390841	0.879022	0.981748	0.863712	1.05682	0.928966	1.03753
gi|483504295	387	23.75	28.93	43.58	21.28	14.61	gi|483504295	Squamous cell carcinoma antigen recognized by T-cells 3, partial [Anas platyrhynchos]	Anas platyrhynchos	53	38	13	397	26.06	29.85	45.21	23.43	15.87	gi|483504295	Squamous cell carcinoma antigen recognized by T-cells 3, partial [Anas platyrhynchos]	Anas platyrhynchos	43	33	14	1.05682	0.512619	1.08643	0.972747	1.15878	1	0.591332	1.08643	0.92045	1.08643	1.00925	0.739777	1.08643	0.928966	1.09648	0.946237	0.138078	1.08643	0.870964	1.02802	0.981748	0.84919	1.23595	0.758578	1.21339
gi|483503591	388	23.7	24.41	54.59	45.64	32.8	gi|483503591	Inosine-5'-monophosphate dehydrogenase 2, partial [Anas platyrhynchos]	Anas platyrhynchos	40	24	14	474	23.18	23.99	54.82	36.7	32.8	gi|483503591	Inosine-5'-monophosphate dehydrogenase 2, partial [Anas platyrhynchos]	Anas platyrhynchos	44	35	12	1.14815	0.422348	1.22462	0.937562	1.47231	1	0.936136	1.22462	0.816582	1.24738	1.28233	0.180802	1.28233	1	1.75388	1.10662	0.514307	1.20226	0.92045	1.45881	1	0.822955	1.05682	0.946237	1.05682
gi|483511927	389	23.58	25.28	36.99	14.31	8.098	gi|483511927	Poly [ADP-ribose] polymerase 14, partial [Anas platyrhynchos]	ADP-ribose	68	16	13	401	25.91	27.67	43.43	18.86	11.76	gi|483511927	Poly [ADP-ribose] polymerase 14, partial [Anas platyrhynchos]	ADP-ribose	58	15	18	0.92045	0.490458	1.39316	0.648634	1.28233	1.18032	0.36142	1.34276	0.879022	1.70608	1.5417	0.214112	1.52757	1.00925	3.53183	1.88799	0.164951	1.58489	1.19124	5.97035	0.855067	0.0954345	1.18032	0.672977	1.00925
gi|483510868	390	23.58	24.35	60.44	41.77	30.72	gi|483510868	Methylmalonate-semialdehyde dehydrogenase [acylating], mitochondrial, partial [Anas platyrhynchos]		54	21	12	352	28.15	29.05	52.21	38.35	32.73	gi|483510868	Methylmalonate-semialdehyde dehydrogenase [acylating], mitochondrial, partial [Anas platyrhynchos]		62	31	14	1	0.729606	1.14815	0.870964	1.14815	0.981748	0.878488	1.09648	0.895365	1.07647	1.03753	0.410114	1.1272	0.92045	1.1695	1.02802	0.609642	1.09648	0.937562	1.1272	0.990832	0.788503	1.07647	0.92045	1.0666
gi|483509859	391	23.55	24.59	37.9	21.83	14.59	gi|483509859	Inter-alpha-trypsin inhibitor heavy chain H2, partial [Anas platyrhynchos]	Anas platyrhynchos	61	41	13	302	31.37	31.78	43.1	21.72	18.78	gi|483509859	Inter-alpha-trypsin inhibitor heavy chain H2, partial [Anas platyrhynchos]	Anas platyrhynchos	79	62	17	1.57036	0.0384734	1.31826	1.19124	2.72898	0.691831	0.306476	1.30617	0.409261	0.903649	0.928966	0.846642	1.21339	0.765597	1.1272	0.432514	0.00687198	1.45881	0.140605	0.630957	1.77011	0.00630885	1.31826	1.34276	2.70396
gi|483516112	392	23.54	23.63	92.12	76.36	64.85	gi|483516112	Destrin, partial [Anas platyrhynchos]	Anas platyrhynchos	245	138	20	478	23.1	23.17	88.48	83.64	65.45	gi|483516112	Destrin, partial [Anas platyrhynchos]	Anas platyrhynchos	343	224	14	0.946237	0.422929	1.14815	0.816582	1.08643	1.22462	0.798537	1.1695	1.04713	1.47231	1.78649	0.905492	1.44544	1.23595	2.55859	2.26987	0.250656	1.69044	1.34276	3.87258	1.10662	0.854798	1.13763	0.972747	1.2942
gi|483523659	393	23.43	25.28	50.26	39.43	29.38	gi|483523659	Vacuolar proton pump subunit C 1, partial [Anas platyrhynchos]	Anas platyrhynchos	39	28	14	433	24.78	26.47	54.38	39.69	31.19	gi|483523659	Vacuolar proton pump subunit C 1, partial [Anas platyrhynchos]	Anas platyrhynchos	62	38	13	0.879022	0.517548	1.28233	0.679204	1.1272	0.717794	0.226375	1.30617	0.515229	0.937562	1.67494	0.126956	1.47231	1.13763	3.16228	1.36773	0.401164	1.41906	0.963829	2.31206	0.972747	0.605681	1.0666	0.912011	1.03753
gi|483500532	394	23.37	26.39	70.92	66.01	46.08	gi|483500532	Septin-2, partial [Anas platyrhynchos]	Anas platyrhynchos	79	34	19	344	28.46	31.43	76.8	58.17	58.17	gi|483500532	Septin-2, partial [Anas platyrhynchos]	Anas platyrhynchos	103	49	23	1.67494	0.741521	1.5417	1.08643	2.58226	2.29087	0.337817	1.69044	1.35519	3.69828	0.831764	0.365613	1.24738	0.630957	1.03753	1.1695	0.785378	1.30617	0.895365	1.55597	1.13763	0.192034	1.18032	0.963829	1.47231
gi|483509066	395	23.36	27.38	56.4	46.8	36.45	gi|483509066	Serpin B10, partial [Anas platyrhynchos]	Anas platyrhynchos	38	22	17	525	21.72	26.94	68.23	46.55	31.77	gi|483509066	Serpin B10, partial [Anas platyrhynchos]	Anas platyrhynchos	46	29	15	2.1677	0.0345618	1.38038	1.57036	3.10456	0.141906	0.00278506	2.91072	0.037325	0.413047	2.07014	0.133292	1.40605	1.47231	2.83139	0.152757	0.0149213	2.51189	0.042462	0.383707	1.88799	0.00149497	1.38038	1.36773	2.88403
gi|483504780	396	23.32	25.11	41.57	32.76	28.93	gi|483504780	Poly(U)-binding-splicing factor PUF60, partial [Anas platyrhynchos]	Anas platyrhynchos	47	27	15	294	32	32.5	52.11	36.21	32.76	gi|483504780	Poly(U)-binding-splicing factor PUF60, partial [Anas platyrhynchos]	Anas platyrhynchos	69	41	16	1.02802	0.898348	1.07647	0.954993	1.10662	1.01859	0.904838	1.09648	0.928966	1.11686	0.981748	0.855051	1.07647	0.912011	1.05682	0.981748	0.945819	1.0666	0.92045	1.04713	0.963829	0.159863	1.24738	0.704693	1.20226
gi|483511741	397	23.31	23.47	52.41	38.53	36.54	gi|483511741	Endophilin-A2, partial [Anas platyrhynchos]	Anas platyrhynchos	42	32	15	512	22.05	22.39	61.19	48.16	38.81	gi|483511741	Endophilin-A2, partial [Anas platyrhynchos]	Anas platyrhynchos	48	36	13	1.14815	0.677956	1.23595	0.928966	1.44544	1.20226	0.201631	1.22462	0.981748	1.5417	1.02802	0.519246	1.24738	0.824138	1.28233	1.07647	0.798219	1.23595	0.870964	1.35519	0.912011	0.268201	1.21339	0.711214	1.10662
gi|483518546	398	23.21	25.45	66.15	33.85	28.79	gi|483518546	Nucleobindin-2, partial [Anas platyrhynchos]	Anas platyrhynchos	58	45	14	333	29.42	31.25	73.19	44.84	35.82	gi|483518546	Nucleobindin-2, partial [Anas platyrhynchos]	Anas platyrhynchos	77	60	15	0.765597	0.295023	1.22462	0.60256	0.937562	0.887156	0.510444	1.21339	0.691831	1.07647	1.57036	0.491863	1.43219	1.09648	4.05509	1.83654	0.282237	1.47231	1.24738	3.83707	0.765597	0.185019	1.20226	0.608135	0.92045
gi|483515599	399	23.21	23.81	53.73	39.05	30.85	gi|483515599	Sorting nexin-4, partial [Anas platyrhynchos]	Anas platyrhynchos	40	31	11	431	24.8	24.91	63.18	37.31	34.08	gi|483515599	Sorting nexin-4, partial [Anas platyrhynchos]	Anas platyrhynchos	39	33	13	0.963829	0.539099	1.14815	0.83946	1.10662	1.05682	0.495016	1.11686	0.946237	1.18032	0.937562	0.241598	1.13763	0.824138	1.0666	1.02802	0.867577	1.10662	0.928966	1.13763	0.895365	0.799189	1.27057	0.691831	1.13763
gi|483522144	400	23.19	25.25	61.61	53.3	43.28	gi|483522144	RuvB-like 1, partial [Anas platyrhynchos]	Anas platyrhynchos	84	31	15	391	26.28	27.09	62.59	51.1	41.32	gi|483522144	RuvB-like 1, partial [Anas platyrhynchos]	Anas platyrhynchos	89	30	16	0.981748	0.642482	1.08643	0.903649	1.0666	0.963829	0.857467	1.08643	0.887156	1.04713	0.990832	0.516365	1.09648	0.903649	1.08643	0.963829	0.916644	1.08643	0.887156	1.04713	1.08643	0.988269	1.27057	0.855067	1.40605
gi|483503180	401	23.14	23.64	75.12	68.29	62.93	gi|483503180	Ras-related protein Rab-11B, partial [Anas platyrhynchos]	Anas platyrhynchos	66	39	14	505	22.22	22.6	70.73	68.29	58.54	gi|483503180	Ras-related protein Rab-11B, partial [Anas platyrhynchos]	Anas platyrhynchos	97	71	17	1.47231	0.92525	1.34276	1.09648	2.44343	1.61436	0.286981	1.40605	1.14815	2.67917	0.737904	0.0975701	1.31826	0.515229	0.972747	0.809096	0.437035	1.27057	0.613762	1.02802	1.15878	0.837595	1.21339	0.954993	1.45881
gi|483519552	402	23.11	24.15	60.62	39.94	27.48	gi|483519552	Pyruvate dehydrogenase E1 component subunit alpha, mitochondrial, partial [Anas platyrhynchos]	Anas platyrhynchos	72	60	11	650	18.95	19.77	53.54	37.39	24.93	gi|483519552	Pyruvate dehydrogenase E1 component subunit alpha, mitochondrial, partial [Anas platyrhynchos]	Anas platyrhynchos	64	53	9	1.44544	0.398424	1.33045	1.08643	1.95885	1.44544	0.7861	1.33045	1.08643	1.95885	1.33045	0.249607	1.2942	1.02802	1.77011	1.34276	0.554918	1.30617	1.02802	1.95885	0.946237	0.561439	1.18032	0.801678	1.11686
gi|483511122	403	23.1	23.51	71.15	54.81	49.04	gi|483511122	60S ribosomal protein L7, partial [Anas platyrhynchos]	Anas platyrhynchos	69	35	16	567	20.9	22.55	67.79	52.88	49.52	gi|483511122	60S ribosomal protein L7, partial [Anas platyrhynchos]	Anas platyrhynchos	88	44	17	0.772681	0.78216	1.25892	0.529663	0.972747	1.49969	0.201205	1.36773	1.09648	2.37684	0.981748	0.580759	1.24738	0.794328	1.22462	1.85353	0.0373076	1.41906	1.30617	4.52898	0.737904	0.172484	1.20226	0.49204	0.887156
gi|483507247	404	23.1	23.3	44.67	27.92	20.64	gi|483507247	Calnexin, partial [Anas platyrhynchos]	Anas platyrhynchos	109	70	18	393	26.19	26.58	39.42	24.7	23.69	gi|483507247	Calnexin, partial [Anas platyrhynchos]	Anas platyrhynchos	135	90	21	0.405508	0.0840105	1.8197	0.233346	0.737904	0.619441	0.576843	1.36773	0.394457	0.847227	0.660694	0.265658	1.40605	0.515229	0.928966	0.981748	0.540488	1.14815	0.847227	1.1272	0.515229	0.0305629	1.44544	0.283139	0.744732
gi|483524995	405	23.08	24.39	45.46	15.9	12.64	gi|483524995	Zinc finger CCCH domain-containing protein 18, partial [Anas platyrhynchos]	Anas platyrhynchos	26	21	12	470	23.29	24.43	44.24	18.04	12.74	gi|483524995	Zinc finger CCCH domain-containing protein 18, partial [Anas platyrhynchos]	Anas platyrhynchos	33	26	12	0.731139	0.223278	1.39316	0.42462	1.01859	0.534564	0.0204036	1.49969	0.185353	0.801678	0.928966	0.702493	1.34276	0.60256	1.24738	0.672977	0.0609298	1.40605	0.244343	0.946237	1.01859	0.641214	1.07647	0.946237	1.09648
gi|483507809	406	23.05	24.98	42.69	20.05	14.1	gi|483507809	Rho guanine nucleotide exchange factor 6, partial [Anas platyrhynchos]	Anas platyrhynchos	41	28	11	331	29.45	31	42.95	26	19.53	gi|483507809	Rho guanine nucleotide exchange factor 6, partial [Anas platyrhynchos]	Anas platyrhynchos	47	32	15	0.711214	0.986301	1.39316	0.359749	0.990832	1.19124	0.656763	1.27057	0.937562	1.5417	1.00925	0.369942	1.39316	0.724436	1.2942	1.70608	0.229868	1.45881	1.1695	3.40408	1.01859	0.857745	1.24738	0.816582	1.27057
gi|483519363	407	23.03	28.85	41.67	17.99	13.41	gi|483519363	Dynamin-like 120 kDa protein, mitochondrial, partial [Anas platyrhynchos]	Anas platyrhynchos	42	24	14	674	18.61	22.13	45.12	16.97	9.756	gi|483519363	Dynamin-like 120 kDa protein, mitochondrial, partial [Anas platyrhynchos]	Anas platyrhynchos	48	23	11	1.28233	0.551207	1.36773	0.937562	1.75388	0.758578	0.914833	1.40605	0.487529	1.0666	1.95885	0.0420282	1.6293	1.20226	4.44631	1.20226	0.187335	1.31826	0.912011	1.7378	1.00925	0.619673	1.09648	0.92045	1.10662
gi|483517959	408	23.03	28.39	38.89	13.49	7.475	gi|483517959	Melanoma inhibitory activity protein 3, partial [Anas platyrhynchos]	Anas platyrhynchos	57	28	15	340	28.95	31.22	38.21	13.07	9.932	gi|483517959	Melanoma inhibitory activity protein 3, partial [Anas platyrhynchos]	Anas platyrhynchos	59	30	17	0.990832	0.752626	1.1272	0.870964	1.11686	0.946237	0.604677	1.10662	0.855067	1.04713	1.0666	0.382103	1.10662	0.963829	1.18032	1.02802	0.398973	1.10662	0.928966	1.13763	0.691831	0.255363	1.31826	0.405508	0.912011
gi|483517226	409	23.03	26.02	54.52	34.57	29.23	gi|483517226	C-terminal-binding protein 1, partial [Anas platyrhynchos]	Anas platyrhynchos	60	33	16	409	25.63	28.6	64.04	46.64	39.44	gi|483517226	C-terminal-binding protein 1, partial [Anas platyrhynchos]	Anas platyrhynchos	30	3	15	1.04713	0.440481	1.10662	0.946237	1.15878	0.990832	0.717568	1.09648	0.903649	1.08643	1.0666	0.377733	1.11686	0.954993	1.19124	1.00925	0.806325	1.10662	0.912011	1.11686	1.21339	0.586126	1.38038	0.879022	1.67494
gi|483505414	410	23.03	25.61	38.18	26.51	21.33	gi|483505414	Erythrocyte membrane protein band 4.2, partial [Anas platyrhynchos]	Anas platyrhynchos	56	23	14	402	25.89	28.51	45.1	31.7	25.94	gi|483505414	Erythrocyte membrane protein band 4.2, partial [Anas platyrhynchos]	Anas platyrhynchos	57	28	19	0.928966	0.709289	1.31826	0.704693	1.22462	0.175388	0.00452957	2.70396	0.0331131	0.474242	0.586138	0.0467838	1.39316	0.416869	0.816582	0.114815	0.00359859	2.91072	0.0277971	0.334195	1.1695	0.46096	1.21339	0.963829	1.5417
gi|483503717	411	22.98	23.08	55.87	39.26	39.26	gi|483503717	LEM domain-containing protein 2, partial [Anas platyrhynchos]	Anas platyrhynchos	71	54	15	416	25.33	25.51	55.01	39.83	37.54	gi|483503717	LEM domain-containing protein 2, partial [Anas platyrhynchos]	Anas platyrhynchos	84	62	14	0.903649	0.657251	1.22462	0.691831	1.10662	0.461318	0.253315	1.69044	0.275423	0.77983	1.20226	0.906967	1.21339	0.990832	1.44544	0.630957	0.153418	1.39316	0.49204	0.879022	0.855067	0.713415	1.15878	0.717794	0.990832
gi|483506385	412	22.89	23.64	50.45	26.83	23.61	gi|483506385	Complement component C8 beta chain, partial [Anas platyrhynchos]	Anas platyrhynchos	53	31	12	445	24.26	24.38	40.07	29.87	27.37	gi|483506385	Complement component C8 beta chain, partial [Anas platyrhynchos]	Anas platyrhynchos	61	41	13	0.963829	0.530597	1.18032	0.816582	1.13763	0.862979	0.392073	1.15878	0.737904	1	1.02802	0.32222	1.1695	0.879022	1.21339	0.928966	0.437964	1.1272	0.809096	1.04713	0.972747	0.43028	1.21339	0.801678	1.18032
gi|483508373	413	22.86	23.58	82.21	75.48	50	gi|483508373	40S ribosomal protein S2, partial [Anas platyrhynchos]	Anas platyrhynchos	107	77	14	415	25.38	25.74	79.33	75.48	61.54	gi|483508373	40S ribosomal protein S2, partial [Anas platyrhynchos]	Anas platyrhynchos	120	82	16	0.698232	0.336377	1.24738	0.428549	0.870964	1.48594	0.0902177	1.27057	1.1695	1.95885	1.44544	0.263503	1.38038	1.04713	1.75388	3.13329	0.00151984	1.90546	1.64437	5.97035	0.963829	0.598149	1.15878	0.801678	1.11686
gi|483515644	414	22.83	22.97	77.93	41.47	40.13	gi|483515644	Nuclear migration protein nudC, partial [Anas platyrhynchos]	Anas platyrhynchos	45	29	12	318	30.37	30.63	72.91	55.18	46.15	gi|483515644	Nuclear migration protein nudC, partial [Anas platyrhynchos]	Anas platyrhynchos	52	38	16	0.83946	0.826539	1.30617	0.539511	1.09648	1.28233	0.425217	1.24738	1.02802	1.92309	1.18032	0.485354	1.28233	0.92045	1.57036	1.70608	0.211006	1.38038	1.23595	4.20727	0.758578	0.122228	1.1695	0.613762	0.887156
gi|483511402	415	22.79	24.8	44.9	18.48	12.21	gi|483511402	hypothetical protein Anapl_08751, partial [Anas platyrhynchos]	Anas platyrhynchos	31	18	13	488	22.75	23.36	41.47	12.12	11.54	gi|483511402	hypothetical protein Anapl_08751, partial [Anas platyrhynchos]	Anas platyrhynchos	27	19	12	0.990832	0.941692	1.11686	0.887156	1.10662	1	0.958829	1.10662	0.903649	1.10662	0.972747	0.959741	1.13763	0.855067	1.10662	0.981748	0.958114	1.13763	0.862979	1.11686	0.630957	0.00354684	1.31826	0.349945	0.831764
gi|483501824	416	22.79	23.31	61.21	57.33	44.83	gi|483501824	Chloride intracellular channel protein 4, partial [Anas platyrhynchos]	Anas platyrhynchos	52	29	13	516	21.95	23.17	62.07	52.16	44.83	gi|483501824	Chloride intracellular channel protein 4, partial [Anas platyrhynchos]	Anas platyrhynchos	45	29	14	1.59956	0.124632	1.45881	1.09648	3.43558	1.5417	0.300453	1.44544	1.0666	2.31206	0.591562	0.0522491	1.41906	0.405508	0.83946	0.570164	0.0215361	1.43219	0.30761	0.816582	1.83654	0.0175341	1.45881	1.25892	4.57088
gi|483519070	417	22.66	24.32	52.58	29.76	21.03	gi|483519070	Signal recognition particle 54 kDa protein, partial [Anas platyrhynchos]	Anas platyrhynchos	25	22	10	649	18.98	20.46	51.98	31.15	22.82	gi|483519070	Signal recognition particle 54 kDa protein, partial [Anas platyrhynchos]	Anas platyrhynchos	28	20	11	1	0.745446	1.14815	0.870964	1.14815	1.08643	0.128361	1.13763	0.954993	1.23595	0.972747	0.577197	1.15878	0.83946	1.1272	1.0666	0.165027	1.09648	0.972747	1.1695	1.08643	0.994531	1.33045	0.816582	1.5417
gi|483506316	418	22.66	22.98	29.54	14.73	12.38	gi|483506316	Protocadherin-1, partial [Anas platyrhynchos]	Anas platyrhynchos	34	26	12	258	34.39	34.49	28.54	21.51	20.08	gi|483506316	Protocadherin-1, partial [Anas platyrhynchos]	Anas platyrhynchos	56	42	21	1.44544	0.275077	1.40605	1.02802	2.46604	1.44544	0.122382	1.40605	1.02802	2.55859	0.586138	0.0128999	1.36773	0.293765	0.801678	0.586138	0.0337787	1.35519	0.30761	0.794328	1.38038	0.0145556	1.30617	1.05682	2.22844
gi|483525644	419	22.64	23.13	45.85	30.75	24.34	gi|483525644	Dimethylaniline monooxygenase [N-oxide-forming] 3, partial [Anas platyrhynchos]	N-oxide-forming	42	23	13	343	28.48	28.9	46.79	36.79	29.81	gi|483525644	Dimethylaniline monooxygenase [N-oxide-forming] 3, partial [Anas platyrhynchos]	N-oxide-forming	55	26	17	1.52757	0.0315255	1.36773	1.11686	2.55859	1.21339	0.281441	1.33045	0.912011	1.64437	0.83946	0.845161	1.28233	0.630957	1.07647	0.660694	0.200899	1.35519	0.420727	0.895365	1.65959	0.0404149	1.44544	1.14815	4.44631
gi|483512970	420	22.57	22.9	51.5	42.22	36.83	gi|483512970	Lymphocyte-specific protein 1, partial [Anas platyrhynchos]	Anas platyrhynchos	54	45	13	425	25.01	25.32	52.1	40.42	36.83	gi|483512970	Lymphocyte-specific protein 1, partial [Anas platyrhynchos]	Anas platyrhynchos	48	45	14	1.75388	0.078365	1.30617	1.34276	2.65461	1.65959	0.00235729	1.30617	1.27057	2.35505	7.87046	0.00502378	3.22107	2.44343	13.6773	7.51623	9.54818e-05	3.22107	2.33346	12.1339	1.58489	0.000484561	1.35519	1.1695	2.42103
gi|483516311	421	22.56	26.81	67.91	54.05	44.59	gi|483516311	40S ribosomal protein SA, partial [Anas platyrhynchos]	Anas platyrhynchos	100	62	17	511	22.06	24.05	59.12	51.69	47.3	gi|483516311	40S ribosomal protein SA, partial [Anas platyrhynchos]	Anas platyrhynchos	130	75	15	0.448745	0.000467268	1.64437	0.322107	0.737904	0.887156	0.00719853	1.18032	0.731139	1.04713	1.85353	0.445264	1.64437	1.1272	2.39883	3.83707	0.353753	2.67917	1.43219	6.30957	0.608135	0.0236748	1.25892	0.49204	0.765597
gi|483516220	422	22.52	24.42	51.03	36.6	28.09	gi|483516220	Sorting nexin-6, partial [Anas platyrhynchos]	Anas platyrhynchos	52	37	12	578	20.49	25.7	59.54	39.43	25.26	gi|483516220	Sorting nexin-6, partial [Anas platyrhynchos]	Anas platyrhynchos	59	42	11	0.549541	0.147035	1.51356	0.337287	0.831764	1.07647	0.34861	1.23595	0.870964	1.33045	0.758578	0.0780774	1.27057	0.570164	0.963829	1.49969	0.566618	1.40605	1.0666	2.18776	0.831764	0.528371	1.22462	0.544503	1.01859
gi|483514215	423	22.51	23.99	52.5	32.37	19.32	gi|483514215	Transforming growth factor-beta-induced protein ig-h3, partial [Anas platyrhynchos]	Anas platyrhynchos	70	40	14	241	35.12	36.05	61.84	43.48	33.66	gi|483514215	Transforming growth factor-beta-induced protein ig-h3, partial [Anas platyrhynchos]	Anas platyrhynchos	147	52	25	0.744732	0.0263272	1.28233	0.428549	0.954993	0.946237	0.458345	1.19124	0.758578	1.1272	0.758578	0.0289106	1.27057	0.47863	0.963829	0.963829	0.56657	1.20226	0.801678	1.15878	0.758578	0.154195	1.23595	0.483059	0.937562
gi|483511852	424	22.5	23.23	50.63	34.95	22.88	gi|483511852	Apoptosis-inducing factor 1, mitochondrial, partial [Anas platyrhynchos]	Anas platyrhynchos	67	27	11	482	22.92	23.1	49.37	30.27	28.11	gi|483511852	Apoptosis-inducing factor 1, mitochondrial, partial [Anas platyrhynchos]	Anas platyrhynchos	64	30	15	0.758578	0.0721915	1.35519	0.346737	1.02802	1.14815	0.898277	1.28233	0.895365	1.47231	1.04713	0.962443	1.47231	0.711214	1.38038	1.58489	0.0679774	1.41906	1.11686	2.80543	0.946237	0.205485	1.09648	0.862979	1.03753
gi|483507651	425	22.5	22.97	80.42	66.67	60.85	gi|483507651	Ras-related protein Rab-7a, partial [Anas platyrhynchos]	Anas platyrhynchos	88	63	18	545	21.38	22.1	75.13	60.85	57.67	gi|483507651	Ras-related protein Rab-7a, partial [Anas platyrhynchos]	Anas platyrhynchos	97	67	16	0.724436	0.165578	1.30617	0.47863	0.946237	1.2942	0.7282	1.23595	1.04713	1.78649	0.972747	0.656725	1.18032	0.794328	1.14815	1.72187	0.202826	1.36773	1.25892	2.91072	0.672977	0.458904	1.31826	0.47863	0.887156
gi|483506018	426	22.47	23.6	43.91	25	21.31	gi|483506018	Arachidonate 5-lipoxygenase, partial [Anas platyrhynchos]	Anas platyrhynchos	26	21	11	522	21.77	22.69	38.78	24.52	18.75	gi|483506018	Arachidonate 5-lipoxygenase, partial [Anas platyrhynchos]	Anas platyrhynchos	45	37	11	0.937562	0.54736	1.34276	0.685488	1.25892	1.47231	0.0117323	1.39316	1.05682	3.49945	0.831764	0.883904	1.36773	0.496592	1.13763	1.30617	0.0884501	1.31826	0.990832	2.31206	1.08643	0.33134	1.21339	0.895365	1.34276
gi|483510825	427	22.45	22.51	60.05	42.58	36.36	gi|483510825	Serine protease inhibitor A3M, partial [Anas platyrhynchos]	Anas platyrhynchos	94	34	17	555	21.11	21.34	62.92	40.43	34.93	gi|483510825	Serine protease inhibitor A3M, partial [Anas platyrhynchos]	Anas platyrhynchos	102	41	17	0.660694	0.0107988	1.22462	0.501187	0.809096	0.47863	0.000497426	1.39316	0.30761	0.666807	4.52898	0.000342871	2.33346	1.94089	23.1206	3.31131	0.0274421	2.03236	1.6293	16.5959	0.564937	0.0629728	1.31826	0.383707	0.744732
gi|483507004	428	22.36	24.26	32.31	15.85	10.3	gi|483507004	GTPase-activating protein and VPS9 domain-containing protein 1, partial [Anas platyrhynchos]	Anas platyrhynchos	40	17	12	261	34.32	34.89	33.58	16.59	14.45	gi|483507004	GTPase-activating protein and VPS9 domain-containing protein 1, partial [Anas platyrhynchos]	Anas platyrhynchos	46	36	19	1.02802	0.918234	1.22462	0.83946	1.25892	1.00925	0.872901	1.1695	0.862979	1.18032	0.981748	0.592256	1.14815	0.855067	1.1272	0.963829	0.407118	1.08643	0.887156	1.04713	0.691831	0.14579	1.30617	0.387258	0.903649
gi|483499799	429	22.36	22.4	55.66	31.54	27.64	gi|483499799	Zinc finger protein 326, partial [Anas platyrhynchos]	Anas platyrhynchos	33	28	13	589	20.18	20.37	49.17	33.58	21.52	gi|483499799	Zinc finger protein 326, partial [Anas platyrhynchos]	Anas platyrhynchos	35	29	9	0.751623	0.579126	1.36773	0.501187	1.02802	1.10662	0.776565	1.28233	0.862979	1.6293	0.570164	0.15798	1.45881	0.222843	0.831764	0.801678	0.24282	1.2942	0.597035	1.03753	0.981748	0.800104	1.07647	0.912011	1.05682
gi|483500250	430	22.26	26.59	47.21	16.51	12.92	gi|483500250	hypothetical protein Anapl_13397, partial [Anas platyrhynchos]	Anas platyrhynchos	48	18	14	432	24.79	28.38	38.68	18.1	12.04	gi|483500250	hypothetical protein Anapl_13397, partial [Anas platyrhynchos]	Anas platyrhynchos	57	22	12	1.48594	0.447887	1.48594	1	3.0761	1.99526	0.0778097	1.7378	1.14815	9.46237	0.554626	0.0511669	1.57036	0.310456	0.870964	0.77983	0.129704	1.34276	0.57544	1.04713	1.64437	0.0200118	1.39316	1.18032	3.94457
gi|483506323	431	22.22	22.67	50.49	43.38	31.62	gi|483506323	Eukaryotic peptide chain release factor subunit 1, partial [Anas platyrhynchos]	Anas platyrhynchos	39	29	12	481	22.98	23.31	51.72	33.33	31.62	gi|483506323	Eukaryotic peptide chain release factor subunit 1, partial [Anas platyrhynchos]	Anas platyrhynchos	54	43	12	1.00925	0.750058	1.24738	0.809096	1.27057	1.33045	0.235758	1.28233	1.03753	2.46604	1.1695	0.911941	1.27057	0.92045	1.59956	1.49969	0.170839	1.31826	1.13763	3.31131	0.847227	0.19303	1.18032	0.691831	1
gi|483504465	432	22.2	22.85	55.37	37.56	25.61	gi|483504465	Glutamate dehydrogenase 1, mitochondrial, partial [Anas platyrhynchos]	Anas platyrhynchos	70	48	12	243	34.99	35.83	66.59	55.61	51.46	gi|483504465	Glutamate dehydrogenase 1, mitochondrial, partial [Anas platyrhynchos]	Anas platyrhynchos	92	60	20	0.731139	0.828125	1.33045	0.409261	0.972747	0.887156	0.795847	1.20226	0.625173	1.0666	1.20226	0.472973	1.21339	0.990832	1.65959	1.48594	0.498298	1.35519	1.09648	2.55859	0.672977	0.145863	1.25892	0.461318	0.847227
gi|483524475	433	22.16	24.21	32.06	11.3	7.906	gi|483524475	Transcription elongation factor SPT6, partial [Anas platyrhynchos]	Anas platyrhynchos	34	16	13	557	21.04	22.51	40.58	16.92	9.327	gi|483524475	Transcription elongation factor SPT6, partial [Anas platyrhynchos]	Anas platyrhynchos	36	20	12	1.01859	0.795937	1.14815	0.887156	1.1695	0.946237	0.415305	1.13763	0.831764	1.07647	1.01859	0.669348	1.14815	0.887156	1.1695	0.946237	0.556133	1.1272	0.83946	1.0666	1.41906	0.0964744	1.41906	1	2.48886
gi|483502232	434	22.15	24.91	42.29	23.8	16.52	gi|483502232	Methionyl-tRNA synthetase, cytoplasmic, partial [Anas platyrhynchos]	Anas platyrhynchos	44	19	13	766	16.74	18.24	40.32	18.5	11.59	gi|483502232	Methionyl-tRNA synthetase, cytoplasmic, partial [Anas platyrhynchos]	Anas platyrhynchos	45	23	8	0.912011	0.398128	1.33045	0.679204	1.21339	0.534564	0.0155414	1.52757	0.242103	0.816582	0.92045	0.701268	1.31826	0.679204	1.21339	0.549541	0.0358767	1.49969	0.21677	0.824138	0.928966	0.343347	1.08643	0.855067	1.00925
gi|483524390	435	22.13	22.77	61.74	50.8	34.41	gi|483524390	Aldose reductase, partial [Anas platyrhynchos]	Anas platyrhynchos	49	7	13	1396	9.07	21.78	54.34	44.37	40.51	gi|483524390	Aldose reductase, partial [Anas platyrhynchos]	Anas platyrhynchos	53	20	13	0.580764	0.710756	2.05116	0.158489	1.19124	1.1272	0.761132	1.7378	0.648634	2.05116	0.299226	0.332422	2.33346	0.0549541	0.698232	0.539511	0.54948	1.64437	0.239883	0.887156	1.05682	0.7656	1.1272	0.937562	1.21339
gi|483505905	436	22.07	24.02	46.48	20.8	15.64	gi|483505905	Protein kinase C delta type, partial [Anas platyrhynchos]	Anas platyrhynchos	34	19	12	599	20.01	23.61	47.49	21.09	15.64	gi|483505905	Protein kinase C delta type, partial [Anas platyrhynchos]	Anas platyrhynchos	38	24	12	0.981748	0.673806	1.11686	0.879022	1.09648	0.990832	0.60032	1.10662	0.895365	1.09648	0.963829	0.507452	1.13763	0.847227	1.09648	0.972747	0.876843	1.10662	0.879022	1.07647	0.510505	0.0201164	1.5417	0.235505	0.787046
gi|483510811	437	22.03	22.75	49.14	40.25	34.57	gi|483510811	Fibulin-5, partial [Anas platyrhynchos]	Anas platyrhynchos	111	66	16	538	21.52	22.44	56.05	40	32.84	gi|483510811	Fibulin-5, partial [Anas platyrhynchos]	Anas platyrhynchos	116	74	14	0.325087	0.0686339	2.0893	0.172187	0.679204	0.580764	0.613913	1.41906	0.452898	0.824138	0.275423	0.0506192	2.33346	0.124738	0.642688	0.47863	0.491942	1.61436	0.353183	0.772681	0.83946	0.271522	1.20226	0.654636	1.00925
gi|483509993	438	22	22.39	37.96	28.12	22.85	gi|483509993	Phosphatidylinositol-binding clathrin assembly protein, partial [Anas platyrhynchos]	Anas platyrhynchos	51	15	15	558	21.03	21.28	46.92	23.9	22.85	gi|483509993	Phosphatidylinositol-binding clathrin assembly protein, partial [Anas platyrhynchos]	Anas platyrhynchos	31	20	12	1.21339	0.689254	1.30617	0.928966	1.72187	0.879022	0.652515	1.28233	0.619441	1.1272	1.10662	0.882819	1.28233	0.862979	1.47231	0.801678	0.33535	1.28233	0.524808	1.02802	1.01859	0.122125	1.08643	0.937562	1.10662
gi|483512613	439	21.97	23.78	59.25	38.11	28.41	gi|483512613	Cytoplasmic dynein 1 light intermediate chain 2, partial [Anas platyrhynchos]	Anas platyrhynchos	30	20	10	539	21.46	23.96	61.01	38.11	32.38	gi|483512613	Cytoplasmic dynein 1 light intermediate chain 2, partial [Anas platyrhynchos]	Anas platyrhynchos	27	20	11	0.946237	0.352442	1.34276	0.685488	1.27057	0.731139	0.923607	1.47231	0.501187	1.07647	0.505825	0.173623	1.78649	0.293765	0.903649	0.383707	0.0113336	2.12814	0.226986	0.816582	2.07014	0.961735	1.94089	1.0666	3.63078
gi|483504219	440	21.95	24.37	53.08	24.8	16.35	gi|483504219	Cullin-3, partial [Anas platyrhynchos]	Anas platyrhynchos	35	23	10	399	25.97	27.13	52.68	25.87	20.11	gi|483504219	Cullin-3, partial [Anas platyrhynchos]	Anas platyrhynchos	32	18	13	1.03753	0.841495	1.15878	0.895365	1.20226	1.0666	0.635259	1.1272	0.946237	1.20226	1.02802	0.931545	1.18032	0.870964	1.21339	1.05682	0.874767	1.14815	0.92045	1.21339	0.636796	0.025836	1.51356	0.369828	0.963829
gi|483516403	441	21.92	25.05	43.56	20.45	16.04	gi|483516403	DnaJ-like protein subfamily C member 10, partial [Anas platyrhynchos]	Anas platyrhynchos	37	17	11	444	24.27	25.33	44.95	23.11	17.42	gi|483516403	DnaJ-like protein subfamily C member 10, partial [Anas platyrhynchos]	Anas platyrhynchos	38	25	11	0.474242	0.0188015	1.7378	0.197697	0.824138	0.855067	0.213251	1.39316	0.60256	1.19124	0.862979	0.56339	1.40605	0.619441	1.21339	1.59956	0.455853	1.61436	0.990832	3.10456	0.717794	0.0238955	1.36773	0.376704	0.981748
gi|483501349	442	21.91	25.74	70.57	57.96	37.54	gi|483501349	L-lactate dehydrogenase A chain, partial [Anas platyrhynchos]	Anas platyrhynchos	110	66	15	325	29.84	30.06	70.87	50.75	43.54	gi|483501349	L-lactate dehydrogenase A chain, partial [Anas platyrhynchos]	Anas platyrhynchos	118	83	18	1.14815	0.848761	1.19124	0.963829	1.47231	1.15878	0.370886	1.1695	0.990832	1.38038	4.57088	0.0353469	2.58226	1.77011	9.54993	4.61318	0.00849208	2.55859	1.80302	8.24138	0.758578	0.0116861	1.20226	0.586138	0.912011
gi|483505493	443	21.87	23.16	57.96	36.95	26.99	gi|483505493	26S proteasome non-ATPase regulatory subunit 5, partial [Anas platyrhynchos]	Anas platyrhynchos	54	23	12	410	25.58	26.56	59.07	41.59	35.4	gi|483505493	26S proteasome non-ATPase regulatory subunit 5, partial [Anas platyrhynchos]	Anas platyrhynchos	58	25	15	0.398107	0.00612193	1.99526	0.180302	0.794328	0.519996	0.0267173	1.59956	0.275423	0.831764	0.744732	0.287237	1.43219	0.457088	1.0666	0.946237	0.569221	1.30617	0.724436	1.23595	0.487529	0.0630337	1.6293	0.158489	0.794328
gi|483520777	444	21.86	41.85	63.08	42.05	30.02	gi|483520777	Heterogeneous nuclear ribonucleoprotein Q, partial [Anas platyrhynchos]	Anas platyrhynchos	76	34	24	490	22.59	45.16	58.75	36.92	30.66	gi|483520777	Heterogeneous nuclear ribonucleoprotein Q, partial [Anas platyrhynchos]	Anas platyrhynchos	82	33	26	1	0.683326	1.0666	0.937562	1.0666	1.00925	0.55713	1.05682	0.954993	1.0666	1.02802	0.946389	1.0666	0.963829	1.09648	1.03753	0.872103	1.07647	0.963829	1.11686	0.981748	0.512793	1.23595	0.787046	1.21339
gi|483512352	445	21.82	24.33	37.4	19.62	13.02	gi|483512352	Nuclear pore complex protein Nup133, partial [Anas platyrhynchos]	Anas platyrhynchos	38	17	11	477	23.11	25.48	40.97	19.43	13.57	gi|483512352	Nuclear pore complex protein Nup133, partial [Anas platyrhynchos]	Anas platyrhynchos	41	18	12	0.928966	0.327794	1.11686	0.831764	1.03753	0.946237	0.393994	1.07647	0.870964	1.01859	0.937562	0.669432	1.14815	0.816582	1.07647	0.954993	0.959052	1.1272	0.847227	1.07647	0.963829	0.818882	1.07647	0.895365	1.03753
gi|483510003	446	21.79	27.45	46.05	18.53	13.27	gi|483510003	Putative global transcription activator SNF2L1, partial [Anas platyrhynchos]	Anas platyrhynchos	63	17	14	692	18.19	22.71	53.73	24.67	17.43	gi|483510003	Putative global transcription activator SNF2L1, partial [Anas platyrhynchos]	Anas platyrhynchos	56	22	16	1.02802	0.629499	1.20226	0.855067	1.23595	0.990832	0.881439	1.20226	0.824138	1.19124	1.13763	0.134932	1.1695	0.972747	1.33045	1.09648	0.393121	1.1695	0.937562	1.27057	0.824138	0.497736	1.31826	0.564937	1.08643
gi|483512875	447	21.77	23	46.36	22.35	15.4	gi|483512875	Bifunctional 3'-phosphoadenosine 5'-phosphosulfate synthetase 1, partial [Anas platyrhynchos]	Anas platyrhynchos	45	30	10	466	23.49	24.22	47.02	27.32	20.03	gi|483512875	Bifunctional 3'-phosphoadenosine 5'-phosphosulfate synthetase 1, partial [Anas platyrhynchos]	Anas platyrhynchos	42	32	12	0.895365	0.639344	1.28233	0.685488	1.14815	1.02802	0.999681	1.24738	0.824138	1.30617	1.6293	0.0408887	1.43219	1.13763	3.63078	1.80302	0.0122107	1.47231	1.22462	4.61318	0.912011	0.939305	1.25892	0.717794	1.14815
gi|483504061	448	21.71	21.91	86.75	77.71	73.49	gi|483504061	ADP-ribosylation factor 4, partial [Anas platyrhynchos]	Anas platyrhynchos	125	60	21	442	24.33	24.42	72.89	66.87	66.87	gi|483504061	ADP-ribosylation factor 4, partial [Anas platyrhynchos]	Anas platyrhynchos	186	93	24	0.92045	0.316903	1.1695	0.77983	1.07647	1.14815	0.260575	1.20226	0.954993	1.43219	1.19124	0.298729	1.25892	0.946237	1.51356	1.51356	0.282521	1.33045	1.13763	1.88799	0.648634	0.375051	1.34276	0.519996	0.870964
gi|483501782	449	21.7	27.25	54.8	37.77	31	gi|483501782	4-trimethylaminobutyraldehyde dehydrogenase, partial [Anas platyrhynchos]	Anas platyrhynchos	72	44	15	272	33.25	36.2	62.01	53.28	43.23	gi|483501782	4-trimethylaminobutyraldehyde dehydrogenase, partial [Anas platyrhynchos]	Anas platyrhynchos	109	66	23	1.00925	0.760385	1.23595	0.816582	1.24738	1.65959	0.0422123	1.43219	1.15878	3.10456	0.436516	0.0118327	1.51356	0.135519	0.660694	0.704693	0.325115	1.27057	0.440555	0.895365	1.51356	0.0881398	1.27057	1.19124	2.60615
gi|483511887	450	21.69	23.36	33.84	10.7	5.157	gi|483511887	E3 ubiquitin-protein ligase HECTD1, partial [Anas platyrhynchos]	Anas platyrhynchos	65	30	13	334	29.36	30.31	38.54	15.47	9.282	gi|483511887	E3 ubiquitin-protein ligase HECTD1, partial [Anas platyrhynchos]	Anas platyrhynchos	95	41	20	0.787046	0.863468	1.34276	0.461318	1.05682	1.15878	0.368553	1.27057	0.912011	1.48594	1.24738	0.429951	1.31826	0.946237	2.1677	1.77011	0.0915034	1.49969	1.18032	4.57088	0.937562	0.0796355	1.07647	0.870964	1.00925
gi|483516902	451	21.59	24	47.03	34.41	29.73	gi|483516902	Zyxin, partial [Anas platyrhynchos]	Anas platyrhynchos	46	34	14	600	19.97	21.24	45.95	29.37	24.32	gi|483516902	Zyxin, partial [Anas platyrhynchos]	Anas platyrhynchos	48	35	13	0.717794	0.331956	1.34276	0.496592	0.963829	0.831764	0.0795123	1.24738	0.660694	1.03753	1.58489	0.099555	1.47231	1.07647	2.31206	1.80302	0.480541	1.58489	1.13763	3.31131	0.801678	0.2766	1.25892	0.559758	1.00925
gi|483519010	452	21.52	22.88	48.2	27.7	21.15	gi|483519010	ATP-binding cassette sub-family E member 1, partial [Anas platyrhynchos]	Anas platyrhynchos	36	25	11	461	23.62	27.98	50.82	32.95	26.39	gi|483519010	ATP-binding cassette sub-family E member 1, partial [Anas platyrhynchos]	Anas platyrhynchos	33	21	14	1.01859	0.400581	1.05682	0.963829	1.07647	1.01859	0.263529	1.05682	0.963829	1.07647	1.01859	0.459392	1.07647	0.946237	1.09648	1.00925	0.360764	1.07647	0.937562	1.08643	0.954993	0.896392	1.11686	0.855067	1.0666
gi|483518662	453	21.48	22.08	43.49	30.71	27.27	gi|483518662	ATP-dependent RNA helicase DDX19A, partial [Anas platyrhynchos]	Anas platyrhynchos	34	26	11	413	25.42	25.81	52.58	40.79	35.38	gi|483518662	ATP-dependent RNA helicase DDX19A, partial [Anas platyrhynchos]	Anas platyrhynchos	50	33	12	1.0666	0.398977	1.09648	0.972747	1.1695	1.0666	0.20131	1.09648	0.972747	1.1695	1.05682	0.357481	1.10662	0.954993	1.1695	1.05682	0.305863	1.10662	0.954993	1.1695	1.72187	0.23702	1.47231	1.1695	4.32514
gi|483504068	454	21.44	23.55	43.71	20.51	12.94	gi|483504068	Sarcolemmal membrane-associated protein, partial [Anas platyrhynchos]	Anas platyrhynchos	53	27	10	316	30.45	31.58	47.62	23.08	17.22	gi|483504068	Sarcolemmal membrane-associated protein, partial [Anas platyrhynchos]	Anas platyrhynchos	46	27	14	0.744732	0.672727	1.31826	0.554626	0.981748	0.554626	0.0397662	1.44544	0.337287	0.801678	1.95885	0.0367529	1.69044	1.15878	2.83139	1.36773	0.391674	1.43219	0.954993	1.97697	0.963829	0.804957	1.08643	0.887156	1.04713
gi|483497289	455	21.33	21.57	82.27	66.67	66.67	gi|483497289	Calmodulin, partial [Anas platyrhynchos]	Anas platyrhynchos	264	133	29	398	26	26.29	100	79.43	66.67	gi|483497289	Calmodulin, partial [Anas platyrhynchos]	Anas platyrhynchos	180	79	23	0.559758	0.353925	1.35519	0.436516	0.758578	0.544503	0.495886	1.35519	0.420727	0.737904	0.534564	0.449971	1.34276	0.436516	0.717794	0.519996	0.432977	1.33045	0.394457	0.691831	0.963829	0.666321	1.15878	0.831764	1.11686
gi|483503601	456	21.31	22.07	71.43	51.57	47.04	gi|483503601	cAMP-dependent protein kinase type II-alpha regulatory subunit, partial [Anas platyrhynchos]	Anas platyrhynchos	45	30	11	443	24.3	26.74	73.17	54.7	48.43	gi|483503601	cAMP-dependent protein kinase type II-alpha regulatory subunit, partial [Anas platyrhynchos]	Anas platyrhynchos	63	41	15	1.05682	0.439284	1.27057	0.831764	1.33045	0.751623	0.825798	1.35519	0.559758	1.01859	2.85759	0.142693	2.01372	1.41906	3.90841	1.85353	0.496095	1.61436	1.14815	2.67917	1.25892	0.503167	1.22462	1.02802	1.65959
gi|483505054	457	21.28	22.09	27.51	9.368	6.427	gi|483505054	Coagulation factor V, partial [Anas platyrhynchos]	Anas platyrhynchos	32	17	11	835	15.45	18.07	29.25	8.932	6.427	gi|483505054	Coagulation factor V, partial [Anas platyrhynchos]	Anas platyrhynchos	32	18	12	0.457088	0.0458802	1.6293	0.165959	0.744732	0.299226	5.09321e-05	1.87068	0.120226	0.559758	0.613762	0.109767	1.48594	0.237684	0.912011	0.416869	0.000672607	1.61436	0.183654	0.672977	1.30617	0.413159	1.55597	0.83946	1.88799
gi|483507808	458	21.27	21.34	91.05	41.05	24.74	gi|483507808	Heterogeneous nuclear ribonucleoprotein G, partial [Anas platyrhynchos]	Anas platyrhynchos	105	53	11	563	20.98	20.99	81.32	38.95	26.58	gi|483507808	Heterogeneous nuclear ribonucleoprotein G, partial [Anas platyrhynchos]	Anas platyrhynchos	123	55	11	1.0666	0.860812	1.18032	0.903649	1.27057	0.831764	0.25852	1.21339	0.636796	1.00925	1.24738	0.498827	1.20226	1.03753	1.52757	0.963829	0.737277	1.19124	0.801678	1.14815	1.31826	0.82929	1.28233	1.02802	2.44343
gi|483523512	459	21.21	23.77	41.03	22.55	14.4	gi|483523512	Coagulation factor XIII A chain, partial [Anas platyrhynchos]	Anas platyrhynchos	36	22	12	526	21.72	22.74	42.66	18.61	14.81	gi|483523512	Coagulation factor XIII A chain, partial [Anas platyrhynchos]	Anas platyrhynchos	35	22	12	0.544503	0.0205128	1.43219	0.356451	0.77983	0.21677	0.00104609	2.10863	0.0648634	0.457088	2.58226	0.0310088	1.72187	1.49969	6.79204	1.01859	0.498013	1.39316	0.731139	1.34276	0.787046	0.157468	1.31826	0.529663	1.03753
gi|483504781	460	21.21	23.48	43.65	18.6	11.07	gi|483504781	Protein LAP4, partial [Anas platyrhynchos]	Anas platyrhynchos	60	26	14	279	32.99	34.11	41.75	16.63	13.17	gi|483504781	Protein LAP4, partial [Anas platyrhynchos]	Anas platyrhynchos	63	33	18	1.47231	0.176558	1.38038	1.0666	2.35505	1.1695	0.814174	1.35519	0.862979	1.7378	1.07647	0.86267	1.31826	0.816582	1.43219	0.816582	0.168292	1.2942	0.613762	1.05682	1.01859	0.478406	1.0666	0.954993	1.08643
gi|483512861	461	21.17	21.93	62.15	41.64	34.38	gi|483512861	Multisynthetase complex auxiliary component p43, partial [Anas platyrhynchos]	Anas platyrhynchos	37	28	10	758	16.94	17.89	65.62	45.74	29.02	gi|483512861	Multisynthetase complex auxiliary component p43, partial [Anas platyrhynchos]	Anas platyrhynchos	39	27	11	0.679204	0.251346	1.38038	0.293765	0.937562	0.794328	0.3373	1.24738	0.564937	0.990832	0.928966	0.554431	1.2942	0.613762	1.20226	1.1272	0.430593	1.27057	0.887156	1.57036	0.972747	0.544658	1.0666	0.912011	1.03753
gi|483521709	462	21.16	23.64	37.14	15.4	9.783	gi|483521709	Tubulin-specific chaperone D, partial [Anas platyrhynchos]	Anas platyrhynchos	32	21	10	1150	11.44	12.2	28.08	8.696	5.888	gi|483521709	Tubulin-specific chaperone D, partial [Anas platyrhynchos]	Anas platyrhynchos	20	13	6	0.92045	0.583762	1.1272	0.816582	1.03753	0.946237	0.700112	1.11686	0.847227	1.05682	0.895365	0.830785	1.1695	0.765597	1.04713	0.92045	0.932813	1.13763	0.809096	1.04713	0.92045	0.836358	1.45881	0.440555	1.34276
gi|483503976	463	21.15	22.89	41.12	28.74	18.16	gi|483503976	Mitochondrial import receptor subunit TOM70, partial [Anas platyrhynchos]	Anas platyrhynchos	51	33	10	687	18.35	20.84	50.7	26.55	16.97	gi|483503976	Mitochondrial import receptor subunit TOM70, partial [Anas platyrhynchos]	Anas platyrhynchos	44	30	10	1.10662	0.989553	1.23595	0.895365	1.39316	1.19124	0.515799	1.23595	0.963829	1.57036	1.1272	0.287073	1.23595	0.912011	1.43219	1.21339	0.100375	1.23595	0.981748	1.6293	1.22462	0.436866	1.28233	0.954993	2.208
gi|483501508	464	21.14	22.32	69.41	44.47	30.33	gi|483501508	60S ribosomal protein L3, partial [Anas platyrhynchos]	Anas platyrhynchos	112	71	15	347	28.38	29.13	55.53	41.39	30.59	gi|483501508	60S ribosomal protein L3, partial [Anas platyrhynchos]	Anas platyrhynchos	116	85	20	0.731139	0.0227444	1.23595	0.440555	0.903649	1.13763	0.291376	1.14815	0.990832	1.31826	1.41906	0.0453954	1.28233	1.10662	2.83139	2.1677	1.09645e-05	1.44544	1.49969	6.54636	0.704693	0.27582	1.19124	0.515229	0.83946
gi|483505877	465	21.13	21.65	68.77	62.85	59.68	gi|483505877	Thioredoxin-like protein 1, partial [Anas platyrhynchos]	Anas platyrhynchos	33	22	12	613	19.66	20.24	52.96	49.41	49.41	gi|483505877	Thioredoxin-like protein 1, partial [Anas platyrhynchos]	Anas platyrhynchos	35	20	13	0.666807	0.334918	1.48594	0.428549	0.990832	0.57544	0.161995	1.52757	0.235505	0.879022	1.0666	0.647779	1.35519	0.787046	1.49969	0.879022	0.3769	1.36773	0.608135	1.20226	0.946237	0.641045	1.08643	0.870964	1.02802
gi|483525439	466	21.11	24.47	43.33	25.9	14.87	gi|483525439	Extended synaptotagmin-2, partial [Anas platyrhynchos]	Anas platyrhynchos	80	37	10	298	31.86	33.74	46.15	32.31	24.74	gi|483525439	Extended synaptotagmin-2, partial [Anas platyrhynchos]	Anas platyrhynchos	80	38	17	0.816582	0.668074	1.25892	0.625173	1.02802	0.591562	0.0948385	1.44544	0.366438	0.855067	1.13763	0.464404	1.27057	0.895365	1.55597	0.824138	0.569278	1.24738	0.666807	1.02802	1.02802	0.77608	1.05682	0.972747	1.08643
gi|483517946	467	21.03	22.86	65.32	44.11	32.32	gi|483517946	60S ribosomal protein L4, partial [Anas platyrhynchos]	Anas platyrhynchos	77	56	13	677	18.59	19.35	66.33	36.7	21.55	gi|483517946	60S ribosomal protein L4, partial [Anas platyrhynchos]	Anas platyrhynchos	71	54	10	0.510505	0.0328005	1.45881	0.248886	0.744732	0.937562	0.559632	1.18032	0.77983	1.10662	1.34276	0.124513	1.30617	1.02802	1.77011	2.46604	0.00466971	1.67494	1.47231	5.29664	0.554626	0.0306193	1.34276	0.224906	0.744732
gi|483519631	468	20.98	35.11	76.75	64.04	59.21	gi|483519631	14-3-3 protein theta, partial [Anas platyrhynchos]	Anas platyrhynchos	250	81	31	625	19.47	32.56	78.07	64.04	55.7	gi|483519631	14-3-3 protein theta, partial [Anas platyrhynchos]	Anas platyrhynchos	268	67	33	0.436516	0.0160038	1.48594	0.366438	0.648634	0.580764	0.123098	1.2942	0.496592	0.751623	0.772681	0.360803	1.1695	0.642688	0.903649	1.01859	0.94065	1.21339	0.83946	1.20226	1	0.763109	1.18032	0.847227	1.19124
gi|483496692	469	20.96	22.99	39.87	25.79	21.68	gi|483496692	Antigen peptide transporter 2, partial [Anas platyrhynchos]	Anas platyrhynchos	44	29	12	360	27.85	30.23	43.51	26.74	25	gi|483496692	Antigen peptide transporter 2, partial [Anas platyrhynchos]	Anas platyrhynchos	56	37	17	0.505825	0.00336451	1.36773	0.319154	0.691831	0.879022	0.988254	1.27057	0.691831	1.11686	7.65597	0.106902	3.66438	2.0893	13.9316	12.3595	0.000353508	3.90841	3.16228	22.9087	0.383707	0.000606987	1.69044	0.210863	0.648634
gi|483501591	470	20.94	23.29	51.51	45.73	44.22	gi|483501591	Talin-1 [Anas platyrhynchos]	Anas platyrhynchos	120	76	22	513	22	23.93	53.27	45.73	42.46	gi|483501591	Talin-1 [Anas platyrhynchos]	Anas platyrhynchos	130	82	19	0.452898	0.61684	1.80302	0.319154	0.816582	1.20226	0.458786	1.20226	1	1.58489	0.343558	0.145424	2.01372	0.246604	0.691831	0.895365	0.769707	1.14815	0.772681	1.02802	1.47231	0.282794	1.33045	1.10662	2.33346
gi|483509718	471	20.93	22.51	40	27.33	22.57	gi|483509718	Dystrophin, partial [Anas platyrhynchos]	Anas platyrhynchos	53	41	12	492	22.55	23.9	45.15	29.7	27.13	gi|483509718	Dystrophin, partial [Anas platyrhynchos]	Anas platyrhynchos	58	44	15	1.77011	0.101389	1.5417	1.14815	2.91072	1.51356	0.16406	1.44544	1.04713	2.46604	0.666807	0.0220502	1.2942	0.432514	0.862979	0.564937	0.0118363	1.38038	0.376704	0.77983	2.83139	0.00200764	1.95885	1.44544	8.09096
gi|483517248	472	20.93	21.15	60.45	41.48	35.05	gi|483517248	Alpha-2-macroglobulin receptor-associated protein, partial [Anas platyrhynchos]	Anas platyrhynchos	43	30	11	542	21.44	21.79	63.02	40.51	36.66	gi|483517248	Alpha-2-macroglobulin receptor-associated protein, partial [Anas platyrhynchos]	Anas platyrhynchos	39	31	11	0.794328	0.277085	1.31826	0.544503	1.04713	0.862979	0.757746	1.24738	0.666807	1.07647	1.55597	0.149058	1.43219	1.08643	3.10456	1.64437	0.0326133	1.47231	1.11686	3.53183	0.855067	0.396974	1.24738	0.648634	1.0666
gi|483514210	473	20.9	22.51	54.3	35.22	31.99	gi|483514210	Core histone macro-H2A.1, partial [Anas platyrhynchos]	Anas platyrhynchos	52	26	13	472	23.23	24.48	60.48	41.13	39.78	gi|483514210	Core histone macro-H2A.1, partial [Anas platyrhynchos]	Anas platyrhynchos	46	26	14	1	0.980853	1.08643	0.92045	1.08643	1.05682	0.61346	1.09648	0.963829	1.15878	0.946237	0.301116	1.09648	0.862979	1.03753	0.990832	0.555766	1.11686	0.887156	1.10662	1.03753	0.390275	1.2942	0.801678	1.35519
gi|483508703	474	20.86	25.85	49.69	29.36	20.74	gi|483508703	Fatty aldehyde dehydrogenase, partial [Anas platyrhynchos]	Anas platyrhynchos	69	53	14	N/A	N/A	N/A	N/A	N/A	N/A	N/A	N/A	N/A	N/A	N/A	N/A	1.15878	0.624823	1.24738	0.928966	1.45881	1.57036	0.217164	1.38038	1.13763	2.85759	0.505825	0.0158435	1.43219	0.205116	0.724436	0.648634	0.0682146	1.27057	0.432514	0.824138	N/A	N/A	N/A	N/A	N/A
gi|483519028	475	20.83	21.47	39.61	13.35	10.43	gi|483519028	OTU domain-containing protein 4, partial [Anas platyrhynchos]	Anas platyrhynchos	47	26	11	506	22.2	22.65	35.63	15.03	10.96	gi|483519028	OTU domain-containing protein 4, partial [Anas platyrhynchos]	Anas platyrhynchos	52	28	11	0.954993	0.884491	1.10662	0.862979	1.05682	1.03753	0.378579	1.10662	0.937562	1.14815	0.954993	0.971487	1.11686	0.855067	1.0666	1.03753	0.483813	1.09648	0.946237	1.13763	0.879022	0.244259	1.25892	0.698232	1.10662
gi|483523410	476	20.82	21.1	88.46	71.54	63.85	gi|483523410	40S ribosomal protein S16, partial [Anas platyrhynchos]	Anas platyrhynchos	54	35	11	611	19.76	20.08	91.54	70	65.38	gi|483523410	40S ribosomal protein S16, partial [Anas platyrhynchos]	Anas platyrhynchos	68	46	10	0.457088	0.365388	1.64437	0.242103	0.751623	0.619441	0.828696	1.36773	0.42462	0.847227	1.64437	0.0941079	1.48594	1.10662	2.42103	2.31206	0.0267688	1.85353	1.24738	4.57088	0.737904	0.206141	1.18032	0.510505	0.870964
gi|483521088	477	20.79	22.19	54.85	30.17	21.94	gi|483521088	Apoptosis inhibitor 5, partial [Anas platyrhynchos]	Anas platyrhynchos	47	34	12	389	26.32	28.24	58.86	39.03	30.59	gi|483521088	Apoptosis inhibitor 5, partial [Anas platyrhynchos]	Anas platyrhynchos	75	44	16	1.14815	0.825065	1.24738	0.92045	1.45881	1.70608	0.174861	1.43219	1.19124	3.19154	1.25892	0.931347	1.28233	0.981748	1.78649	1.80302	0.140455	1.43219	1.25892	4.09261	0.912011	0.868804	1.21339	0.711214	1.10662
gi|483501094	478	20.77	24	58.94	36.07	27.27	gi|483501094	Calcium-binding protein 39, partial [Anas platyrhynchos]	Anas platyrhynchos	49	34	11	456	23.85	25.41	54.25	34.9	31.09	gi|483501094	Calcium-binding protein 39, partial [Anas platyrhynchos]	Anas platyrhynchos	43	31	12	1.35519	0.697874	1.31826	1.02802	1.83654	1.5417	0.253235	1.40605	1.09648	2.58226	0.816582	0.394283	1.33045	0.461318	1.08643	0.928966	0.934549	1.22462	0.666807	1.13763	1.04713	0.518325	1.10662	0.946237	1.1695
gi|483501695	479	20.74	21.34	56.76	47.65	34.71	gi|483501695	Cathepsin B, partial [Anas platyrhynchos]	Anas platyrhynchos	78	38	13	327	29.77	29.92	57.35	44.71	44.71	gi|483501695	Cathepsin B, partial [Anas platyrhynchos]	Anas platyrhynchos	123	69	16	0.448745	0.0936513	1.52757	0.267917	0.685488	0.724436	0.613519	1.27057	0.580764	0.92045	1.85353	0.0981139	1.5417	1.20226	3.7325	2.91072	0.0117242	1.80302	1.61436	7.44732	0.376704	0.0013014	1.65959	0.218776	0.625173
gi|483509835	480	20.73	24.98	32.61	10.28	6.287	gi|483509835	Dedicator of cytokinesis protein 5, partial [Anas platyrhynchos]	Anas platyrhynchos	47	26	13	223	36.83	38.99	40.33	16.84	11.72	gi|483509835	Dedicator of cytokinesis protein 5, partial [Anas platyrhynchos]	Anas platyrhynchos	47	23	20	1.47231	0.100637	1.39316	1.05682	2.37684	1.47231	0.28146	1.40605	1.04713	3.28095	0.717794	0.255754	1.36773	0.420727	0.981748	0.717794	0.0126022	1.34276	0.465586	0.963829	1.04713	0.800576	1.28233	0.816582	1.40605
gi|483508013	481	20.59	21.49	49.53	40.13	36.68	gi|483508013	Nucleosome assembly protein 1-like 1, partial [Anas platyrhynchos]	Anas platyrhynchos	25	11	12	789	16.21	17.42	52.66	38.56	36.99	gi|483508013	Nucleosome assembly protein 1-like 1, partial [Anas platyrhynchos]	Anas platyrhynchos	32	11	13	0.597035	0.109224	1.61436	0.325087	0.963829	0.887156	0.540445	1.48594	0.591562	1.31826	1.19124	0.495965	1.52757	0.77983	1.83654	1.75388	0.100564	1.65959	1.05682	3.46737	0.737904	0.348822	1.36773	0.432514	1.00925
gi|483513503	482	20.55	22.96	61.86	46.98	41.4	gi|483513503	Calcyclin-binding protein, partial [Anas platyrhynchos]	Anas platyrhynchos	66	45	14	491	22.57	24.15	82.79	66.51	62.79	gi|483513503	Calcyclin-binding protein, partial [Anas platyrhynchos]	Anas platyrhynchos	66	43	16	1.18032	0.870192	1.22462	0.963829	1.51356	1.48594	0.397567	1.35519	1.09648	2.39883	1.00925	0.911037	1.21339	0.831764	1.24738	1.27057	0.330018	1.34276	0.946237	1.64437	1.21339	0.902094	1.28233	0.946237	1.80302
gi|483507029	483	20.53	22.03	33.39	19.9	17.76	gi|483507029	Rap1 GTPase-GDP dissociation stimulator 1, partial [Anas platyrhynchos]	Anas platyrhynchos	65	28	11	354	28.1	28.56	49.01	34.7	25.66	gi|483507029	Rap1 GTPase-GDP dissociation stimulator 1, partial [Anas platyrhynchos]	Anas platyrhynchos	95	44	15	0.625173	0.420248	1.52757	0.366438	0.954993	1.21339	0.402351	1.24738	0.972747	1.58489	1.52757	0.243669	1.38038	1.10662	3.28095	2.77971	0.0110683	1.7378	1.59956	12.0226	0.794328	0.813038	1.23595	0.529663	0.981748
gi|483525051	484	20.52	22.93	42.04	30	22.65	gi|483525051	Ubiquitin carboxyl-terminal hydrolase 14, partial [Anas platyrhynchos]	Anas platyrhynchos	39	28	10	497	22.41	24.82	43.67	32.04	29.39	gi|483525051	Ubiquitin carboxyl-terminal hydrolase 14, partial [Anas platyrhynchos]	Anas platyrhynchos	46	32	13	0.963829	0.931368	1.10662	0.870964	1.0666	0.990832	0.931932	1.07647	0.92045	1.0666	0.990832	0.356334	1.11686	0.887156	1.10662	1.01859	0.301797	1.08643	0.937562	1.10662	0.672977	0.278719	1.35519	0.380189	0.912011
gi|483507010	485	20.52	22.78	46.36	14.58	8.692	gi|483507010	Rab GTPase-activating protein 1, partial [Anas platyrhynchos]	Anas platyrhynchos	49	17	10	564	20.97	22.19	43.64	15.42	10.19	gi|483507010	Rab GTPase-activating protein 1, partial [Anas platyrhynchos]	Anas platyrhynchos	32	19	10	1.01859	0.741993	1.15878	0.879022	1.18032	1	0.823481	1.15878	0.862979	1.15878	1	0.891151	1.1695	0.855067	1.1695	0.981748	0.795225	1.18032	0.831764	1.15878	1.10662	0.0460176	1.13763	0.972747	1.2942
gi|483521445	486	20.5	23.55	42.6	18.43	12.25	gi|483521445	Peripheral plasma membrane protein CASK, partial [Anas platyrhynchos]	Anas platyrhynchos	40	21	10	301	31.45	33.53	55.63	30.91	18.32	gi|483521445	Peripheral plasma membrane protein CASK, partial [Anas platyrhynchos]	Anas platyrhynchos	56	34	14	1.05682	0.918571	1.2942	0.816582	1.39316	1.2942	0.186	1.24738	1.03753	2.10863	0.801678	0.218148	1.28233	0.524808	1.02802	1	0.988391	1.25892	0.794328	1.27057	1	0.893641	1.19124	0.83946	1.20226
gi|483524099	487	20.48	21.6	54.96	24.82	19.49	gi|483524099	Signal recognition particle 68 kDa protein, partial [Anas platyrhynchos]	Anas platyrhynchos	31	22	10	559	21.02	22.2	56.8	30.15	22.79	gi|483524099	Signal recognition particle 68 kDa protein, partial [Anas platyrhynchos]	Anas platyrhynchos	25	22	10	0.328095	0.0281147	2.14783	0.11695	0.704693	0.787046	0.35565	1.30617	0.529663	1.02802	0.630957	0.293334	1.55597	0.394457	0.981748	1.5417	0.806935	1.5417	1	2.70396	0.672977	0.105699	1.43219	0.270396	0.963829
gi|483515563	488	20.48	20.9	46.64	32.41	22.33	gi|483515563	Protein disulfide-isomerase A5, partial [Anas platyrhynchos]	Anas platyrhynchos	46	35	11	452	23.94	24.85	57.11	35.18	32.41	gi|483515563	Protein disulfide-isomerase A5, partial [Anas platyrhynchos]	Anas platyrhynchos	74	55	15	0.809096	0.610212	1.27057	0.60256	1.02802	0.744732	0.306223	1.31826	0.457088	0.981748	1.1695	0.610029	1.28233	0.912011	1.59956	1.0666	0.946186	1.24738	0.855067	1.36773	0.660694	0.241799	1.31826	0.398107	0.870964
gi|483515419	489	20.42	21.11	51.07	39.76	33.94	gi|483515419	Alpha-parvin, partial [Anas platyrhynchos]	Anas platyrhynchos	50	29	17	449	24.08	24.53	52.91	41.28	37.61	gi|483515419	Alpha-parvin, partial [Anas platyrhynchos]	Anas platyrhynchos	39	22	15	1.24738	0.327656	1.30617	0.954993	1.65959	1.69044	0.326881	1.55597	1.08643	2.67917	1.25892	0.568252	1.35519	0.928966	1.65959	1.75388	0.567121	1.70608	1.02802	2.37684	1.01859	0.744514	1.1695	0.870964	1.20226
gi|483493795	490	20.41	36.4	41.65	19.7	14.14	gi|483493795	Sister chromatid cohesion protein PDS5-like protein A, partial [Anas platyrhynchos]	Anas platyrhynchos	72	17	18	198	38.45	39.67	49.02	24.14	17.29	gi|483493795	Sister chromatid cohesion protein PDS5-like protein A, partial [Anas platyrhynchos]	Anas platyrhynchos	96	32	24	0.831764	0.866022	1.40605	0.559758	1.1695	1.67494	0.0645553	1.48594	1.1272	3.7325	0.57544	0.068813	1.52757	0.244343	0.879022	1.15878	0.822035	1.36773	0.847227	1.70608	1.36773	0.195577	1.31826	1.03753	2.46604
gi|483511348	491	20.4	21.27	51.88	36.09	27.82	gi|483511348	Platelet-activating factor acetylhydrolase IB subunit alpha, partial [Anas platyrhynchos]	Anas platyrhynchos	52	36	12	386	26.65	27.2	62.41	43.86	34.09	gi|483511348	Platelet-activating factor acetylhydrolase IB subunit alpha, partial [Anas platyrhynchos]	Anas platyrhynchos	64	36	12	0.92045	0.939147	1.25892	0.685488	1.15878	1.35519	0.17621	1.33045	1.01859	2.26987	0.625173	0.0689105	1.38038	0.334195	0.862979	0.879022	0.602228	1.24738	0.698232	1.09648	0.954993	0.154492	1.07647	0.887156	1.02802
gi|483513542	492	20.39	22.8	64.69	40.72	34.79	gi|483513542	26S protease regulatory subunit 6A, partial [Anas platyrhynchos]	Anas platyrhynchos	36	25	11	696	18.13	20.98	64.43	41.75	39.43	gi|483513542	26S protease regulatory subunit 6A, partial [Anas platyrhynchos]	Anas platyrhynchos	43	32	12	0.394457	0.100736	2.03236	0.253513	0.801678	0.452898	0.458378	1.80302	0.328095	0.816582	1.35519	0.858854	1.33045	1.01859	1.78649	1.64437	0.456809	1.51356	1.08643	2.29087	0.990832	0.928393	1.09648	0.903649	1.08643
gi|483512425	493	20.39	21.3	67.93	54.83	36.21	gi|483512425	Arylamine N-acetyltransferase, pineal gland isozyme NAT-3, partial [Anas platyrhynchos]	Anas platyrhynchos	58	41	11	495	22.51	23.42	63.45	49.66	42.07	gi|483512425	Arylamine N-acetyltransferase, pineal gland isozyme NAT-3, partial [Anas platyrhynchos]	Anas platyrhynchos	55	42	11	0.349945	0.0230215	1.7378	0.145881	0.608135	0.787046	0.406738	1.21339	0.625173	0.954993	1.33045	0.576687	1.30617	1.01859	1.80302	2.99226	0.0347607	1.90546	1.57036	7.72681	0.737904	0.0694822	1.22462	0.564937	0.903649
gi|483523105	494	20.38	22.32	74.34	63.72	56.19	gi|483523105	Microtubule-associated protein RP/EB family member 1, partial [Anas platyrhynchos]	Anas platyrhynchos	45	35	13	601	19.96	21.38	65.93	56.64	43.36	gi|483523105	Microtubule-associated protein RP/EB family member 1, partial [Anas platyrhynchos]	Anas platyrhynchos	53	39	11	1.23595	0.763079	1.31826	0.937562	1.70608	1.20226	0.637325	1.35519	0.887156	1.5417	0.559758	0.474149	1.49969	0.416869	0.83946	0.559758	0.370217	1.44544	0.383707	0.809096	1.09648	0.874457	1.24738	0.879022	1.38038
gi|483502449	495	20.36	21.16	63.61	42.12	30.95	gi|483502449	Thioredoxin domain-containing protein 4, partial [Anas platyrhynchos]	Anas platyrhynchos	72	46	14	627	19.39	19.95	47.56	35.24	27.79	gi|483502449	Thioredoxin domain-containing protein 4, partial [Anas platyrhynchos]	Anas platyrhynchos	68	56	9	0.524808	0.122578	1.43219	0.277971	0.751623	0.954993	0.55698	1.21339	0.787046	1.15878	0.990832	0.903509	1.38038	0.801678	1.36773	1.69044	0.369165	1.43219	1.18032	3.80189	0.963829	0.936243	1.04713	0.92045	1.00925
gi|483509067	496	20.33	24.81	56.5	44.25	34.5	gi|483509067	Leukocyte elastase inhibitor [Anas platyrhynchos]	Anas platyrhynchos	46	27	12	382	26.81	30.13	63	47.75	36.5	gi|483509067	Leukocyte elastase inhibitor [Anas platyrhynchos]	Anas platyrhynchos	65	36	13	3.01995	0.00105782	1.90546	1.58489	11.9124	2.99226	0.00475023	1.87068	1.59956	9.72747	1.00925	0.985109	1.2942	0.77983	1.2942	0.981748	0.917799	1.31826	0.737904	1.2942	2.70396	0.00342892	1.59956	1.69044	15.8489
gi|483516169	497	20.3	20.68	62.64	54.95	46.52	gi|483516169	Serine-threonine kinase receptor-associated protein, partial [Anas platyrhynchos]	Anas platyrhynchos	35	31	11	463	23.59	23.65	67.77	59.34	55.68	gi|483516169	Serine-threonine kinase receptor-associated protein, partial [Anas platyrhynchos]	Anas platyrhynchos	50	41	13	0.990832	0.990943	1.27057	0.758578	1.25892	0.990832	0.526622	1.27057	0.758578	1.25892	2.70396	0.0874279	2.208	1.22462	4.40555	2.70396	0.263847	2.22844	1.21339	4.61318	1	0.574892	1.20226	0.831764	1.22462
gi|483508694	498	20.24	20.4	48.33	36.43	22.86	gi|483508694	Bleomycin hydrolase, partial [Anas platyrhynchos]	Anas platyrhynchos	78	30	14	676	18.6	18.7	49.05	32.38	24.05	gi|483508694	Bleomycin hydrolase, partial [Anas platyrhynchos]	Anas platyrhynchos	61	30	12	0.879022	0.270728	1.20226	0.704693	1.05682	0.862979	0.240187	1.21339	0.679204	1.04713	0.83946	0.175383	1.18032	0.660694	0.990832	0.816582	0.154144	1.22462	0.636796	1	0.990832	0.942394	1.05682	0.937562	1.04713
gi|483510896	499	20.23	21.34	59.7	51.39	40.81	gi|483510896	3-ketoacyl-CoA thiolase, mitochondrial, partial [Anas platyrhynchos]	Anas platyrhynchos	52	28	14	566	20.93	21.41	68.51	46.6	39.8	gi|483510896	3-ketoacyl-CoA thiolase, mitochondrial, partial [Anas platyrhynchos]	Anas platyrhynchos	62	42	10	0.981748	0.991875	1.10662	0.887156	1.08643	0.981748	0.680838	1.08643	0.903649	1.0666	0.990832	0.74547	1.10662	0.895365	1.09648	0.990832	0.922101	1.08643	0.912011	1.07647	0.887156	0.642329	1.22462	0.608135	1.08643
gi|483512348	500	20.12	22.66	47	34.55	25.11	gi|483512348	Angiotensinogen, partial [Anas platyrhynchos]	Anas platyrhynchos	60	38	12	546	21.31	21.82	50.21	29.4	25.11	gi|483512348	Angiotensinogen, partial [Anas platyrhynchos]	Anas platyrhynchos	56	38	12	0.461318	0.00474081	1.35519	0.343558	0.625173	0.369828	0.00499144	1.41906	0.224906	0.524808	5.01187	0.0163783	2.33346	2.14783	13.1826	4.28548	0.0114712	2.39883	1.78649	10	0.49204	0.101593	1.31826	0.255859	0.648634
gi|483524316	501	20.03	22.66	51.01	26.29	19.1	gi|483524316	Histidyl-tRNA synthetase, cytoplasmic, partial [Anas platyrhynchos]	Anas platyrhynchos	51	42	9	475	23.16	26.25	57.98	29.44	23.82	gi|483524316	Histidyl-tRNA synthetase, cytoplasmic, partial [Anas platyrhynchos]	Anas platyrhynchos	59	52	12	0.77983	0.505808	1.2942	0.559758	1.00925	0.570164	0.170602	1.47231	0.349945	0.83946	1.57036	0.0630283	1.35519	1.15878	2.93765	1.13763	0.28775	1.22462	0.928966	2.29087	0.758578	0.463291	1.23595	0.444631	0.937562
gi|483520825	502	20.01	20.73	68.45	61.5	48.13	gi|483520825	Adenylate kinase isoenzyme 2, mitochondrial [Anas platyrhynchos]	Anas platyrhynchos	63	34	13	626	19.43	21.33	72.73	62.03	51.87	gi|483520825	Adenylate kinase isoenzyme 2, mitochondrial [Anas platyrhynchos]	Anas platyrhynchos	81	32	13	0.691831	0.175061	1.36773	0.448745	0.946237	0.440555	0.00569617	1.61436	0.134276	0.711214	1.01859	0.997985	1.24738	0.816582	1.25892	0.630957	0.0320319	1.41906	0.244343	0.895365	0.824138	0.407759	1.25892	0.630957	1.03753
gi|483488374	503	19.99	35.16	82.31	68.71	60.54	gi|483488374	Hemoglobin subunit rho, partial [Anas platyrhynchos]	Anas platyrhynchos	4549	844	168	796	16.14	31.58	83.67	68.71	64.63	gi|483488374	Hemoglobin subunit rho, partial [Anas platyrhynchos]	Anas platyrhynchos	5377	928	191	1.04713	0.64164	1.00925	1.03753	1.05682	0.787046	0.122454	1.00925	0.77983	0.794328	0.92045	0.685175	1.00925	0.912011	0.928966	0.691831	0.0692366	1.01859	0.685488	0.704693	1.01859	0.744666	1.00925	1.00925	1.02802
gi|483505906	504	19.85	21.56	43.81	18.58	15.65	gi|483505906	Inter-alpha-trypsin inhibitor heavy chain H3, partial [Anas platyrhynchos]	Anas platyrhynchos	63	35	11	499	22.36	25.01	41.33	21.17	17.45	gi|483505906	Inter-alpha-trypsin inhibitor heavy chain H3, partial [Anas platyrhynchos]	Anas platyrhynchos	57	28	14	1.40605	0.0587736	1.2942	1.08643	2.55859	1.19124	0.251083	1.27057	0.937562	1.75388	0.801678	0.830128	1.27057	0.57544	1.01859	0.672977	0.276942	1.2942	0.405508	0.870964	1.87068	0.0883072	1.55597	1.20226	5.29664
gi|483509858	505	19.84	20.26	67.79	58.05	42.7	gi|483509858	ATP synthase subunit gamma, mitochondrial, partial [Anas platyrhynchos]	Anas platyrhynchos	101	69	17	670	18.66	19.29	56.55	50.94	37.83	gi|483509858	ATP synthase subunit gamma, mitochondrial, partial [Anas platyrhynchos]	Anas platyrhynchos	102	52	18	0.642688	0.835458	1.33045	0.469894	0.855067	1.11686	0.293136	1.1695	0.954993	1.2942	1.03753	0.469788	1.22462	0.847227	1.24738	1.80302	0.0619736	1.27057	1.41906	2.31206	0.711214	0.446326	1.24738	0.496592	0.887156
gi|483500779	506	19.83	19.9	62.32	55.07	55.07	gi|483500779	40S ribosomal protein S8, partial [Anas platyrhynchos]	Anas platyrhynchos	106	71	17	642	19.18	19.35	68.6	55.07	51.69	gi|483500779	40S ribosomal protein S8, partial [Anas platyrhynchos]	Anas platyrhynchos	117	89	16	0.772681	0.274486	1.23595	0.505825	0.954993	1.13763	0.812214	1.19124	0.954993	1.33045	1.64437	0.524063	1.45881	1.1272	2.51189	2.42103	0.0833984	1.70608	1.41906	4.32514	0.879022	0.307648	1.13763	0.765597	1
gi|483505272	507	19.81	22.93	34.19	17.77	8.118	gi|483505272	Solute carrier family 12 member 4, partial [Anas platyrhynchos]	Anas platyrhynchos	45	27	9	528	21.69	24.43	32.66	16.05	9.838	gi|483505272	Solute carrier family 12 member 4, partial [Anas platyrhynchos]	Anas platyrhynchos	33	18	12	0.903649	0.357762	1.2942	0.685488	1.1695	0.544503	0.0122676	1.48594	0.270396	0.809096	0.855067	0.492853	1.30617	0.625173	1.11686	0.519996	0.0940347	1.49969	0.251189	0.77983	0.972747	0.590515	1.07647	0.903649	1.04713
gi|483523590	508	19.77	24.14	55.71	20.97	12.25	gi|483523590	Rab GTPase-binding effector protein 1, partial [Anas platyrhynchos]	Anas platyrhynchos	36	16	9	457	23.72	26.97	56.89	22.5	15.31	gi|483523590	Rab GTPase-binding effector protein 1, partial [Anas platyrhynchos]	Anas platyrhynchos	41	20	11	1.39316	0.359475	1.47231	0.946237	2.44343	1	0.421478	1.39316	0.717794	1.38038	1.8197	0.106874	1.58489	1.14815	5.15229	1.36773	0.607402	1.49969	0.912011	2.70396	0.672977	0.586426	1.55597	0.394457	1.04713
gi|483509990	509	19.76	21.86	38.26	16.08	8.36	gi|483509990	Cohesin subunit SA-2, partial [Anas platyrhynchos]	Anas platyrhynchos	39	19	10	485	22.85	24.38	35.53	15.03	9.486	gi|483509990	Cohesin subunit SA-2, partial [Anas platyrhynchos]	Anas platyrhynchos	40	25	12	1.57036	0.0737743	1.49969	1.04713	2.42103	0.887156	0.999256	1.36773	0.559758	1.21339	0.691831	0.216396	1.43219	0.42462	0.990832	0.413047	0.000856945	1.70608	0.149969	0.704693	1.15878	0.17516	1.18032	0.981748	1.44544
gi|483520548	510	19.75	21.12	43.44	24.64	17.99	gi|483520548	Formin-binding protein 1, partial [Anas platyrhynchos]	Anas platyrhynchos	43	24	11	762	16.82	17.85	45.87	19.61	12.97	gi|483520548	Formin-binding protein 1, partial [Anas platyrhynchos]	Anas platyrhynchos	37	22	8	1.77011	0.0210792	1.34276	1.31826	6.72977	1.19124	0.626103	1.31826	0.903649	2.05116	1.38038	0.159881	1.27057	1.08643	2.72898	0.887156	0.525329	1.27057	0.654636	1.1272	1.90546	0.0152319	1.47231	1.2942	7.94328
gi|483522816	511	19.72	21.27	64.46	59.23	52.26	gi|483522816	Serine/threonine-protein phosphatase 2A catalytic subunit alpha isoform, partial [Anas platyrhynchos]	Anas platyrhynchos	44	22	14	597	20.02	21.44	62.72	57.84	46.34	gi|483522816	Serine/threonine-protein phosphatase 2A catalytic subunit alpha isoform, partial [Anas platyrhynchos]	Anas platyrhynchos	53	26	14	0.990832	0.613539	1.19124	0.831764	1.18032	1.00925	0.892304	1.14815	0.879022	1.15878	1.01859	0.9622	1.15878	0.879022	1.18032	1.03753	0.723565	1.1272	0.92045	1.1695	0.946237	0.940769	1.09648	0.862979	1.03753
gi|483500457	512	19.68	22.59	52.35	24.43	14.72	gi|483500457	Calpain-1 catalytic subunit, partial [Anas platyrhynchos]	Anas platyrhynchos	76	39	12	295	31.98	34.78	49.92	32.32	23.67	gi|483500457	Calpain-1 catalytic subunit, partial [Anas platyrhynchos]	Anas platyrhynchos	94	59	18	1.05682	0.848494	1.21339	0.870964	1.30617	0.724436	0.31862	1.31826	0.413047	0.954993	1.11686	0.460063	1.25892	0.887156	1.43219	0.765597	0.668621	1.25892	0.42462	0.963829	1.03753	0.89425	1.11686	0.928966	1.19124
gi|483517335	513	19.6	20.76	70.08	59.09	50.76	gi|483517335	Nucleoside diphosphate kinase, partial [Anas platyrhynchos]	Anas platyrhynchos	120	91	11	508	22.11	22.71	73.48	57.58	51.89	gi|483517335	Nucleoside diphosphate kinase, partial [Anas platyrhynchos]	Anas platyrhynchos	93	71	12	0.698232	0.423291	1.27057	0.461318	0.887156	0.559758	0.0920795	1.34276	0.283139	0.751623	1.27057	0.290928	1.19124	1.0666	1.70608	1.00925	0.941212	1.14815	0.879022	1.1695	0.554626	0.0271098	1.38038	0.285759	0.765597
gi|483511233	514	19.57	21.65	38.18	16.92	13.45	gi|483511233	SEC23-interacting protein, partial [Anas platyrhynchos]	Anas platyrhynchos	29	22	11	582	20.34	21.66	37.2	14.32	12.26	gi|483511233	SEC23-interacting protein, partial [Anas platyrhynchos]	Anas platyrhynchos	30	22	11	0.954993	0.426632	1.1272	0.847227	1.07647	0.972747	0.803674	1.09648	0.887156	1.0666	1.00925	0.698041	1.13763	0.887156	1.14815	1.03753	0.350513	1.10662	0.937562	1.14815	0.731139	0.330899	1.35519	0.483059	0.990832
gi|483500791	515	19.51	20.36	30.37	14.33	11.55	gi|483500791	Double-stranded RNA-specific adenosine deaminase, partial [Anas platyrhynchos]	Anas platyrhynchos	27	20	11	572	20.74	22.01	31.34	17.33	11.55	gi|483500791	Double-stranded RNA-specific adenosine deaminase, partial [Anas platyrhynchos]	Anas platyrhynchos	37	20	13	0.751623	0.580775	1.38038	0.42462	1.03753	0.946237	0.445896	1.30617	0.717794	1.23595	1.22462	0.111293	1.36773	0.895365	1.94089	1.51356	0.00534419	1.43219	1.05682	3.49945	1.1272	0.694434	1.30617	0.862979	1.58489
gi|483504688	516	19.48	21.21	44.22	31.41	28.14	gi|483504688	cAMP-dependent protein kinase type I-alpha regulatory subunit, partial [Anas platyrhynchos]	Anas platyrhynchos	25	14	10	612	19.67	19.81	55.28	37.94	26.88	gi|483504688	cAMP-dependent protein kinase type I-alpha regulatory subunit, partial [Anas platyrhynchos]	Anas platyrhynchos	53	40	10	0.937562	0.677523	1.1272	0.831764	1.05682	0.937562	0.686651	1.15878	0.809096	1.08643	0.963829	0.928168	1.1272	0.855067	1.08643	0.963829	0.986966	1.15878	0.831764	1.11686	0.903649	0.58769	1.1695	0.717794	1.05682
gi|483521493	517	19.44	21.49	30.57	17.99	13.58	gi|483521493	Complement component C7, partial [Anas platyrhynchos]	Anas platyrhynchos	28	23	11	551	21.16	22.92	36.73	27.04	16.73	gi|483521493	Complement component C7, partial [Anas platyrhynchos]	Anas platyrhynchos	32	28	11	1.65959	0.199372	1.39316	1.19124	2.60615	0.666807	0.0859344	1.49969	0.387258	1	0.963829	0.588063	1.35519	0.711214	1.30617	0.409261	0.00205188	1.77011	0.151356	0.724436	0.990832	0.69188	1.25892	0.765597	1.24738
gi|483504999	518	19.44	20.06	51.3	44.48	36.69	gi|483504999	3'(2'),5'-bisphosphate nucleotidase 1, partial [Anas platyrhynchos]	Anas platyrhynchos	36	26	11	662	18.77	19.56	51.3	42.21	33.77	gi|483504999	3'(2'),5'-bisphosphate nucleotidase 1, partial [Anas platyrhynchos]	Anas platyrhynchos	34	25	13	0.554626	0.135339	1.47231	0.151356	0.816582	0.831764	0.730929	1.30617	0.597035	1.08643	0.630957	0.525999	1.43219	0.220801	0.903649	0.954993	0.609046	1.28233	0.724436	1.22462	0.648634	0.302067	1.34276	0.291072	0.870964
gi|483503940	519	19.43	21.01	40.25	22.61	20.12	gi|483503940	Potassium-transporting ATPase alpha chain 2, partial [Anas platyrhynchos]	Anas platyrhynchos	78	34	19	297	31.92	32.83	47.61	29.15	22.61	gi|483503940	Potassium-transporting ATPase alpha chain 2, partial [Anas platyrhynchos]	Anas platyrhynchos	88	41	24	0.469894	0.00143344	1.70608	0.291072	0.801678	0.787046	0.262127	1.25892	0.625173	0.990832	0.691831	0.0237647	1.36773	0.515229	0.946237	1.14815	0.919757	1.31826	0.870964	1.64437	0.448745	4.54495e-05	1.48594	0.0879023	0.666807
gi|483504689	520	19.43	19.66	64.05	41.18	38.89	gi|483504689	Guanine nucleotide-binding protein alpha-13 subunit, partial [Anas platyrhynchos]	Anas platyrhynchos	29	14	11	575	20.68	22.45	70.59	56.21	39.87	gi|483504689	Guanine nucleotide-binding protein alpha-13 subunit, partial [Anas platyrhynchos]	Anas platyrhynchos	32	18	11	0.704693	0.361926	1.44544	0.255859	1.01859	0.912011	0.937161	1.43219	0.549541	1.30617	0.564937	0.0371039	1.55597	0.205116	0.879022	0.731139	0.137906	1.48594	0.383707	1.08643	1.8197	0.0981987	1.48594	1.22462	5.86138
gi|483514993	521	19.42	20.29	57.61	36.72	32.24	gi|483514993	Glycerol-3-phosphate dehydrogenase 1-like protein, partial [Anas platyrhynchos]	Anas platyrhynchos	32	15	10	479	23.05	23.88	57.31	49.25	41.49	gi|483514993	Glycerol-3-phosphate dehydrogenase 1-like protein, partial [Anas platyrhynchos]	Anas platyrhynchos	28	16	13	0.946237	0.650211	1.18032	0.801678	1.11686	0.963829	0.805138	1.11686	0.862979	1.07647	0.954993	0.697434	1.13763	0.83946	1.08643	0.972747	0.639175	1.13763	0.855067	1.10662	1.61436	0.0401064	1.43219	1.1272	5.70164
gi|483521798	522	19.41	21.79	80.15	69.12	44.85	gi|483521798	Histone H3, partial [Anas platyrhynchos]	Anas platyrhynchos	154	12	20	N/A	N/A	N/A	N/A	N/A	N/A	N/A	N/A	N/A	N/A	N/A	N/A	1.14815	0.335282	1.45881	0.787046	1.72187	0.879022	0.441874	1.43219	0.60256	1.25892	0.787046	0.619667	1.41906	0.510505	1.11686	0.608135	0.26719	1.36773	0.359749	0.831764	N/A	N/A	N/A	N/A	N/A
gi|483521460	523	19.29	20.38	55.45	31.49	18.61	gi|483521460	Amine oxidase [flavin-containing] A, partial [Anas platyrhynchos]		35	20	8	1323	9.68	15.92	51.88	33.07	17.23	gi|483521460	Amine oxidase [flavin-containing] A, partial [Anas platyrhynchos]		33	19	7	1.22462	0.342025	1.39316	0.879022	1.72187	0.83946	0.999898	1.38038	0.416869	1.15878	0.549541	0.138085	1.5417	0.248886	0.847227	0.390841	0.00724038	1.72187	0.114815	0.672977	1.70608	0.151032	1.57036	1.08643	4.44631
gi|483521500	524	19.29	20.11	47.17	28.09	24.32	gi|483521500	Succinyl-CoA:3-ketoacid-coenzyme A transferase 1, mitochondrial, partial [Anas platyrhynchos]	Anas platyrhynchos	41	29	15	577	20.5	20.94	43.4	29.77	27.25	gi|483521500	Succinyl-CoA:3-ketoacid-coenzyme A transferase 1, mitochondrial, partial [Anas platyrhynchos]	Anas platyrhynchos	40	29	15	0.77983	0.846213	1.33045	0.580764	1.03753	0.691831	0.550279	1.39316	0.496592	0.963829	1.34276	0.117946	1.39316	0.963829	2.26987	1.19124	0.212694	1.33045	0.895365	1.80302	0.937562	0.838357	1.11686	0.831764	1.04713
gi|483511563	525	19.23	20.2	55.34	44.98	34.63	gi|483511563	Alcohol dehydrogenase [NADP+], partial [Anas platyrhynchos]	NADP+	76	34	12	418	25.29	25.8	61.49	54.37	48.54	gi|483511563	Alcohol dehydrogenase [NADP+], partial [Anas platyrhynchos]	NADP+	71	33	16	0.711214	0.154041	1.31826	0.487529	0.937562	0.847227	0.543134	1.23595	0.679204	1.04713	0.711214	0.0895407	1.31826	0.496592	0.937562	0.847227	0.353634	1.23595	0.679204	1.04713	0.981748	0.502385	1.07647	0.903649	1.05682
gi|483487792	526	19.23	20.07	39.25	23.83	14.02	gi|483487792	WD repeat-containing protein 44, partial [Anas platyrhynchos]	Anas platyrhynchos	40	19	9	698	18.09	18.74	43.57	19.63	12.5	gi|483487792	WD repeat-containing protein 44, partial [Anas platyrhynchos]	Anas platyrhynchos	37	26	9	0.903649	0.987169	1.35519	0.648634	1.22462	0.831764	0.633756	1.33045	0.619441	1.10662	1.40605	0.178898	1.41906	0.990832	2.51189	1.27057	0.314943	1.38038	0.92045	2.51189	0.937562	0.337691	1.07647	0.870964	1.00925
gi|483517576	527	19.17	20.15	50.38	12.95	10.41	gi|483517576	Protein WWC3, partial [Anas platyrhynchos]	Anas platyrhynchos	55	21	10	659	18.78	20.52	43.34	18.76	10.51	gi|483517576	Protein WWC3, partial [Anas platyrhynchos]	Anas platyrhynchos	60	23	11	1.01859	0.770461	1.09648	0.928966	1.11686	0.990832	0.509034	1.09648	0.903649	1.08643	1	0.955367	1.08643	0.92045	1.08643	0.972747	0.352044	1.10662	0.879022	1.07647	1.5417	0.00976596	1.43219	1.07647	4.36516
gi|483503922	528	19.11	21.25	53.42	31.88	27.33	gi|483503922	Putative ATP-dependent RNA helicase DDX6, partial [Anas platyrhynchos]	Anas platyrhynchos	31	22	13	353	28.13	29.77	55.69	41.61	35.82	gi|483503922	Putative ATP-dependent RNA helicase DDX6, partial [Anas platyrhynchos]	Anas platyrhynchos	54	37	17	0.954993	0.794416	1.31826	0.744732	1.25892	1.31826	0.10383	1.33045	0.990832	1.95885	1.05682	0.499693	1.33045	0.794328	1.51356	1.43219	0.0558744	1.36773	1.04713	2.46604	0.751623	0.305478	1.28233	0.501187	0.963829
gi|483512077	529	19.1	21.62	40.35	24.81	24.81	gi|483512077	Histone-binding protein RBBP4, partial [Anas platyrhynchos]	Anas platyrhynchos	55	44	14	1031	12.88	14.58	41.1	22.56	22.56	gi|483512077	Histone-binding protein RBBP4, partial [Anas platyrhynchos]	Anas platyrhynchos	54	45	10	1.00925	0.502374	1.20226	0.83946	1.23595	1.15878	0.831853	1.24738	0.928966	1.55597	1.59956	0.110333	1.41906	1.1272	3.37287	1.80302	0.0538467	1.49969	1.20226	4.40555	0.83946	0.727085	1.24738	0.619441	1.04713
gi|483516099	530	19.07	24.37	55.91	37.9	29.57	gi|483516099	Sorting nexin-5, partial [Anas platyrhynchos]	Anas platyrhynchos	45	32	12	574	20.68	24.38	55.11	37.63	27.96	gi|483516099	Sorting nexin-5, partial [Anas platyrhynchos]	Anas platyrhynchos	56	34	14	1.13763	0.48409	1.27057	0.895365	1.44544	0.990832	0.648266	1.25892	0.77983	1.24738	0.717794	0.61731	1.31826	0.436516	0.946237	0.630957	0.467953	1.41906	0.337287	0.895365	1.1695	0.274573	1.28233	0.912011	1.6293
gi|483523440	531	19.04	19.72	57.14	33.25	29.35	gi|483523440	Acyl-coenzyme A thioesterase 9, partial [Anas platyrhynchos]	Anas platyrhynchos	28	22	10	688	18.34	18.96	53.77	40	30.39	gi|483523440	Acyl-coenzyme A thioesterase 9, partial [Anas platyrhynchos]	Anas platyrhynchos	25	22	9	0.928966	0.995318	1.1695	0.794328	1.08643	0.92045	0.728892	1.15878	0.794328	1.0666	0.972747	0.477829	1.14815	0.847227	1.11686	0.963829	0.273843	1.15878	0.831764	1.11686	0.963829	0.497182	1.27057	0.744732	1.22462
gi|483487565	532	19	20.14	64.66	43.61	34.21	gi|483487565	Actin-related protein 2/3 complex subunit 2, partial [Anas platyrhynchos]	Anas platyrhynchos	72	50	11	502	22.23	22.73	61.65	54.89	36.84	gi|483487565	Actin-related protein 2/3 complex subunit 2, partial [Anas platyrhynchos]	Anas platyrhynchos	92	73	13	1.15878	0.337424	1.19124	0.972747	1.38038	1.35519	0.141822	1.23595	1.09648	1.80302	1.24738	0.559651	1.24738	1	1.58489	1.43219	0.262439	1.28233	1.11686	2.35505	1.1272	0.67719	1.18032	0.954993	1.35519
gi|483500699	533	18.96	19.31	35.07	14.39	10.28	gi|483500699	AP-1 complex subunit gamma-1, partial [Anas platyrhynchos]	Anas platyrhynchos	36	25	9	330	29.61	30.25	40.51	25.51	18.98	gi|483500699	AP-1 complex subunit gamma-1, partial [Anas platyrhynchos]	Anas platyrhynchos	58	45	16	1.47231	0.43727	1.41906	1.03753	2.18776	1.75388	0.268606	1.5417	1.13763	3.87258	1	0.713746	1.30617	0.765597	1.2942	1.23595	0.324541	1.34276	0.92045	1.8197	0.990832	0.299827	1.05682	0.937562	1.04713
gi|483507824	534	18.93	18.97	56.2	35.7	25.32	gi|483507824	HIV Tat-specific factor 1-like protein, partial [Anas platyrhynchos]	Anas platyrhynchos	38	20	10	537	21.54	22.22	63.8	38.99	31.14	gi|483507824	HIV Tat-specific factor 1-like protein, partial [Anas platyrhynchos]	Anas platyrhynchos	49	29	11	0.946237	0.684735	1.14815	0.824138	1.08643	0.981748	0.582057	1.1695	0.83946	1.14815	0.912011	0.642597	1.15878	0.787046	1.05682	0.946237	0.512317	1.1695	0.809096	1.10662	1.5417	0.0483285	1.40605	1.09648	2.93765
gi|483514346	535	18.89	19.75	39.04	25.47	22.76	gi|483514346	Eukaryotic peptide chain release factor GTP-binding subunit ERF3A, partial [Anas platyrhynchos]	Anas platyrhynchos	33	22	11	369	27.57	27.82	58.04	40.5	33.19	gi|483514346	Eukaryotic peptide chain release factor GTP-binding subunit ERF3A, partial [Anas platyrhynchos]	Anas platyrhynchos	46	33	15	0.685488	0.118844	1.39316	0.340408	0.954993	1.15878	0.64665	1.33045	0.870964	1.55597	1.0666	0.434877	1.36773	0.77983	1.45881	1.7378	0.241355	1.5417	1.1272	3.40408	0.642688	0.0443816	1.28233	0.37325	0.824138
gi|483523173	536	18.88	19.76	45.06	31.81	22.17	gi|483523173	Testin, partial [Anas platyrhynchos]	Anas platyrhynchos	27	20	10	707	17.99	18.23	54.22	30.12	23.37	gi|483523173	Testin, partial [Anas platyrhynchos]	Anas platyrhynchos	39	26	11	1.61436	0.0448255	1.48594	1.08643	4.05509	1.47231	0.19578	1.47231	1	2.77971	1.03753	0.583841	1.33045	0.77983	1.39316	0.92045	0.753734	1.33045	0.660694	1.22462	2.33346	0.0145123	1.57036	1.48594	17.5388
gi|483522738	537	18.86	19.15	47.78	30.44	20.36	gi|483522738	Catalase, partial [Anas platyrhynchos]	Anas platyrhynchos	34	29	9	619	19.56	19.82	45.16	31.85	23.39	gi|483522738	Catalase, partial [Anas platyrhynchos]	Anas platyrhynchos	38	33	10	0.214783	2.55451e-07	2.63027	0.0452898	0.564937	0.895365	0.783964	1.28233	0.666807	1.14815	0.255859	0.00187592	2.44343	0.0691831	0.625173	1.05682	0.407065	1.25892	0.83946	1.31826	0.405508	0.00842375	1.58489	0.121339	0.642688
gi|483519199	538	18.84	27.83	53.27	35.18	30.65	gi|483519199	Basic leucine zipper and W2 domain-containing protein 1, partial [Anas platyrhynchos]	Anas platyrhynchos	52	32	16	673	18.61	27.71	56.78	40.45	27.64	gi|483519199	Basic leucine zipper and W2 domain-containing protein 1, partial [Anas platyrhynchos]	Anas platyrhynchos	69	27	13	1.15878	0.662081	1.25892	0.92045	1.61436	0.981748	0.819502	1.22462	0.787046	1.20226	1.65959	0.122117	1.41906	1.1695	4.16869	1.44544	0.172386	1.36773	1.05682	2.85759	1.1272	0.418416	1.20226	0.937562	1.43219
gi|483504225	539	18.82	19.56	47.01	25.05	17.42	gi|483504225	Phenylalanyl-tRNA synthetase beta chain, partial [Anas platyrhynchos]	Anas platyrhynchos	39	26	9	519	21.81	22.55	49	24.5	18.69	gi|483504225	Phenylalanyl-tRNA synthetase beta chain, partial [Anas platyrhynchos]	Anas platyrhynchos	36	28	10	1.15878	0.239545	1.2942	0.895365	1.51356	1.7378	0.0590524	1.43219	1.21339	2.83139	1.18032	0.0597532	1.28233	0.92045	1.57036	1.77011	0.0561318	1.44544	1.22462	3.19154	0.862979	0.665745	1.24738	0.679204	1.07647
gi|483509283	540	18.79	20.29	45.04	20.59	15.56	gi|483509283	Crooked neck-like protein 1, partial [Anas platyrhynchos]	Anas platyrhynchos	37	18	11	423	25.1	25.77	57.33	24.59	17.04	gi|483509283	Crooked neck-like protein 1, partial [Anas platyrhynchos]	Anas platyrhynchos	35	22	11	1.03753	0.997568	1.38038	0.751623	1.43219	0.383707	0.175636	1.92309	0.194089	0.737904	1.77011	0.189449	1.67494	1.05682	2.85759	0.672977	0.905499	1.45881	0.457088	0.981748	0.744732	0.162856	1.2942	0.559758	0.963829
gi|483519465	541	18.77	18.96	76.16	48.26	44.77	gi|483519465	Tubulin polymerization-promoting protein family member 3, partial [Anas platyrhynchos]	Anas platyrhynchos	62	37	14	791	16.17	16.49	65.7	48.26	39.53	gi|483519465	Tubulin polymerization-promoting protein family member 3, partial [Anas platyrhynchos]	Anas platyrhynchos	53	33	10	1.59956	0.21135	1.36773	1.1695	2.46604	0.591562	0.653812	1.40605	0.253513	0.831764	1.36773	0.384244	1.28233	1.0666	1.87068	0.510505	0.394209	1.49969	0.195884	0.765597	1.48594	0.103807	1.2942	1.14815	2.46604
gi|483519502	542	18.75	18.83	66.48	64.25	61.45	gi|483519502	Cytoglobin, partial [Anas platyrhynchos]	Anas platyrhynchos	42	32	14	596	20.03	20.51	72.63	72.63	65.92	gi|483519502	Cytoglobin, partial [Anas platyrhynchos]	Anas platyrhynchos	48	41	13	0.816582	0.37588	1.30617	0.505825	1.0666	1.61436	0.0371729	1.22462	1.31826	2.37684	1.70608	0.109642	1.45881	1.1695	4.13048	3.19154	0.000288023	1.70608	1.87068	14.9969	0.847227	0.612675	1.23595	0.679204	1.04713
gi|483514189	543	18.72	18.98	39.62	18.43	15.24	gi|483514189	DCC-interacting protein 13-alpha, partial [Anas platyrhynchos]	Anas platyrhynchos	24	10	9	632	19.32	19.79	36.43	23.8	17.56	gi|483514189	DCC-interacting protein 13-alpha, partial [Anas platyrhynchos]	Anas platyrhynchos	21	14	10	1.49969	0.123144	1.44544	1.03753	3.10456	1.36773	0.241051	1.44544	0.946237	2.77971	1.18032	0.819961	1.48594	0.794328	1.83654	1.0666	0.789711	1.48594	0.717794	1.64437	1.59956	0.0411444	1.47231	1.08643	4.61318
gi|483500085	544	18.7	36.44	93.14	77.45	67.65	gi|483500085	Tropomyosin alpha-1 chain, partial [Anas platyrhynchos]	Anas platyrhynchos	167	35	23	636	19.29	36.13	96.08	75.98	70.59	gi|483500085	Tropomyosin alpha-1 chain, partial [Anas platyrhynchos]	Anas platyrhynchos	143	32	29	0.972747	0.707728	1.09648	0.887156	1.0666	0.981748	0.744443	1.0666	0.92045	1.04713	0.990832	0.750251	1.08643	0.912011	1.07647	0.990832	0.620971	1.0666	0.928966	1.05682	0.928966	0.396719	1.08643	0.855067	1.00925
gi|483503984	545	18.69	20.32	67.44	49.5	38.87	gi|483503984	26S protease regulatory subunit S10B, partial [Anas platyrhynchos]	Anas platyrhynchos	44	30	11	436	24.62	26.96	70.76	61.46	59.8	gi|483503984	26S protease regulatory subunit S10B, partial [Anas platyrhynchos]	Anas platyrhynchos	46	34	16	0.698232	0.128683	1.31826	0.440555	0.92045	0.83946	0.680389	1.27057	0.642688	1.0666	1.1695	0.177926	1.28233	0.912011	1.55597	1.43219	0.0248643	1.30617	1.09648	2.1677	0.809096	0.767611	1.24738	0.554626	1.00925
gi|483504470	546	18.67	20.25	38.26	12.45	9.71	gi|483504470	hypothetical protein Anapl_04317, partial [Anas platyrhynchos]	Anas platyrhynchos	25	13	10	484	22.86	23.97	38.67	15.02	13.53	gi|483504470	hypothetical protein Anapl_04317, partial [Anas platyrhynchos]	Anas platyrhynchos	32	15	13	0.642688	0.188509	1.55597	0.401791	1	0.420727	0.00265726	1.72187	0.101859	0.724436	1.72187	0.606067	1.7378	0.990832	3.80189	1.08643	0.417519	1.61436	0.672977	1.78649	0.946237	0.630893	1.1695	0.809096	1.10662
gi|483518117	547	18.66	19.56	37.49	19.21	16.07	gi|483518117	A-kinase anchor protein 2, partial [Anas platyrhynchos]	Anas platyrhynchos	52	24	12	606	19.88	20.37	46.45	22.7	16.07	gi|483518117	A-kinase anchor protein 2, partial [Anas platyrhynchos]	Anas platyrhynchos	39	25	12	0.505825	0.0635451	1.57036	0.159956	0.794328	0.879022	0.590534	1.2942	0.666807	1.13763	0.564937	0.135878	1.49969	0.169044	0.847227	1.00925	0.892407	1.2942	0.77983	1.2942	0.801678	0.243	1.21339	0.570164	0.972747
gi|483525567	548	18.65	20.57	77.92	59.58	50.83	gi|483525567	Glutathione transferase omega-1, partial [Anas platyrhynchos]	Anas platyrhynchos	51	32	13	584	20.28	20.68	85	58.75	51.25	gi|483525567	Glutathione transferase omega-1, partial [Anas platyrhynchos]	Anas platyrhynchos	61	35	13	1.25892	0.323752	1.21339	1.03753	1.61436	0.765597	0.571432	1.22462	0.539511	0.937562	0.862979	0.435122	1.1695	0.698232	1.00925	0.534564	0.0391271	1.27057	0.299226	0.679204	1.43219	0.204279	1.25892	1.13763	1.78649
gi|483523858	549	18.64	19.16	48.02	29.94	23.28	gi|483523858	Putative aminopeptidase NPEPL1, partial [Anas platyrhynchos]	Anas platyrhynchos	53	32	11	367	27.7	28.27	46.15	36.38	36.38	gi|483523858	Putative aminopeptidase NPEPL1, partial [Anas platyrhynchos]	Anas platyrhynchos	61	40	16	1	0.955107	1.08643	0.92045	1.08643	0.972747	0.592252	1.08643	0.895365	1.05682	0.963829	0.312026	1.09648	0.879022	1.05682	0.937562	0.124142	1.07647	0.870964	1.00925	0.666807	0.426052	1.35519	0.37325	0.903649
gi|483523929	550	18.62	20.76	63.57	49.07	47.21	gi|483523929	Ubiquitin carboxyl-terminal hydrolase isozyme L5, partial [Anas platyrhynchos]	Anas platyrhynchos	33	22	13	831	15.48	16.2	62.83	51.3	40.15	gi|483523929	Ubiquitin carboxyl-terminal hydrolase isozyme L5, partial [Anas platyrhynchos]	Anas platyrhynchos	28	18	9	0.77983	0.972946	1.38038	0.353183	1.07647	1.00925	0.687172	1.24738	0.809096	1.30617	1.38038	0.0513408	1.39316	0.990832	2.35505	1.67494	0.0283579	1.43219	1.1695	5.7544	1.01859	0.4641	1.07647	0.946237	1.09648
gi|483504568	551	18.62	19.02	61.57	47.45	42.35	gi|483504568	Erlin-2, partial [Anas platyrhynchos]	Anas platyrhynchos	51	37	11	740	17.3	17.66	63.14	43.14	40.78	gi|483504568	Erlin-2, partial [Anas platyrhynchos]	Anas platyrhynchos	57	43	11	0.642688	0.331018	1.40605	0.47863	0.903649	0.972747	0.839852	1.22462	0.794328	1.19124	1.19124	0.473974	1.24738	0.954993	1.83654	1.8197	0.15162	1.49969	1.21339	2.80543	0.496592	0.28062	1.58489	0.316228	0.787046
gi|483502403	552	18.59	20.64	49.54	34.46	29.54	gi|483502403	Dehydrogenase/reductase SDR family member 7, partial [Anas platyrhynchos]	Anas platyrhynchos	49	21	14	675	18.6	19.72	56.62	40.92	37.23	gi|483502403	Dehydrogenase/reductase SDR family member 7, partial [Anas platyrhynchos]	Anas platyrhynchos	59	23	15	0.452898	0.344418	1.77011	0.165959	0.801678	1.18032	0.827086	1.38038	0.855067	2.14783	0.288403	0.0308837	2.0893	0.0648634	0.60256	0.717794	0.234472	1.23595	0.519996	0.887156	1.01859	0.465285	1.11686	0.912011	1.14815
gi|483503117	553	18.56	19.43	55.5	34.86	24.77	gi|483503117	Serine/threonine-protein phosphatase 2B catalytic subunit alpha isoform, partial [Anas platyrhynchos]	Anas platyrhynchos	16	6	10	964	13.67	15.92	42.89	26.15	21.56	gi|483503117	Serine/threonine-protein phosphatase 2B catalytic subunit alpha isoform, partial [Anas platyrhynchos]	Anas platyrhynchos	28	6	11	0.972747	0.964786	1.22462	0.794328	1.19124	1.00925	0.580001	1.36773	0.737904	1.38038	1	0.891346	1.28233	0.77983	1.28233	1.03753	0.526993	1.21339	0.855067	1.25892	0.981748	0.616218	1.2942	0.758578	1.27057
gi|483522939	554	18.56	18.87	51.46	41.61	41.24	gi|483522939	Gamma-soluble NSF attachment protein, partial [Anas platyrhynchos]	Anas platyrhynchos	23	12	11	709	17.94	18.09	60.58	40.88	40.88	gi|483522939	Gamma-soluble NSF attachment protein, partial [Anas platyrhynchos]	Anas platyrhynchos	20	11	10	0.972747	0.311564	1.18032	0.824138	1.14815	0.937562	0.404596	1.13763	0.824138	1.0666	0.981748	0.304741	1.18032	0.831764	1.15878	0.946237	0.293746	1.10662	0.855067	1.04713	0.963829	0.785279	1.55597	0.625173	1.49969
gi|483513190	555	18.52	19.68	50.63	35.53	30.19	gi|483513190	Guanine nucleotide-binding protein alpha-11 subunit, partial [Anas platyrhynchos]	Anas platyrhynchos	22	14	9	691	18.2	18.81	52.52	35.53	32.08	gi|483513190	Guanine nucleotide-binding protein alpha-11 subunit, partial [Anas platyrhynchos]	Anas platyrhynchos	22	13	9	1.1695	0.516274	1.40605	0.831764	1.67494	0.963829	0.783201	1.40605	0.685488	1.35519	0.847227	0.919013	1.41906	0.586138	1.20226	0.704693	0.434162	1.39316	0.47863	0.981748	1.55597	0.284728	1.51356	1.02802	4.28548
gi|483493225	556	18.5	23.48	47.08	30.51	23.92	gi|483493225	Tumor necrosis factor, alpha-induced protein 2, partial [Anas platyrhynchos]	Anas platyrhynchos	32	15	12	817	15.7	19.39	52.54	29.76	17.89	gi|483493225	Tumor necrosis factor, alpha-induced protein 2, partial [Anas platyrhynchos]	Anas platyrhynchos	27	13	9	1.00925	0.763219	1.38038	0.731139	1.39316	0.879022	0.59659	1.43219	0.554626	1.25892	2.07014	0.01078	1.65959	1.24738	7.24436	1.85353	0.124665	1.6293	1.13763	4.96592	0.731139	0.121268	1.44544	0.452898	1.05682
gi|483521770	557	18.46	19.32	67.93	35.33	32.61	gi|483521770	Histone H1.10, partial [Anas platyrhynchos]	Anas platyrhynchos	215	136	19	460	23.63	24.24	93.48	58.15	40.22	gi|483521770	Histone H1.10, partial [Anas platyrhynchos]	Anas platyrhynchos	220	130	19	3.10456	0.187459	1.99526	1.55597	4.65586	1.6293	0.892814	1.43219	1.13763	2.12814	0.642688	0.145173	1.25892	0.549541	0.809096	0.322107	0.0118847	1.83654	0.226986	0.591562	4.20727	0.00459129	2.05116	2.05116	7.04693
gi|483519879	558	18.41	19.07	72.83	63.04	55.98	gi|483519879	ATP synthase subunit O, mitochondrial, partial [Anas platyrhynchos]	Anas platyrhynchos	59	28	11	870	14.95	15.25	83.15	66.85	45.11	gi|483519879	ATP synthase subunit O, mitochondrial, partial [Anas platyrhynchos]	Anas platyrhynchos	74	39	12	0.981748	0.968673	1.07647	0.912011	1.05682	1.03753	0.803813	1.08643	0.954993	1.1272	1	0.410757	1.1272	0.887156	1.1272	1.05682	0.556966	1.09648	0.963829	1.15878	0.981748	0.68727	1.04713	0.937562	1.02802
gi|483517685	559	18.38	18.54	55.97	35.82	32.09	gi|483517685	Peptidyl-prolyl cis-trans isomerase, mitochondrial, partial [Anas platyrhynchos]	Anas platyrhynchos	184	1	14	844	15.27	16.04	50.75	46.27	32.09	gi|483517685	Peptidyl-prolyl cis-trans isomerase, mitochondrial, partial [Anas platyrhynchos]	Anas platyrhynchos	165	1	17	1.2942	0.614672	2.0893	0.619441	2.72898	1.03753	0.922863	2.0893	0.496592	2.1677	1.33045	0.584444	2.0893	0.636796	2.80543	1.0666	0.877755	2.0893	0.510505	2.22844	0.731139	0.582311	2.0893	0.349945	1.52757
gi|483504151	560	18.36	18.46	42.7	28.99	25.17	gi|483504151	Trifunctional enzyme subunit beta, mitochondrial, partial [Anas platyrhynchos]	Anas platyrhynchos	46	35	11	634	19.3	19.43	46.29	30.56	29.21	gi|483504151	Trifunctional enzyme subunit beta, mitochondrial, partial [Anas platyrhynchos]	Anas platyrhynchos	60	39	13	0.77983	0.546359	1.33045	0.539511	1.03753	0.685488	0.252855	1.33045	0.461318	0.912011	1.44544	0.410793	1.39316	1.03753	2.48886	1.27057	0.580465	1.36773	0.928966	2.1677	0.903649	0.0910248	1.21339	0.724436	1.09648
gi|483507116	561	18.3	31.53	59.57	46.6	34.26	gi|483507116	Septin-8, partial [Anas platyrhynchos]	Anas platyrhynchos	72	34	20	273	33.25	36.14	64.89	50.85	44.26	gi|483507116	Septin-8, partial [Anas platyrhynchos]	Anas platyrhynchos	105	54	24	1.44544	0.205026	1.36773	1.05682	2.35505	1.49969	0.0576164	1.33045	1.1272	2.58226	0.570164	0.0705934	1.40605	0.299226	0.801678	0.586138	0.245929	1.45881	0.322107	0.855067	1.25892	0.662413	1.27057	0.990832	2.24905
gi|483525646	562	18.26	19.13	33.1	8.176	5.051	gi|483525646	BAT2 domain-containing protein 1, partial [Anas platyrhynchos]	Anas platyrhynchos	57	30	15	288	32.45	32.69	33.36	10.97	8.067	gi|483525646	BAT2 domain-containing protein 1, partial [Anas platyrhynchos]	Anas platyrhynchos	68	37	20	1	0.719017	1.0666	0.937562	1.0666	1.01859	0.891406	1.07647	0.946237	1.09648	1.02802	0.817826	1.07647	0.954993	1.10662	1.04713	0.470566	1.08643	0.963829	1.13763	0.990832	0.686718	1.10662	0.895365	1.09648
gi|483523733	563	18.24	18.25	47.67	30.72	28.39	gi|483523733	Ras GTPase-activating protein-binding protein 1, partial [Anas platyrhynchos]	Anas platyrhynchos	47	27	14	776	16.49	16.52	54.24	30.93	21.61	gi|483523733	Ras GTPase-activating protein-binding protein 1, partial [Anas platyrhynchos]	Anas platyrhynchos	64	19	14	0.972747	0.662336	1.27057	0.765597	1.23595	0.981748	0.92544	1.27057	0.765597	1.24738	2.60615	0.182717	2.05116	1.27057	7.17794	2.58226	0.304677	1.95885	1.31826	6.48634	0.937562	0.212745	1.31826	0.711214	1.23595
gi|483514995	564	18.22	18.47	52.45	20.94	19.62	gi|483514995	TGF-beta receptor type-2, partial [Anas platyrhynchos]	Anas platyrhynchos	23	18	10	514	21.99	22.12	44.53	29.43	21.7	gi|483514995	TGF-beta receptor type-2, partial [Anas platyrhynchos]	Anas platyrhynchos	25	18	10	1.97697	0.022947	1.65959	1.19124	4.48745	2.65461	0.000321171	1.85353	1.43219	8.79023	0.937562	0.91071	1.35519	0.672977	1.27057	1.30617	0.122357	1.34276	0.972747	1.95885	2.85759	0.00437262	1.87068	1.52757	15.417
gi|483507041	565	18.21	18.44	47.24	33.7	26.8	gi|483507041	Alcohol dehydrogenase class-3, partial [Anas platyrhynchos]	Anas platyrhynchos	43	31	9	884	14.8	14.83	39.78	29.83	20.44	gi|483507041	Alcohol dehydrogenase class-3, partial [Anas platyrhynchos]	Anas platyrhynchos	55	41	8	1.36773	0.43039	1.31826	1.03753	1.97697	0.862979	0.86255	1.2942	0.642688	1.11686	1.80302	0.629491	1.58489	1.13763	4.40555	1.18032	0.955736	1.31826	0.895365	1.7378	1.09648	0.793279	1.18032	0.928966	1.43219
gi|483507759	566	18.2	18.61	53.62	44.57	38.77	gi|483507759	UPF0400 protein C20orf77-like protein, partial [Anas platyrhynchos]	Anas platyrhynchos	35	22	10	896	14.61	14.98	58.33	34.78	34.78	gi|483507759	UPF0400 protein C20orf77-like protein, partial [Anas platyrhynchos]	Anas platyrhynchos	37	27	9	0.981748	0.833074	1.09648	0.895365	1.07647	0.954993	0.510594	1.08643	0.879022	1.03753	1.01859	0.814033	1.1272	0.903649	1.14815	1	0.823278	1.09648	0.912011	1.09648	1.00925	0.899422	1.09648	0.92045	1.10662
gi|483512074	567	18.19	18.33	52.92	34.46	28	gi|483512074	Eukaryotic translation initiation factor 3 subunit I, partial [Anas platyrhynchos]	Anas platyrhynchos	30	17	8	651	18.94	19.51	65.85	43.38	30.77	gi|483512074	Eukaryotic translation initiation factor 3 subunit I, partial [Anas platyrhynchos]	Anas platyrhynchos	38	22	10	0.717794	0.342688	1.44544	0.457088	1.03753	0.895365	0.545196	1.38038	0.630957	1.23595	1.64437	0.117771	1.57036	1.04713	4.16869	1.99526	0.0866399	1.69044	1.18032	5.10505	0.660694	0.124126	1.25892	0.313329	0.831764
gi|483513225	568	18.13	18.57	50.89	26.44	19.56	gi|483513225	Sulfide:quinone oxidoreductase, mitochondrial, partial [Anas platyrhynchos]	Anas platyrhynchos	51	33	11	529	21.66	22.13	40.89	26.89	21.11	gi|483513225	Sulfide:quinone oxidoreductase, mitochondrial, partial [Anas platyrhynchos]	Anas platyrhynchos	47	34	11	0.870964	0.607399	1.25892	0.625173	1.09648	1.31826	0.468366	1.34276	0.981748	1.90546	1.36773	0.34715	1.35519	1.00925	1.87068	1.99526	0.0449281	1.55597	1.28233	4.48745	0.724436	0.119341	1.31826	0.390841	0.954993
gi|483521064	569	18.04	18.23	61.54	46.52	38.46	gi|483521064	Carbonyl reductase [NADPH] 1, partial [Anas platyrhynchos]	NADPH	42	25	11	711	17.92	18.08	73.26	53.85	44.32	gi|483521064	Carbonyl reductase [NADPH] 1, partial [Anas platyrhynchos]	NADPH	50	38	13	1.23595	0.431548	1.31826	0.937562	1.90546	1.2942	0.24872	1.33045	0.972747	2.29087	0.648634	0.142281	1.35519	0.383707	0.879022	0.685488	0.252891	1.2942	0.440555	0.887156	1.43219	0.387807	1.34276	1.0666	2.22844
gi|483522187	570	18.03	20.59	38.19	19.14	10.87	gi|483522187	Ubiquitin-like modifier-activating enzyme 6, partial [Anas platyrhynchos]	Anas platyrhynchos	47	19	9	464	23.55	24.91	40.08	22.83	13.96	gi|483522187	Ubiquitin-like modifier-activating enzyme 6, partial [Anas platyrhynchos]	Anas platyrhynchos	57	27	12	0.990832	0.834301	1.1272	0.879022	1.11686	0.946237	0.398955	1.14815	0.824138	1.08643	0.963829	0.665013	1.1272	0.862979	1.08643	0.92045	0.232679	1.15878	0.794328	1.0666	1.10662	0.301416	1.2942	0.855067	1.59956
gi|483506726	571	17.99	18.19	47.85	33.48	21.89	gi|483506726	Vacuolar ATP synthase subunit B, brain isoform, partial [Anas platyrhynchos]	Anas platyrhynchos	44	36	9	355	28.09	28.14	56.65	46.35	38.41	gi|483506726	Vacuolar ATP synthase subunit B, brain isoform, partial [Anas platyrhynchos]	Anas platyrhynchos	53	44	14	0.461318	0.0564678	1.55597	0.167494	0.717794	0.597035	0.0788241	1.41906	0.322107	0.847227	0.794328	0.457829	1.28233	0.515229	1.01859	1.07647	0.393082	1.23595	0.870964	1.33045	0.862979	0.684798	1.21339	0.685488	1.04713
gi|483520032	572	17.95	20.86	48.88	14.54	12.19	gi|483520032	Protein phosphatase 1 regulatory subunit 12B, partial [Anas platyrhynchos]	Anas platyrhynchos	29	16	10	754	17.03	19.51	49.22	15.21	13.09	gi|483520032	Protein phosphatase 1 regulatory subunit 12B, partial [Anas platyrhynchos]	Anas platyrhynchos	28	20	10	0.42462	0.231269	2.07014	0.187068	0.879022	1.28233	0.242519	1.33045	0.963829	2.03236	0.619441	0.307161	1.6293	0.376704	1.00925	1.77011	0.44161	1.61436	1.09648	5.39511	0.946237	0.284835	1.10662	0.855067	1.04713
gi|483498820	573	17.95	18.4	58.76	26.27	21.2	gi|483498820	Adenylosuccinate lyase, partial [Anas platyrhynchos]	Anas platyrhynchos	35	15	9	935	13.94	14.42	52.3	26.96	19.59	gi|483498820	Adenylosuccinate lyase, partial [Anas platyrhynchos]	Anas platyrhynchos	20	13	8	0.981748	0.534945	1.13763	0.862979	1.11686	0.92045	0.226933	1.08643	0.847227	1	1.05682	0.819755	1.19124	0.887156	1.25892	0.981748	0.695318	1.11686	0.879022	1.09648	0.972747	0.799147	1.1695	0.831764	1.13763
gi|483511881	574	17.91	19.47	41.96	24.6	16.56	gi|483511881	Sec1 family domain-containing protein 1, partial [Anas platyrhynchos]	Anas platyrhynchos	28	20	8	384	26.71	27.24	49.2	30.55	26.85	gi|483511881	Sec1 family domain-containing protein 1, partial [Anas platyrhynchos]	Anas platyrhynchos	32	21	14	0.794328	0.611799	1.38038	0.524808	1.09648	1.14815	0.819985	1.34276	0.855067	1.64437	1.35519	0.201614	1.36773	0.990832	2.44343	1.83654	0.128598	1.44544	1.27057	6.08135	0.903649	0.221291	1.30617	0.685488	1.18032
gi|483496856	575	17.91	19.11	50.63	33.42	29.11	gi|483496856	SWI/SNF-related matrix-associated actin-dependent regulator of chromatin subfamily E member 1, partial [Anas platyrhynchos]	Anas platyrhynchos	20	13	10	865	14.99	16.38	52.41	26.84	26.84	gi|483496856	SWI/SNF-related matrix-associated actin-dependent regulator of chromatin subfamily E member 1, partial [Anas platyrhynchos]	Anas platyrhynchos	28	16	10	0.928966	0.45413	1.19124	0.77983	1.10662	0.981748	0.742854	1.22462	0.801678	1.20226	0.895365	0.337443	1.18032	0.758578	1.05682	0.937562	0.525067	1.15878	0.809096	1.08643	0.981748	0.911563	1.07647	0.912011	1.05682
gi|483511398	576	17.9	18.84	57.72	43.9	36.59	gi|483511398	Proteasome subunit alpha type-1, partial [Anas platyrhynchos]	Anas platyrhynchos	34	30	10	565	20.94	22.42	56.91	52.03	50	gi|483511398	Proteasome subunit alpha type-1, partial [Anas platyrhynchos]	Anas platyrhynchos	43	38	15	0.912011	0.880649	1.13763	0.787046	1.03753	1.02802	0.48749	1.10662	0.928966	1.13763	0.972747	0.22249	1.1695	0.824138	1.13763	1.08643	0.090151	1.1272	0.963829	1.25892	0.887156	0.479338	1.20226	0.717794	1.0666
gi|483496892	577	17.89	18.97	81.31	55.61	42.99	gi|483496892	Endoplasmic reticulum protein ERp29, partial [Anas platyrhynchos]	Anas platyrhynchos	67	50	11	641	19.23	20.04	84.58	69.16	48.13	gi|483496892	Endoplasmic reticulum protein ERp29, partial [Anas platyrhynchos]	Anas platyrhynchos	103	73	15	0.505825	0.241131	1.5417	0.353183	0.77983	1.13763	0.263639	1.19124	0.954993	1.36773	1.58489	0.885333	1.57036	1.00925	2.29087	3.37287	0.0455864	2.0893	1.61436	5.54626	0.519996	0.188196	1.44544	0.325087	0.751623
gi|483516114	578	17.85	18.3	49.87	27.91	26.1	gi|483516114	Adipocyte plasma membrane-associated protein, partial [Anas platyrhynchos]	Anas platyrhynchos	29	20	10	614	19.66	19.99	37.73	26.87	26.87	gi|483516114	Adipocyte plasma membrane-associated protein, partial [Anas platyrhynchos]	Anas platyrhynchos	29	17	11	0.660694	0.810869	1.55597	0.394457	1.02802	1.19124	0.411841	1.34276	0.887156	1.67494	1.27057	0.373496	1.36773	0.928966	1.75388	2.24905	0.0713726	1.77011	1.27057	4.57088	0.483059	0.0268254	1.45881	0.212814	0.704693
gi|483522066	579	17.78	20.44	49.38	13.68	6.646	gi|483522066	Cingulin-like protein 1, partial [Anas platyrhynchos]	Anas platyrhynchos	55	15	9	1467	8.4	10.95	45.75	10.97	4.637	gi|483522066	Cingulin-like protein 1, partial [Anas platyrhynchos]	Anas platyrhynchos	58	10	7	1.09648	0.125971	1.23595	0.887156	1.36773	1.15878	0.0370262	1.22462	0.946237	1.45881	0.895365	0.631589	1.28233	0.691831	1.14815	0.954993	0.992106	1.24738	0.765597	1.19124	1.09648	0.221837	1.11686	0.981748	1.22462
gi|483511886	580	17.78	18.18	28.01	18.35	16.53	gi|483511886	Striatin-3, partial [Anas platyrhynchos]	Anas platyrhynchos	12	7	9	742	17.24	18.85	35.15	22.97	18.63	gi|483511886	Striatin-3, partial [Anas platyrhynchos]	Anas platyrhynchos	24	13	11	1.51356	0.390956	1.6293	0.928966	5.24808	1.55597	0.160713	1.40605	1.10662	6.79204	1.51356	0.420122	1.69044	0.895365	7.37904	1.58489	0.380493	1.64437	0.963829	8.24138	1.1695	0.292344	1.18032	0.990832	1.44544
gi|483504438	581	17.77	18.77	59.87	48.16	34.78	gi|483504438	NADH-cytochrome b5 reductase 3, partial [Anas platyrhynchos]	Anas platyrhynchos	55	36	10	761	16.82	18.2	65.55	47.83	42.81	gi|483504438	NADH-cytochrome b5 reductase 3, partial [Anas platyrhynchos]	Anas platyrhynchos	55	26	12	1.55597	0.290881	1.38038	1.1272	2.75423	0.887156	0.376047	1.24738	0.704693	1.10662	1.25892	0.89726	1.27057	0.990832	1.87068	0.698232	0.953407	1.36773	0.483059	0.954993	1.23595	0.597835	1.33045	0.928966	1.92309
gi|483502119	582	17.74	17.74	80.13	65.56	46.69	gi|483502119	Ovoinhibitor, partial [Anas platyrhynchos]	Anas platyrhynchos	218	81	16	422	25.13	25.13	78.48	71.52	63.58	gi|483502119	Ovoinhibitor, partial [Anas platyrhynchos]	Anas platyrhynchos	318	65	26	0.510505	0.0501473	1.27057	0.349945	0.648634	0.420727	0.0204136	1.2942	0.244343	0.544503	2.51189	0.0231465	1.51356	1.65959	7.11213	2.07014	0.0576334	1.47231	1.40605	6.30957	0.554626	0.0510872	1.18032	0.416869	0.654636
gi|483498016	583	17.72	19.8	85.47	81.01	64.25	gi|483498016	Ras-related protein Rab-14, partial [Anas platyrhynchos]	Anas platyrhynchos	63	32	13	727	17.54	19.7	67.04	64.25	64.25	gi|483498016	Ras-related protein Rab-14, partial [Anas platyrhynchos]	Anas platyrhynchos	51	32	12	1.13763	0.442972	1.2942	0.879022	1.51356	2.31206	0.0760136	1.72187	1.34276	5.19996	0.648634	0.499105	1.44544	0.452898	0.937562	1.35519	0.686462	1.31826	1.02802	2.10863	1.27057	0.498787	1.33045	0.954993	1.80302
gi|483517670	584	17.7	19.19	52.2	41.64	34.02	gi|483517670	Adenosine kinase, partial [Anas platyrhynchos]	Anas platyrhynchos	36	23	11	735	17.41	18.67	48.39	36.66	34.9	gi|483517670	Adenosine kinase, partial [Anas platyrhynchos]	Anas platyrhynchos	36	26	12	1.30617	0.936175	1.33045	0.981748	1.75388	2.22844	0.064922	1.51356	1.47231	3.31131	0.685488	0.164204	1.38038	0.510505	0.946237	1.18032	0.518425	1.34276	0.879022	1.99526	1.00925	0.885441	1.25892	0.801678	1.27057
gi|483516196	585	17.68	18.57	45.14	27.34	18.9	gi|483516196	Polypyrimidine tract-binding protein 1, partial [Anas platyrhynchos]	Anas platyrhynchos	38	8	9	690	18.23	20.17	45.32	33.76	20.55	gi|483516196	Polypyrimidine tract-binding protein 1, partial [Anas platyrhynchos]	Anas platyrhynchos	51	16	13	0.990832	0.986047	1.18032	0.83946	1.1695	0.946237	0.862122	1.19124	0.794328	1.1272	1.10662	0.334481	1.11686	0.990832	1.23595	1.0666	0.439477	1.1695	0.912011	1.24738	0.981748	0.909326	1.55597	0.717794	1.52757
gi|483522510	586	17.66	17.78	84.31	76.47	51.47	gi|483522510	Rho GDP-dissociation inhibitor 1, partial [Anas platyrhynchos]	Anas platyrhynchos	79	58	11	643	19.18	19.21	72.06	64.22	48.53	gi|483522510	Rho GDP-dissociation inhibitor 1, partial [Anas platyrhynchos]	Anas platyrhynchos	119	94	14	0.887156	0.925098	1.20226	0.619441	1.0666	1.07647	0.784698	1.18032	0.912011	1.39316	0.660694	0.548887	1.2942	0.325087	0.855067	0.772681	0.670964	1.20226	0.586138	0.928966	1.77011	0.616684	1.59956	1.10662	2.39883
gi|483497508	587	17.59	19.01	54.03	21.43	18.68	gi|483497508	Pre-mRNA-processing factor 6, partial [Anas platyrhynchos]	Anas platyrhynchos	44	23	10	321	30.25	33.3	67.03	38.83	29.12	gi|483497508	Pre-mRNA-processing factor 6, partial [Anas platyrhynchos]	Anas platyrhynchos	51	26	15	1.1695	0.574473	1.27057	0.92045	1.5417	1.03753	0.472438	1.25892	0.824138	1.33045	1.25892	0.066993	1.28233	0.981748	1.65959	1.10662	0.50398	1.24738	0.887156	1.43219	0.990832	0.678377	1.08643	0.912011	1.07647
gi|483522827	588	17.56	19.05	25.86	13.3	10.51	gi|483522827	Protein transport protein Sec24A, partial [Anas platyrhynchos]	Anas platyrhynchos	28	17	9	454	23.87	24.63	28.19	18.51	13.86	gi|483522827	Protein transport protein Sec24A, partial [Anas platyrhynchos]	Anas platyrhynchos	41	30	14	1.02802	0.611178	1.19124	0.862979	1.22462	0.912011	0.289885	1.14815	0.794328	1.04713	1.0666	0.731485	1.20226	0.887156	1.28233	0.946237	0.287757	1.21339	0.77983	1.14815	0.704693	0.102198	1.35519	0.394457	0.954993
gi|483504251	589	17.45	19	46.57	22.22	18.95	gi|483504251	NEDD8 ultimate buster 1, partial [Anas platyrhynchos]	Anas platyrhynchos	43	26	10	952	13.8	16.85	39.87	27.78	16.01	gi|483504251	NEDD8 ultimate buster 1, partial [Anas platyrhynchos]	Anas platyrhynchos	42	20	9	1.35519	0.860639	1.34276	1.00925	2.14783	1.58489	0.11701	1.35519	1.1695	2.44343	2.18776	0.0501385	1.64437	1.33045	4.05509	2.65461	0.00782419	1.78649	1.48594	4.48745	0.570164	0.232129	1.61436	0.346737	0.92045
gi|483519857	590	17.38	17.54	48.41	32.27	26.41	gi|483519857	Dihydrolipoyllysine-residue succinyltransferase component of 2-oxoglutarate dehydrogenase complex, mitochondrial, partial [Anas platyrhynchos]	Anas platyrhynchos	41	35	10	770	16.66	16.85	47.68	35.94	21.52	gi|483519857	Dihydrolipoyllysine-residue succinyltransferase component of 2-oxoglutarate dehydrogenase complex, mitochondrial, partial [Anas platyrhynchos]	Anas platyrhynchos	45	32	10	0.440555	0.126248	1.65959	0.242103	0.731139	0.483059	0.101504	1.5417	0.291072	0.744732	1.20226	0.357248	1.27057	0.946237	1.52757	1.38038	0.498282	1.35519	1.01859	1.87068	0.912011	0.064093	1.14815	0.772681	1.04713
gi|483518767	591	17.37	17.78	45.03	18.95	14.78	gi|483518767	Phospholipase A-2-activating protein, partial [Anas platyrhynchos]	Anas platyrhynchos	18	11	8	510	22.08	22.69	45.03	22.18	20.97	gi|483518767	Phospholipase A-2-activating protein, partial [Anas platyrhynchos]	Anas platyrhynchos	28	18	12	0.954993	0.790344	1.19124	0.801678	1.13763	0.895365	0.280338	1.19124	0.751623	1.0666	0.963829	0.90225	1.23595	0.77983	1.19124	0.903649	0.336504	1.14815	0.77983	1.03753	0.758578	0.0463074	1.40605	0.515229	1.0666
gi|483516961	592	17.29	19.59	47.9	30.88	21.64	gi|483516961	Serine/threonine-protein kinase 4, partial [Anas platyrhynchos]	Anas platyrhynchos	34	13	9	1650	7.17	24.44	53.99	35.71	31.3	gi|483516961	Serine/threonine-protein kinase 4, partial [Anas platyrhynchos]	Anas platyrhynchos	18	5	13	1.14815	0.489541	1.47231	0.77983	1.72187	0.887156	0.519499	1.47231	0.597035	1.30617	0.630957	0.162381	1.59956	0.30761	1.00925	0.487529	0.181651	1.59956	0.203236	0.77983	1.0666	0.861949	1.25892	0.847227	1.34276
gi|483506360	593	17.29	18.22	49.15	29.49	19.87	gi|483506360	Fumarate hydratase, mitochondrial, partial [Anas platyrhynchos]	Anas platyrhynchos	58	29	10	683	18.41	19.33	44.02	31.41	21.15	gi|483506360	Fumarate hydratase, mitochondrial, partial [Anas platyrhynchos]	Anas platyrhynchos	48	28	14	0.903649	0.29244	1.11686	0.809096	1.00925	0.937562	0.437921	1.09648	0.855067	1.02802	0.981748	0.632822	1.10662	0.887156	1.08643	1.01859	0.853573	1.09648	0.928966	1.11686	0.77983	0.597733	1.21339	0.387258	0.946237
gi|483510402	594	17.25	18.44	53.94	27.59	22.91	gi|483510402	Long-chain specific acyl-CoA dehydrogenase, mitochondrial, partial [Anas platyrhynchos]	Anas platyrhynchos	31	24	8	722	17.67	18.75	43.84	30.79	26.35	gi|483510402	Long-chain specific acyl-CoA dehydrogenase, mitochondrial, partial [Anas platyrhynchos]	Anas platyrhynchos	27	22	9	0.903649	0.352283	1.2942	0.685488	1.1695	0.801678	0.270563	1.31826	0.519996	1.05682	1.85353	0.0524261	1.52757	1.21339	6.48634	1.69044	0.0725252	1.49969	1.1272	5.34564	0.717794	0.0904465	1.2942	0.505825	0.928966
gi|483500325	595	17.25	17.33	76.64	72.26	72.26	gi|483500325	Talin-1 [Anas platyrhynchos]	Anas platyrhynchos	116	63	15	764	16.76	16.83	72.99	72.26	57.66	gi|483500325	Talin-1 [Anas platyrhynchos]	Anas platyrhynchos	99	59	9	2.03236	0.386887	1.55597	1.30617	2.63027	3.80189	0.0426641	2.31206	1.64437	5.70164	1.00925	0.451898	1.19124	0.847227	1.22462	1.92309	0.523647	1.55597	1.23595	2.51189	2.58226	0.0327503	2.05116	1.25892	5.49541
gi|483508032	596	17.1	17.32	66.54	51.36	33.07	gi|483508032	Glutathione S-transferase theta-1, partial [Anas platyrhynchos]	Anas platyrhynchos	56	37	12	919	14.21	14.93	59.53	44.75	35.8	gi|483508032	Glutathione S-transferase theta-1, partial [Anas platyrhynchos]	Anas platyrhynchos	62	36	11	1.7378	0.0355959	1.39316	1.24738	3.66438	1.31826	0.123497	1.2942	1.01859	1.87068	0.685488	0.129648	1.30617	0.47863	0.895365	0.519996	0.0375483	1.41906	0.258226	0.737904	1.24738	0.105374	1.28233	0.972747	1.69044
gi|483523735	597	17.09	18.88	30.27	16.56	9.461	gi|483523735	Beta-type platelet-derived growth factor receptor, partial [Anas platyrhynchos]	Anas platyrhynchos	58	18	8	609	19.8	22.16	29.42	16.75	11.45	gi|483523735	Beta-type platelet-derived growth factor receptor, partial [Anas platyrhynchos]	Anas platyrhynchos	42	20	13	0.751623	0.37468	1.33045	0.409261	1	1.21339	0.297357	1.33045	0.912011	1.69044	1.25892	0.655365	1.47231	0.855067	2.24905	1.95885	0.275297	1.58489	1.23595	6.25173	0.912011	0.768757	1.33045	0.672977	1.21339
gi|483497880	598	17.06	17.23	49.47	20.95	14.61	gi|483497880	PDZ and LIM domain protein 7, partial [Anas platyrhynchos]	Anas platyrhynchos	52	36	8	812	15.74	17.64	63.73	27.11	23.06	gi|483497880	PDZ and LIM domain protein 7, partial [Anas platyrhynchos]	Anas platyrhynchos	72	37	11	0.765597	0.240839	1.27057	0.608135	0.972747	0.685488	0.464552	1.31826	0.505825	0.903649	1.83654	0.768074	1.6293	1.1272	3.13329	1.67494	0.449366	1.58489	1.05682	2.63027	0.954993	0.75428	1.0666	0.895365	1.01859
gi|483521704	599	17.04	18.95	44.09	20.61	17.23	gi|483521704	Platelet endothelial cell adhesion molecule, partial [Anas platyrhynchos]	Anas platyrhynchos	47	22	10	595	20.08	21.37	43.58	24.83	20.95	gi|483521704	Platelet endothelial cell adhesion molecule, partial [Anas platyrhynchos]	Anas platyrhynchos	52	20	13	4.09261	0.0264352	2.22844	1.83654	31.0456	2.77971	0.0737191	1.99526	1.39316	17.7011	1.1272	0.762115	1.24738	0.903649	1.47231	0.772681	0.613565	1.24738	0.534564	0.963829	3.7325	0.00541132	2.03236	1.83654	19.2309
gi|483510635	600	17.02	18.78	49.88	30.62	25.93	gi|483510635	Translation initiation factor eIF-2B subunit gamma, partial [Anas platyrhynchos]	Anas platyrhynchos	21	13	9	879	14.85	15.46	42.22	23.7	20.99	gi|483510635	Translation initiation factor eIF-2B subunit gamma, partial [Anas platyrhynchos]	Anas platyrhynchos	15	15	8	0.903649	0.307596	1.19124	0.758578	1.07647	0.990832	0.892156	1.18032	0.83946	1.1695	0.912011	0.608076	1.24738	0.731139	1.13763	1.00925	0.777409	1.25892	0.801678	1.27057	1.00925	0.841277	1.15878	0.870964	1.1695
gi|483514956	601	17.01	18	40.08	27.73	19.64	gi|483514956	Copine-1, partial [Anas platyrhynchos]	Anas platyrhynchos	52	38	10	720	17.68	18.04	39.27	24.49	24.49	gi|483514956	Copine-1, partial [Anas platyrhynchos]	Anas platyrhynchos	46	27	11	1.15878	0.441078	1.25892	0.92045	1.6293	0.912011	0.950366	1.33045	0.679204	1.21339	0.731139	0.693892	1.41906	0.444631	1.03753	0.586138	0.273314	1.47231	0.313329	0.862979	1.01859	0.71747	1.07647	0.946237	1.09648
gi|483522579	602	17	17.79	88.51	88.51	75.86	gi|483522579	SH3 domain-binding glutamic acid-rich-like protein, partial [Anas platyrhynchos]	Anas platyrhynchos	50	33	10	790	16.18	16.61	91.95	89.66	82.76	gi|483522579	SH3 domain-binding glutamic acid-rich-like protein, partial [Anas platyrhynchos]	Anas platyrhynchos	57	43	13	1.00925	0.882063	1.08643	0.928966	1.09648	1.03753	0.573713	1.08643	0.954993	1.1272	0.981748	0.922465	1.08643	0.903649	1.0666	1	0.607862	1.08643	0.92045	1.08643	1.0666	0.445734	1.21339	0.879022	1.34276
gi|483501705	603	16.95	17.44	51.13	38.01	32.13	gi|483501705	LIM and SH3 domain protein 1, partial [Anas platyrhynchos]	Anas platyrhynchos	98	68	11	871	14.94	15.63	52.04	38.01	35.29	gi|483501705	LIM and SH3 domain protein 1, partial [Anas platyrhynchos]	Anas platyrhynchos	142	102	14	1.19124	0.0591815	1.18032	1.00925	1.52757	2.75423	0.023226	1.65959	1.65959	4.13048	0.597035	0.941788	1.30617	0.501187	0.77983	1.35519	0.539353	1.24738	1.08643	1.70608	2.31206	0.367678	1.6293	1.41906	4.83059
gi|483519575	604	16.92	20.14	49.56	18.44	16.52	gi|483519575	Heat shock protein 75 kDa, mitochondrial, partial [Anas platyrhynchos]	Anas platyrhynchos	46	16	11	684	18.39	21.52	48.23	23.6	17.11	gi|483519575	Heat shock protein 75 kDa, mitochondrial, partial [Anas platyrhynchos]	Anas platyrhynchos	56	18	11	0.366438	0.17	2.01372	0.190546	0.737904	0.515229	0.655588	1.7378	0.340408	0.895365	0.559758	0.763212	1.59956	0.349945	0.895365	0.744732	0.761912	1.48594	0.496592	1.10662	0.524808	0.0159566	1.38038	0.138038	0.724436
gi|483499655	605	16.91	31.72	67.16	39.66	34.54	gi|483499655	Keratin, type I cytoskeletal 14, partial [Anas platyrhynchos]	Anas platyrhynchos	184	27	25	561	20.98	37.05	62.9	43.71	38.81	gi|483499655	Keratin, type I cytoskeletal 14, partial [Anas platyrhynchos]	Anas platyrhynchos	162	26	29	10.3753	0.000703233	2.12814	4.87529	17.5388	2.1677	0.90164	1.57036	1.38038	2.91072	2.93765	9.69473e-05	1.48594	1.97697	5.7544	0.564937	0.98921	1.34276	0.420727	0.758578	0.954993	0.202334	1.28233	0.737904	1.22462
gi|483523239	606	16.91	21.02	53.65	27.99	17.29	gi|483523239	Asparagine synthetase [glutamine-hydrolyzing], partial [Anas platyrhynchos]		36	18	9	509	22.1	24.71	56.15	30.12	21.39	gi|483523239	Asparagine synthetase [glutamine-hydrolyzing], partial [Anas platyrhynchos]		43	22	12	0.218776	0.00608441	2.18776	0.0855067	0.47863	0.210863	0.00394919	2.31206	0.113763	0.487529	0.847227	0.771899	1.43219	0.436516	1.21339	0.870964	0.641826	1.39316	0.625173	1.21339	0.501187	0.0181689	1.40605	0.319154	0.704693
gi|483524791	607	16.8	16.94	62.11	52.42	52.42	gi|483524791	Syntaxin-7, partial [Anas platyrhynchos]	Anas platyrhynchos	19	11	9	608	19.83	19.99	65.64	50.22	50.22	gi|483524791	Syntaxin-7, partial [Anas platyrhynchos]	Anas platyrhynchos	30	10	10	1.21339	0.433011	1.34276	0.903649	1.94089	1.30617	0.490476	1.34276	0.972747	2.22844	0.704693	0.305253	1.36773	0.428549	0.963829	0.765597	0.265914	1.38038	0.483059	1.05682	1.47231	0.0580137	1.28233	1.14815	2.53513
gi|483518108	608	16.78	17.46	52.14	30.48	22.46	gi|483518108	Sorting nexin-30, partial [Anas platyrhynchos]	Anas platyrhynchos	36	30	10	496	22.48	22.88	49.2	31.55	29.68	gi|483518108	Sorting nexin-30, partial [Anas platyrhynchos]	Anas platyrhynchos	31	25	12	1.04713	0.16839	1.08643	0.963829	1.13763	1.03753	0.229374	1.07647	0.963829	1.11686	0.981748	0.637622	1.09648	0.895365	1.07647	0.963829	0.784429	1.09648	0.879022	1.05682	1	0.665775	1.09648	0.912011	1.09648
gi|483509894	609	16.76	18.2	61.46	38.87	35.88	gi|483509894	Annexin A8, partial [Anas platyrhynchos]	Anas platyrhynchos	94	44	14	803	16	18.52	70.43	40.53	40.53	gi|483509894	Annexin A8, partial [Anas platyrhynchos]	Anas platyrhynchos	114	48	13	0.608135	0.534908	1.41906	0.346737	0.862979	0.895365	0.476003	1.23595	0.711214	1.10662	1.80302	0.0166428	1.69044	1.0666	2.31206	2.70396	0.00158381	2.10863	1.28233	3.98107	0.625173	0.177649	1.35519	0.359749	0.847227
gi|483518021	610	16.74	19.43	30.18	12.91	9.64	gi|483518021	Pumilio-like protein 1, partial [Anas platyrhynchos]	Anas platyrhynchos	20	10	9	573	20.72	21.09	32.02	12.74	10.73	gi|483518021	Pumilio-like protein 1, partial [Anas platyrhynchos]	Anas platyrhynchos	23	11	11	1.01859	0.567382	1.22462	0.831764	1.24738	1.04713	0.232804	1.15878	0.903649	1.21339	1.01859	0.767567	1.21339	0.83946	1.23595	1.04713	0.387238	1.09648	0.954993	1.14815	1.01859	0.527728	1.20226	0.847227	1.22462
gi|483511715	611	16.74	17.99	59.44	37.46	30.99	gi|483511715	Serine/threonine-protein kinase VRK1, partial [Anas platyrhynchos]	Anas platyrhynchos	23	18	10	783	16.33	16.74	56.34	32.11	24.23	gi|483511715	Serine/threonine-protein kinase VRK1, partial [Anas platyrhynchos]	Anas platyrhynchos	31	18	8	1.28233	0.455936	1.43219	0.895365	2.12814	0.879022	0.500218	1.36773	0.625173	1.20226	1.14815	0.25429	1.33045	0.862979	1.55597	0.809096	0.797953	1.31826	0.428549	1.0666	1.04713	0.142525	1.0666	0.981748	1.11686
gi|483514353	612	16.74	17.97	30.13	11.33	8.927	gi|483514353	Nodal modulator 2, partial [Anas platyrhynchos]	Anas platyrhynchos	28	12	8	562	20.98	21.63	35.36	15.45	13.3	gi|483514353	Nodal modulator 2, partial [Anas platyrhynchos]	Anas platyrhynchos	41	22	12	1.07647	0.65145	1.55597	0.691831	1.77011	1.65959	0.113093	1.41906	1.1695	7.65597	0.895365	0.934883	1.5417	0.390841	1.38038	1.45881	0.282479	1.52757	0.954993	2.83139	0.879022	0.398741	1.34276	0.619441	1.18032
gi|483519126	613	16.72	53.41	69.19	50.26	39.93	gi|483519126	Radixin, partial [Anas platyrhynchos]	Anas platyrhynchos	121	29	33	660	18.77	54.72	76.76	51.46	39.59	gi|483519126	Radixin, partial [Anas platyrhynchos]	Anas platyrhynchos	161	26	31	1.04713	0.570305	1.25892	0.831764	1.31826	0.816582	0.784282	1.25892	0.597035	1.02802	0.83946	0.172765	1.28233	0.57544	1.07647	0.666807	0.0431608	1.28233	0.37325	0.855067	2.42103	0.0506604	1.78649	1.35519	5.39511
gi|483505041	614	16.72	17.36	37.81	21.21	14.29	gi|483505041	Peroxisomal multifunctional enzyme type 2, partial [Anas platyrhynchos]	Anas platyrhynchos	34	18	8	655	18.84	19.74	39.54	20.06	15.73	gi|483505041	Peroxisomal multifunctional enzyme type 2, partial [Anas platyrhynchos]	Anas platyrhynchos	34	14	11	0.356451	0.0287159	1.94089	0.0887156	0.691831	0.801678	0.68332	1.34276	0.580764	1.07647	0.401791	0.0131422	1.83654	0.0990832	0.737904	0.92045	0.467822	1.36773	0.679204	1.25892	0.487529	0.0832864	1.70608	0.111686	0.831764
gi|483516739	615	16.69	17.34	46.96	35.46	24.28	gi|483516739	40 kDa peptidyl-prolyl cis-trans isomerase, partial [Anas platyrhynchos]	Anas platyrhynchos	70	39	9	553	21.15	21.5	54.95	46.33	34.82	gi|483516739	40 kDa peptidyl-prolyl cis-trans isomerase, partial [Anas platyrhynchos]	Anas platyrhynchos	63	40	11	0.801678	0.213681	1.27057	0.452898	1.01859	1.09648	0.740331	1.20226	0.912011	1.38038	0.801678	0.338529	1.25892	0.465586	1.00925	1.09648	0.521918	1.21339	0.903649	1.41906	1.03753	0.38554	1.18032	0.879022	1.25892
gi|483515727	616	16.68	17.14	51.1	22.16	19.05	gi|483515727	Atlastin-1, partial [Anas platyrhynchos]	Anas platyrhynchos	22	17	8	544	21.4	21.77	48.35	26.56	26.19	gi|483515727	Atlastin-1, partial [Anas platyrhynchos]	Anas platyrhynchos	22	16	11	0.937562	0.834415	1.40605	0.554626	1.31826	2.24905	0.049045	1.80302	1.24738	4.13048	0.608135	0.105831	1.57036	0.363078	0.954993	1.44544	0.483607	1.44544	1	2.208	0.711214	0.333758	1.33045	0.363078	0.946237
gi|483502404	617	16.66	18.01	45.35	30.42	26.76	gi|483502404	Protein phosphatase 1A, partial [Anas platyrhynchos]	Anas platyrhynchos	17	6	10	876	14.88	16.83	49.86	30.42	23.66	gi|483502404	Protein phosphatase 1A, partial [Anas platyrhynchos]	Anas platyrhynchos	20	8	8	1.43219	0.128987	1.59956	0.895365	2.70396	0.636796	0.468049	2.0893	0.194089	1.33045	1.31826	0.813487	2.03236	0.648634	3.25087	0.570164	0.270252	2.03236	0.263027	1.15878	1.49969	0.814148	1.83654	0.816582	6.72977
gi|483521988	618	16.66	17.34	24.04	13.4	10.32	gi|483521988	Lethal(2) giant larvae protein-like protein 2, partial [Anas platyrhynchos]	Anas platyrhynchos	17	15	8	834	15.47	15.77	26.6	12.13	10.43	gi|483521988	Lethal(2) giant larvae protein-like protein 2, partial [Anas platyrhynchos]	Anas platyrhynchos	26	15	9	0.981748	0.828525	1.19124	0.824138	1.1695	1.00925	0.915738	1.14815	0.879022	1.15878	0.912011	0.436914	1.19124	0.765597	1.08643	0.937562	0.62501	1.14815	0.816582	1.07647	1.8197	0.0446155	1.41906	1.28233	7.31139
gi|483518797	619	16.6	18.16	26.18	11.68	7.374	gi|483518797	Tripeptidyl-peptidase 2, partial [Anas platyrhynchos]	Anas platyrhynchos	35	23	8	671	18.63	19.44	29.25	13.34	8.616	gi|483518797	Tripeptidyl-peptidase 2, partial [Anas platyrhynchos]	Anas platyrhynchos	37	25	10	1.02802	0.819534	1.1695	0.879022	1.20226	1.02802	0.974617	1.13763	0.903649	1.1695	1.04713	0.777295	1.1695	0.895365	1.22462	1.03753	0.639908	1.15878	0.895365	1.20226	0.937562	0.42953	1.11686	0.83946	1.04713
gi|483490078	620	16.59	17.17	37.5	19.58	12.64	gi|483490078	2-oxoglutarate dehydrogenase E1 component, mitochondrial, partial [Anas platyrhynchos]	Anas platyrhynchos	33	25	8	814	15.73	16.8	32.22	18.61	12.78	gi|483490078	2-oxoglutarate dehydrogenase E1 component, mitochondrial, partial [Anas platyrhynchos]	Anas platyrhynchos	22	18	9	0.816582	0.422266	1.30617	0.619441	1.0666	0.83946	0.360014	1.33045	0.591562	1.11686	1.90546	0.156392	1.65959	1.14815	3.83707	2.0893	0.189167	1.78649	1.1695	4.44631	0.855067	0.468201	1.35519	0.625173	1.15878
gi|483520530	621	16.58	17.47	59.33	40.67	35.07	gi|483520530	60S ribosomal protein L7a, partial [Anas platyrhynchos]	Anas platyrhynchos	53	35	12	747	17.2	17.46	55.22	40.67	31.34	gi|483520530	60S ribosomal protein L7a, partial [Anas platyrhynchos]	Anas platyrhynchos	77	59	13	0.83946	0.559679	1.25892	0.613762	1.05682	1.47231	0.191882	1.2942	1.13763	2.0893	1.14815	0.899037	1.23595	0.928966	1.45881	1.97697	0.0587101	1.41906	1.39316	3.76704	0.636796	0.145883	1.31826	0.398107	0.83946
gi|483504589	622	16.56	18.82	40.87	17.56	10.54	gi|483504589	La-related protein 1, partial [Anas platyrhynchos]	Anas platyrhynchos	31	14	9	617	19.62	21.73	38.06	21.08	10.66	gi|483504589	La-related protein 1, partial [Anas platyrhynchos]	Anas platyrhynchos	32	18	9	0.946237	0.576302	1.44544	0.654636	1.36773	1.09648	0.868694	1.45881	0.751623	1.59956	2.07014	0.0545427	1.72187	1.20226	7.94328	2.37684	0.0108178	1.80302	1.31826	11.3763	0.501187	0.00850004	1.57036	0.178649	0.787046
gi|483503899	623	16.55	26.85	83.49	71.56	67.89	gi|483503899	14-3-3 protein eta, partial [Anas platyrhynchos]	Anas platyrhynchos	148	27	24	476	23.13	29.44	88.07	73.85	64.68	gi|483503899	14-3-3 protein eta, partial [Anas platyrhynchos]	Anas platyrhynchos	177	51	28	1.14815	0.681284	1.30617	0.879022	1.58489	1.61436	0.0826355	1.40605	1.14815	3.34195	0.711214	0.79175	1.36773	0.448745	0.972747	1.03753	0.218058	1.28233	0.809096	1.34276	1.31826	0.812123	1.25892	1.04713	1.99526
gi|483501965	624	16.51	16.75	91.5	59.5	48.5	gi|483501965	Tumor protein D54, partial [Anas platyrhynchos]	Anas platyrhynchos	54	30	11	672	18.62	18.71	87	69	65.5	gi|483501965	Tumor protein D54, partial [Anas platyrhynchos]	Anas platyrhynchos	46	30	12	0.824138	0.47591	1.30617	0.448745	1.07647	0.870964	0.791771	1.35519	0.570164	1.18032	0.440555	0.00816319	1.57036	0.175388	0.691831	0.487529	0.105614	1.48594	0.21677	0.724436	1.59956	0.316174	1.44544	1.10662	3.46737
gi|483525083	625	16.5	17.37	38.22	28.44	21.11	gi|483525083	Histone deacetylase 2, partial [Anas platyrhynchos]	Anas platyrhynchos	17	11	8	1188	11.1	11.95	40	18.67	13.11	gi|483525083	Histone deacetylase 2, partial [Anas platyrhynchos]	Anas platyrhynchos	25	19	6	0.809096	0.656735	1.47231	0.47863	1.19124	1.03753	0.45882	1.47231	0.704693	1.52757	0.570164	0.0699721	1.6293	0.251189	0.928966	0.731139	0.35308	1.45881	0.409261	1.0666	1.35519	0.649598	1.33045	1.01859	2.10863
gi|483520982	626	16.49	18.81	44.74	17.11	10.39	gi|483520982	Cell division cycle 5-like protein, partial [Anas platyrhynchos]	Anas platyrhynchos	41	17	7	437	24.61	26.99	58.56	26.24	17.62	gi|483520982	Cell division cycle 5-like protein, partial [Anas platyrhynchos]	Anas platyrhynchos	50	24	14	0.972747	0.917163	1.1695	0.831764	1.13763	0.963829	0.870505	1.14815	0.83946	1.10662	0.981748	0.937344	1.20226	0.816582	1.18032	0.981748	0.72115	1.1695	0.83946	1.14815	0.954993	0.583789	1.09648	0.870964	1.04713
gi|483505384	627	16.45	17.67	49.49	38.91	32.76	gi|483505384	Mimecan, partial [Anas platyrhynchos]	Anas platyrhynchos	151	73	16	648	19.02	19.3	55.29	40.27	35.84	gi|483505384	Mimecan, partial [Anas platyrhynchos]	Anas platyrhynchos	251	148	19	0.625173	0.786691	1.41906	0.487529	0.887156	1.04713	0.387755	1.18032	0.887156	1.21339	0.246604	0.0499966	2.14783	0.149969	0.529663	0.416869	0.296656	1.55597	0.263027	0.648634	0.903649	0.954429	1.1272	0.809096	1.01859
gi|483510852	628	16.43	16.92	38.9	18.43	10.24	gi|483510852	Pinin, partial [Anas platyrhynchos]	Anas platyrhynchos	47	23	7	680	18.5	19.28	46.3	22.99	18.74	gi|483510852	Pinin, partial [Anas platyrhynchos]	Anas platyrhynchos	34	19	11	1.00925	0.873361	1.09648	0.92045	1.10662	1.02802	0.492126	1.08643	0.946237	1.11686	1	0.997088	1.11686	0.895365	1.11686	1.01859	0.597188	1.10662	0.92045	1.1272	1.18032	0.888712	1.41906	0.831764	2.29087
gi|483513741	629	16.41	17.05	53.78	41.99	32.02	gi|483513741	Eukaryotic translation initiation factor 2 subunit 2, partial [Anas platyrhynchos]	Anas platyrhynchos	50	27	10	428	24.95	25.19	64.95	48.94	43.5	gi|483513741	Eukaryotic translation initiation factor 2 subunit 2, partial [Anas platyrhynchos]	Anas platyrhynchos	62	40	18	0.772681	0.204643	1.22462	0.586138	0.946237	0.737904	0.526662	1.31826	0.529663	0.972747	1.02802	0.916538	1.25892	0.816582	1.31826	0.990832	0.432084	1.27057	0.77983	1.25892	0.731139	0.0652169	1.22462	0.469894	0.895365
gi|483515018	630	16.4	17.48	56.57	46.29	43.43	gi|483515018	Clathrin light chain B, partial [Anas platyrhynchos]	Anas platyrhynchos	35	27	12	507	22.12	23.52	64.57	52	45.71	gi|483515018	Clathrin light chain B, partial [Anas platyrhynchos]	Anas platyrhynchos	53	43	12	0.981748	0.869669	1.09648	0.895365	1.07647	0.990832	0.736383	1.0666	0.928966	1.05682	0.963829	0.824074	1.08643	0.887156	1.04713	0.972747	0.693401	1.0666	0.912011	1.03753	1.39316	0.452406	1.22462	1.13763	2.75423
gi|483525030	631	16.39	17.13	44.33	18.67	14.49	gi|483525030	THO complex subunit 1, partial [Anas platyrhynchos]	Anas platyrhynchos	23	13	8	1176	11.19	11.58	47.47	18.32	11.17	gi|483525030	THO complex subunit 1, partial [Anas platyrhynchos]	Anas platyrhynchos	24	12	6	0.529663	0.225742	1.72187	0.194089	0.912011	1.25892	0.30926	1.38038	0.912011	1.83654	0.879022	0.718861	1.5417	0.591562	1.35519	2.03236	0.218419	1.72187	1.18032	5.86138	0.954993	0.502113	1.18032	0.809096	1.1272
gi|483513221	632	16.37	16.8	50.09	20.43	13.92	gi|483513221	Myelin expression factor 2, partial [Anas platyrhynchos]	Anas platyrhynchos	32	26	8	741	17.29	18.47	52.98	20.8	17.54	gi|483513221	Myelin expression factor 2, partial [Anas platyrhynchos]	Anas platyrhynchos	38	29	10	0.972747	0.693528	1.0666	0.912011	1.03753	0.954993	0.4379	1.05682	0.903649	1.00925	0.990832	0.765567	1.07647	0.92045	1.0666	0.972747	0.928253	1.0666	0.912011	1.03753	1.13763	0.543242	1.25892	0.903649	1.58489
gi|483518156	633	16.37	16.51	44.66	28.98	24.47	gi|483518156	Alpha-aminoadipic semialdehyde dehydrogenase, partial [Anas platyrhynchos]	Anas platyrhynchos	36	29	8	583	20.34	20.65	45.84	32.07	30.4	gi|483518156	Alpha-aminoadipic semialdehyde dehydrogenase, partial [Anas platyrhynchos]	Anas platyrhynchos	39	33	11	0.862979	0.895568	1.30617	0.648634	1.1272	0.870964	0.316853	1.30617	0.515229	1.13763	0.416869	0.324737	1.7378	0.21677	0.724436	0.448745	0.0799297	1.58489	0.205116	0.711214	1.05682	0.799209	1.22462	0.862979	1.30617
gi|483523758	634	16.36	16.62	41.81	34.76	31.74	gi|483523758	65 kDa Yes-associated protein, partial [Anas platyrhynchos]	Anas platyrhynchos	31	18	9	907	14.41	14.48	51.13	40.05	31.49	gi|483523758	65 kDa Yes-associated protein, partial [Anas platyrhynchos]	Anas platyrhynchos	26	14	8	0.847227	0.597899	1.41906	0.554626	1.20226	1.77011	0.0986366	1.59956	1.10662	4.16869	0.544503	0.583567	1.6293	0.226986	0.887156	1.07647	0.701749	1.30617	0.824138	1.45881	1.49969	0.114226	1.45881	1.02802	2.44343
gi|483522796	635	16.35	16.97	64.91	43.86	37.28	gi|483522796	Thymocyte nuclear protein 1, partial [Anas platyrhynchos]	Anas platyrhynchos	70	51	12	576	20.6	21.97	76.32	54.39	50	gi|483522796	Thymocyte nuclear protein 1, partial [Anas platyrhynchos]	Anas platyrhynchos	65	49	13	2.63027	0.0862826	1.75388	1.49969	7.37904	2.46604	0.0763498	1.7378	1.41906	8.47227	1.13763	0.199934	1.18032	0.963829	1.34276	1.09648	0.52746	1.19124	0.92045	1.36773	5.01187	0.00293282	2.70396	1.85353	15.5597
gi|483499795	636	16.32	21.89	42.41	17.34	8.566	gi|483499795	Serine/threonine-protein kinase N2, partial [Anas platyrhynchos]	Anas platyrhynchos	46	16	8	356	28.02	29.54	46.54	21.98	16.62	gi|483499795	Serine/threonine-protein kinase N2, partial [Anas platyrhynchos]	Anas platyrhynchos	59	20	14	1.01859	0.58911	1.41906	0.717794	1.44544	1.5417	0.271545	1.5417	1	2.42103	0.469894	0.120819	1.70608	0.248886	0.801678	0.704693	0.176803	1.45881	0.469894	1.02802	1.00925	0.729243	1.08643	0.928966	1.09648
gi|483518650	637	16.32	17.33	44.55	22.37	15.34	gi|483518650	Delta-1-pyrroline-5-carboxylate dehydrogenase, mitochondrial, partial [Anas platyrhynchos]	Anas platyrhynchos	47	29	9	605	19.89	20.34	41.59	27.91	22.55	gi|483518650	Delta-1-pyrroline-5-carboxylate dehydrogenase, mitochondrial, partial [Anas platyrhynchos]	Anas platyrhynchos	33	21	12	0.529663	0.133314	1.5417	0.299226	0.816582	1.07647	0.970714	1.25892	0.855067	1.36773	1.23595	0.564254	1.30617	0.946237	1.59956	2.58226	0.032807	1.83654	1.40605	4.69894	0.296483	0.000386008	1.88799	0.0457088	0.559758
gi|483501028	638	16.31	17.63	45.82	25.1	16.11	gi|483501028	DnaJ-like protein subfamily C member 3, partial [Anas platyrhynchos]	Anas platyrhynchos	46	27	9	681	18.48	21.47	42.68	29.5	23.64	gi|483501028	DnaJ-like protein subfamily C member 3, partial [Anas platyrhynchos]	Anas platyrhynchos	39	25	12	1.00925	0.89312	1.11686	0.903649	1.1272	1.0666	0.201013	1.11686	0.954993	1.18032	1.03753	0.378038	1.09648	0.946237	1.14815	1.09648	0.0569348	1.11686	0.981748	1.22462	0.824138	0.989536	1.31826	0.60256	1.08643
gi|483516415	639	16.29	17	56.35	49.75	46.7	gi|483516415	Elongation factor 1-beta, partial [Anas platyrhynchos]	Anas platyrhynchos	72	52	11	827	15.53	17.86	58.38	49.75	40.61	gi|483516415	Elongation factor 1-beta, partial [Anas platyrhynchos]	Anas platyrhynchos	86	67	14	0.92045	0.170548	1.21339	0.685488	1.11686	0.895365	0.305141	1.19124	0.672977	1.0666	1.36773	0.563184	1.25892	1.08643	2.63027	1.30617	0.339932	1.24738	1.04713	2.55859	0.704693	0.0472572	1.28233	0.529663	0.903649
gi|483517974	640	16.29	16.51	34.53	18.4	14.53	gi|483517974	Protein enabled-like protein, partial [Anas platyrhynchos]	Anas platyrhynchos	40	19	9	730	17.47	17.58	35.33	15.33	13.07	gi|483517974	Protein enabled-like protein, partial [Anas platyrhynchos]	Anas platyrhynchos	37	23	9	0.946237	0.46285	1.14815	0.824138	1.08643	0.954993	0.365963	1.13763	0.83946	1.08643	0.928966	0.74686	1.19124	0.77983	1.10662	0.937562	0.691374	1.15878	0.809096	1.08643	0.57544	0.0431735	1.49969	0.325087	0.862979
gi|483518578	641	16.28	16.85	50	34.42	27.92	gi|483518578	Cytosolic 5'-nucleotidase 1B, partial [Anas platyrhynchos]	Anas platyrhynchos	39	27	8	1044	12.66	13.12	42.53	25.65	21.43	gi|483518578	Cytosolic 5'-nucleotidase 1B, partial [Anas platyrhynchos]	Anas platyrhynchos	35	27	6	1.05682	0.561367	1.27057	0.831764	1.35519	0.801678	0.334608	1.2942	0.60256	1.03753	1.31826	0.195856	1.30617	1.00925	1.80302	1	0.336221	1.27057	0.787046	1.25892	0.937562	0.311337	1.09648	0.847227	1.02802
gi|483514953	642	16.27	16.58	53.67	32.66	23.54	gi|483514953	RNA-binding protein 39, partial [Anas platyrhynchos]	Anas platyrhynchos	30	15	9	635	19.3	19.35	48.86	32.41	30.89	gi|483514953	RNA-binding protein 39, partial [Anas platyrhynchos]	Anas platyrhynchos	41	28	13	1.30617	0.971425	1.44544	0.903649	1.99526	1.7378	0.376509	1.59956	1.08643	3.0761	1.47231	0.709857	1.47231	1	2.51189	1.94089	0.204765	1.61436	1.20226	4.92039	1.18032	0.569279	1.23595	0.954993	1.64437
gi|483504069	643	16.23	18.87	35.05	22.92	18.94	gi|483504069	WD repeat-containing protein 82, partial [Anas platyrhynchos]	Anas platyrhynchos	36	23	12	541	21.44	24.09	43.36	26.58	20.1	gi|483504069	WD repeat-containing protein 82, partial [Anas platyrhynchos]	Anas platyrhynchos	48	35	10	0.981748	0.719208	1.33045	0.608135	1.30617	1.80302	0.261186	1.51356	1.19124	3.16228	0.870964	0.992692	1.33045	0.636796	1.15878	1.57036	0.186026	1.43219	1.09648	2.93765	1.08643	0.497752	1.23595	0.879022	1.35519
gi|483519253	644	16.19	18.16	42.12	18.15	13.77	gi|483519253	Actin-binding LIM protein 1, partial [Anas platyrhynchos]	Anas platyrhynchos	29	14	9	568	20.9	22.08	45.83	20	17.22	gi|483519253	Actin-binding LIM protein 1, partial [Anas platyrhynchos]	Anas platyrhynchos	25	14	13	0.711214	0.308553	1.48594	0.346737	1.05682	0.912011	0.714342	1.39316	0.642688	1.27057	1.08643	0.594338	1.41906	0.765597	1.57036	1.40605	0.252404	1.45881	0.963829	2.83139	0.990832	0.813015	1.08643	0.912011	1.07647
gi|483511425	645	16.19	17.32	52.41	28.88	24.6	gi|483511425	Arfaptin-1, partial [Anas platyrhynchos]	Anas platyrhynchos	24	15	10	556	21.05	21.58	46.79	35.83	32.35	gi|483511425	Arfaptin-1, partial [Anas platyrhynchos]	Anas platyrhynchos	26	20	11	0.954993	0.921151	1.21339	0.787046	1.15878	0.862979	0.490201	1.19124	0.724436	1.02802	1.01859	0.433356	1.19124	0.855067	1.21339	0.92045	0.949659	1.20226	0.765597	1.10662	0.981748	0.853084	1.08643	0.903649	1.0666
gi|483525351	646	16.15	17.05	59.63	44.95	36.7	gi|483525351	Vacuolar protein sorting-associated protein 26A, partial [Anas platyrhynchos]	Anas platyrhynchos	36	29	9	962	13.7	15.09	61.77	33.33	31.5	gi|483525351	Vacuolar protein sorting-associated protein 26A, partial [Anas platyrhynchos]	Anas platyrhynchos	38	28	9	0.954993	0.621147	1.07647	0.887156	1.02802	0.946237	0.928462	1.07647	0.879022	1.01859	0.990832	0.378177	1.09648	0.903649	1.08643	0.972747	0.613894	1.08643	0.895365	1.05682	1.00925	0.540082	1.0666	0.946237	1.07647
gi|483516831	647	16.13	17.03	31.11	9.567	8.236	gi|483516831	Fibulin-2, partial [Anas platyrhynchos]	Anas platyrhynchos	29	16	8	498	22.41	22.85	32.11	19.8	11.31	gi|483516831	Fibulin-2, partial [Anas platyrhynchos]	Anas platyrhynchos	40	25	11	0.751623	0.33005	1.45881	0.474242	1.09648	1.34276	0.749234	1.48594	0.903649	2.18776	0.510505	0.00513397	1.65959	0.194089	0.847227	0.862979	0.148683	1.40605	0.591562	1.21339	0.608135	0.113721	1.52757	0.420727	0.928966
gi|483510208	648	16.12	17.66	44.04	26.32	14.91	gi|483510208	Shootin-1, partial [Anas platyrhynchos]	Anas platyrhynchos	32	18	8	1004	13.18	13.97	44.74	22.81	18.07	gi|483510208	Shootin-1, partial [Anas platyrhynchos]	Anas platyrhynchos	30	15	10	0.724436	0.826377	1.47231	0.376704	1.0666	0.554626	0.0650041	1.47231	0.195884	0.816582	0.870964	0.652962	1.43219	0.501187	1.24738	0.666807	0.255325	1.43219	0.267917	0.954993	0.809096	0.529031	1.43219	0.554626	1.15878
gi|483517624	649	16.12	16.97	40.73	13.62	10.38	gi|483517624	Uncharacterized protein KIAA0082-like protein, partial [Anas platyrhynchos]	Anas platyrhynchos	34	17	8	547	21.29	21.95	42.41	18.42	14.27	gi|483517624	Uncharacterized protein KIAA0082-like protein, partial [Anas platyrhynchos]	Anas platyrhynchos	42	22	12	1.0666	0.447499	1.38038	0.772681	1.72187	0.963829	0.660843	1.38038	0.698232	1.33045	1.51356	0.0656885	1.44544	1.04713	3.40408	1.39316	0.0431354	1.44544	0.963829	2.58226	0.672977	0.0558345	1.43219	0.353183	0.963829
gi|483511192	650	16.1	17.84	33.12	9.203	4.724	gi|483511192	Phosphatidylinositol 4-kinase alpha, partial [Anas platyrhynchos]	Anas platyrhynchos	37	12	9	1024	12.94	13.47	32.87	5.315	4.724	gi|483511192	Phosphatidylinositol 4-kinase alpha, partial [Anas platyrhynchos]	Anas platyrhynchos	48	13	8	1.15878	0.253922	1.2942	0.895365	1.49969	1.0666	0.349844	1.31826	0.809096	1.40605	1.15878	0.277388	1.33045	0.870964	1.5417	1.05682	0.41998	1.35519	0.77983	1.43219	1.00925	0.759236	1.08643	0.928966	1.09648
gi|483523971	651	16.07	17.74	31.85	11.43	8.028	gi|483523971	Receptor-type tyrosine-protein phosphatase F, partial [Anas platyrhynchos]	Anas platyrhynchos	34	14	8	948	13.85	15.16	28.1	13.44	9.511	gi|483523971	Receptor-type tyrosine-protein phosphatase F, partial [Anas platyrhynchos]	Anas platyrhynchos	27	18	9	2.35505	0.452661	1.78649	1.31826	3.69828	3.40408	0.261302	1.64437	2.07014	5.34564	0.260615	0.0767931	1.58489	0.178649	0.413047	0.505825	0.16947	1.52757	0.343558	0.772681	1.25892	0.307939	1.43219	0.879022	2.22844
gi|483513122	652	16.06	18.83	49.45	24.18	19.82	gi|483513122	Cystathionine beta-synthase, partial [Anas platyrhynchos]	Anas platyrhynchos	41	20	11	550	21.22	22.61	49.27	28	25.09	gi|483513122	Cystathionine beta-synthase, partial [Anas platyrhynchos]	Anas platyrhynchos	45	26	13	8.47227	0.000982117	2.60615	3.25087	21.8776	4.16869	0.0239699	2.22844	1.87068	6.85488	2.07014	0.0068427	1.38038	1.49969	3.59749	1.01859	0.440956	1.35519	0.751623	1.44544	5.59758	5.5823e-06	2.05116	2.72898	30.479
gi|483507187	653	16.04	16.22	42.22	30.84	29.04	gi|483507187	PDZ and LIM domain protein 4, partial [Anas platyrhynchos]	Anas platyrhynchos	38	16	9	787	16.31	16.4	49.7	30.84	29.04	gi|483507187	PDZ and LIM domain protein 4, partial [Anas platyrhynchos]	Anas platyrhynchos	43	17	9	1.65959	0.201365	1.5417	1.07647	4.65586	1.75388	0.190393	1.5417	1.13763	4.52898	1.78649	0.111906	1.44544	1.23595	8.47227	1.92309	0.106036	1.5417	1.24738	6.54636	1.05682	0.991702	1.39316	0.758578	1.48594
gi|483524523	654	16.01	18.68	46.37	36.91	29.65	gi|483524523	Serine/threonine-protein phosphatase PP1-beta catalytic subunit, partial [Anas platyrhynchos]	Anas platyrhynchos	50	16	11	548	21.27	21.8	62.15	47	39.43	gi|483524523	Serine/threonine-protein phosphatase PP1-beta catalytic subunit, partial [Anas platyrhynchos]	Anas platyrhynchos	52	18	13	0.855067	0.892494	1.34276	0.619441	1.14815	1.19124	0.559505	1.36773	0.870964	1.77011	0.895365	0.639586	1.36773	0.654636	1.22462	1.24738	0.792221	1.36773	0.912011	1.92309	1.05682	0.901747	1.10662	0.954993	1.1695
gi|483514006	655	16	17	46.77	27.13	23	gi|483514006	WW domain-binding protein 4, partial [Anas platyrhynchos]	Anas platyrhynchos	35	28	9	784	16.33	16.56	63.31	32.56	24.55	gi|483514006	WW domain-binding protein 4, partial [Anas platyrhynchos]	Anas platyrhynchos	46	40	8	1.35519	0.607121	1.31826	1.02802	2.03236	0.390841	0.0153215	1.77011	0.188799	0.691831	0.704693	0.120413	1.30617	0.529663	0.92045	0.210863	0.000338819	2.05116	0.0724436	0.432514	1.11686	0.469406	1.18032	0.946237	1.38038
gi|483499914	656	16	16.6	29.94	18.73	12.54	gi|483499914	Nicastrin, partial [Anas platyrhynchos]	Anas platyrhynchos	26	23	8	885	14.79	15.17	27.29	14.31	11.06	gi|483499914	Nicastrin, partial [Anas platyrhynchos]	Anas platyrhynchos	24	21	7	1	0.924321	1.11686	0.895365	1.11686	0.946237	0.236645	1.08643	0.870964	1.02802	1.01859	0.925744	1.10662	0.92045	1.1272	0.963829	0.50831	1.08643	0.887156	1.04713	0.946237	0.354797	1.09648	0.862979	1.03753
gi|483512638	657	15.98	17.81	47.07	23.84	17.17	gi|483512638	Xaa-Pro dipeptidase, partial [Anas platyrhynchos]	Anas platyrhynchos	25	20	9	686	18.36	19.63	53.13	35.35	23.84	gi|483512638	Xaa-Pro dipeptidase, partial [Anas platyrhynchos]	Anas platyrhynchos	32	20	11	1.03753	0.707732	1.15878	0.895365	1.20226	1.05682	0.331201	1.14815	0.92045	1.21339	1.08643	0.410598	1.14815	0.946237	1.24738	1.09648	0.157965	1.14815	0.954993	1.25892	1.21339	0.461211	1.31826	0.92045	2.208
gi|483519073	658	15.97	16.06	63.73	51.96	49.51	gi|483519073	Proteasome subunit alpha type-6, partial [Anas platyrhynchos]	Anas platyrhynchos	53	35	12	802	16.02	16.34	66.67	56.37	51.96	gi|483519073	Proteasome subunit alpha type-6, partial [Anas platyrhynchos]	Anas platyrhynchos	42	27	12	1.03753	0.595699	1.07647	0.963829	1.11686	1.03753	0.489457	1.0666	0.972747	1.10662	1	0.425341	1.0666	0.937562	1.0666	0.990832	0.719823	1.05682	0.937562	1.04713	1.10662	0.60627	1.23595	0.895365	1.41906
gi|483523229	659	15.96	19.69	35.81	9.71	5.864	gi|483523229	Sterile alpha motif domain-containing protein 9-like, partial [Anas platyrhynchos]	Anas platyrhynchos	55	23	11	424	25.01	26.81	40.16	16.02	11.29	gi|483523229	Sterile alpha motif domain-containing protein 9-like, partial [Anas platyrhynchos]	Anas platyrhynchos	67	31	15	0.744732	0.131794	1.41906	0.483059	1.05682	0.711214	0.856639	1.59956	0.49204	1.13763	1.72187	0.989922	1.64437	1.04713	2.42103	1.58489	0.261874	1.38038	1.14815	2.14783	0.972747	0.67408	1.08643	0.895365	1.05682
gi|483512483	660	15.95	17.5	46.25	32.25	22.48	gi|483512483	Actin-related protein 2/3 complex subunit 1A, partial [Anas platyrhynchos]	Anas platyrhynchos	31	21	9	920	14.21	14.9	66.78	40.72	23.13	gi|483512483	Actin-related protein 2/3 complex subunit 1A, partial [Anas platyrhynchos]	Anas platyrhynchos	36	20	8	1.00925	0.238879	1.30617	0.772681	1.33045	1.15878	0.573724	1.31826	0.879022	1.65959	1.39316	0.751926	1.39316	1	2.39883	1.55597	0.176272	1.39316	1.11686	3.7325	0.963829	0.396475	1.07647	0.895365	1.03753
gi|483514160	661	15.92	16.66	47.48	25.42	15.97	gi|483514160	Lipoamide acyltransferase component of branched-chain alpha-keto acid dehydrogenase complex, mitochondrial, partial [Anas platyrhynchos]	Anas platyrhynchos	29	13	8	1068	12.36	13.16	43.07	21.01	14.5	gi|483514160	Lipoamide acyltransferase component of branched-chain alpha-keto acid dehydrogenase complex, mitochondrial, partial [Anas platyrhynchos]	Anas platyrhynchos	33	13	7	1.0666	0.136591	1.11686	0.954993	1.19124	1.00925	0.668621	1.15878	0.870964	1.1695	1.04713	0.451366	1.10662	0.946237	1.15878	0.990832	0.896328	1.11686	0.887156	1.10662	1.05682	0.811075	1.11686	0.946237	1.18032
gi|483501362	662	15.91	16.77	43.75	25.24	23.8	gi|483501362	Ubiquitin-conjugating enzyme E2 variant 3, partial [Anas platyrhynchos]	Anas platyrhynchos	18	11	9	798	16.07	16.34	34.86	22.84	21.39	gi|483501362	Ubiquitin-conjugating enzyme E2 variant 3, partial [Anas platyrhynchos]	Anas platyrhynchos	17	10	8	0.887156	0.256575	1.1272	0.787046	1	0.903649	0.270162	1.13763	0.794328	1.02802	0.981748	0.812904	1.1695	0.83946	1.14815	1.00925	0.785281	1.13763	0.887156	1.14815	0.483059	0.0881477	1.75388	0.149969	0.847227
gi|483517407	663	15.89	16.45	45.14	28.99	23.85	gi|483517407	Eukaryotic translation initiation factor 3 subunit D, partial [Anas platyrhynchos]	Anas platyrhynchos	41	27	9	937	13.92	14.12	39.63	31.01	15.41	gi|483517407	Eukaryotic translation initiation factor 3 subunit D, partial [Anas platyrhynchos]	Anas platyrhynchos	40	30	6	0.809096	0.860908	1.33045	0.586138	1.07647	0.660694	0.412577	1.39316	0.405508	0.92045	1.43219	0.258435	1.36773	1.04713	2.48886	1.15878	0.221868	1.2942	0.895365	1.88799	0.660694	0.197999	1.33045	0.42462	0.879022
gi|483516898	664	15.89	15.9	82	70.67	70.67	gi|483516898	Epidermal differentiation-specific protein, partial [Anas platyrhynchos]	Anas platyrhynchos	113	31	16	701	18.07	18.08	79.33	70.67	70.67	gi|483516898	Epidermal differentiation-specific protein, partial [Anas platyrhynchos]	Anas platyrhynchos	167	64	15	1.7378	0.383679	1.52757	1.13763	3.22107	5.39511	0.0229738	1.95885	2.75423	12.942	1.78649	0.71438	1.44544	1.23595	4.74242	5.49541	0.0451741	1.85353	2.96483	16.7494	3.25087	0.152496	1.33045	2.44343	5.39511
gi|483506699	665	15.87	16.48	58.12	45.45	36.36	gi|483506699	Guanine nucleotide-binding protein subunit beta-4, partial [Anas platyrhynchos]	Anas platyrhynchos	97	58	14	622	19.5	20.86	50.97	39.29	36.04	gi|483506699	Guanine nucleotide-binding protein subunit beta-4, partial [Anas platyrhynchos]	Anas platyrhynchos	78	51	15	3.04789	0.298904	1.97697	1.5417	3.7325	4.48745	0.14846	2.63027	1.70608	5.91562	0.642688	0.973052	1.34276	0.440555	0.862979	0.855067	0.876468	1.20226	0.642688	1.02802	1.58489	0.611958	1.33045	1.19124	2.80543
gi|483522324	666	15.86	16.65	73.21	59.82	55.36	gi|483522324	Protein MRP-126, partial [Anas platyrhynchos]	Anas platyrhynchos	99	35	10	1036	12.8	13.61	57.14	46.43	36.61	gi|483522324	Protein MRP-126, partial [Anas platyrhynchos]	Anas platyrhynchos	132	58	11	3.46737	0.0387437	1.64437	2.10863	7.65597	0.277971	0.0327528	2.26987	0.0816582	0.630957	1.33045	0.411842	1.25892	1.05682	1.70608	0.10666	0.00446308	3.25087	0.0369828	0.346737	3.90841	0.00538931	1.87068	2.0893	7.44732
gi|483520025	667	15.8	16.98	74.49	63.27	53.06	gi|483520025	Rho-related GTP-binding protein RhoC, partial [Anas platyrhynchos]	Anas platyrhynchos	114	74	16	889	14.74	15.19	87.76	66.33	56.12	gi|483520025	Rho-related GTP-binding protein RhoC, partial [Anas platyrhynchos]	Anas platyrhynchos	143	80	14	2.03236	0.497089	1.52757	1.33045	2.93765	0.879022	0.913966	1.1695	0.751623	1.02802	1.83654	0.573204	1.44544	1.27057	2.39883	0.772681	0.987927	1.20226	0.648634	0.928966	1.15878	0.568846	1.18032	0.981748	1.41906
gi|483505307	668	15.79	16.18	65.36	33.66	27.12	gi|483505307	Protein FAM49B, partial [Anas platyrhynchos]	Anas platyrhynchos	21	9	9	830	15.48	16.85	56.21	39.22	31.7	gi|483505307	Protein FAM49B, partial [Anas platyrhynchos]	Anas platyrhynchos	28	8	12	0.597035	0.330371	1.64437	0.212814	0.981748	0.597035	0.244263	1.6293	0.20893	0.972747	0.855067	0.841356	1.58489	0.49204	1.35519	0.847227	0.739649	1.64437	0.487529	1.39316	0.731139	0.297145	1.25892	0.501187	0.92045
gi|483519675	669	15.76	18.09	52.3	18.54	9.847	gi|483519675	DNA replication licensing factor MCM3, partial [Anas platyrhynchos]	Anas platyrhynchos	36	14	8	453	23.88	24.67	43.35	24.68	19.18	gi|483519675	DNA replication licensing factor MCM3, partial [Anas platyrhynchos]	Anas platyrhynchos	46	26	13	0.394457	0.134662	1.69044	0.246604	0.666807	0.972747	0.575069	1.45881	0.679204	1.41906	3.19154	0.0461909	2.1677	1.47231	6.98232	7.51623	0.000762894	2.99226	2.51189	21.677	0.452898	0.00717985	1.52757	0.210863	0.691831
gi|483523698	670	15.75	16.33	45.68	34.05	30.81	gi|483523698	Protein NDRG1, partial [Anas platyrhynchos]	Anas platyrhynchos	43	24	10	778	16.47	16.81	47.84	33.51	24.86	gi|483523698	Protein NDRG1, partial [Anas platyrhynchos]	Anas platyrhynchos	52	32	10	0.724436	0.289833	1.41906	0.469894	1.02802	0.698232	0.222406	1.36773	0.428549	0.954993	0.711214	0.742196	1.41906	0.49204	1.00925	0.691831	0.539645	1.34276	0.42462	0.928966	0.580764	0.182011	1.49969	0.394457	0.870964
gi|483500471	671	15.73	17.53	37.44	12.65	8.803	gi|483500471	Leucine-rich repeat-containing protein 16A, partial [Anas platyrhynchos]	Anas platyrhynchos	36	16	9	768	16.68	17.74	36.15	12.48	8.889	gi|483500471	Leucine-rich repeat-containing protein 16A, partial [Anas platyrhynchos]	Anas platyrhynchos	45	18	9	0.413047	0.0334537	1.85353	0.128233	0.765597	0.758578	0.60431	1.43219	0.515229	1.08643	0.42462	0.00512472	1.7378	0.10666	0.737904	0.744732	0.15297	1.44544	0.461318	1.07647	1.07647	0.404583	1.14815	0.937562	1.24738
gi|483521700	672	15.66	20.08	37.48	13.4	5.27	gi|483521700	Sterile alpha motif domain-containing protein 9-like, partial [Anas platyrhynchos]	Anas platyrhynchos	44	23	8	363	27.76	31.3	44.24	21.01	11.45	gi|483521700	Sterile alpha motif domain-containing protein 9-like, partial [Anas platyrhynchos]	Anas platyrhynchos	74	35	16	0.751623	0.593591	1.35519	0.554626	1.01859	1.2942	0.45525	1.35519	0.954993	2.14783	1.92309	0.0617632	1.67494	1.14815	3.22107	3.37287	0.00119169	2.1677	1.55597	9.12011	0.847227	0.0253774	1.24738	0.679204	1.05682
gi|483499384	673	15.66	17.41	47.04	44.27	37.15	gi|483499384	Voltage-dependent anion-selective channel protein 3, partial [Anas platyrhynchos]	Anas platyrhynchos	46	18	11	1501	8.2	10.72	54.55	32.41	25.3	gi|483499384	Voltage-dependent anion-selective channel protein 3, partial [Anas platyrhynchos]	Anas platyrhynchos	53	16	8	1.33045	0.163397	1.34276	0.990832	1.92309	1.22462	0.515166	1.33045	0.92045	1.72187	1.24738	0.171497	1.33045	0.937562	1.7378	1.14815	0.435208	1.30617	0.879022	1.57036	1.57036	0.526225	1.24738	1.25892	3.28095
gi|483510109	674	15.63	16.41	48.3	37.5	31.25	gi|483510109	Eukaryotic translation initiation factor 3 subunit M, partial [Anas platyrhynchos]	Anas platyrhynchos	26	18	10	815	15.73	16.23	49.43	33.52	28.98	gi|483510109	Eukaryotic translation initiation factor 3 subunit M, partial [Anas platyrhynchos]	Anas platyrhynchos	39	23	10	0.816582	0.304873	1.39316	0.483059	1.13763	1.21339	0.504646	1.41906	0.855067	1.70608	1.65959	0.351822	1.57036	1.05682	2.96483	2.39883	0.0651456	1.83654	1.30617	6.30957	0.912011	0.36436	1.28233	0.698232	1.1695
gi|483508197	675	15.63	16.03	63.07	44.12	33.66	gi|483508197	Suppressor of G2 allele of SKP1-like protein, partial [Anas platyrhynchos]	Anas platyrhynchos	27	16	9	966	13.66	13.84	56.54	38.89	27.78	gi|483508197	Suppressor of G2 allele of SKP1-like protein, partial [Anas platyrhynchos]	Anas platyrhynchos	30	16	10	1.00925	0.457604	1.13763	0.887156	1.14815	1.00925	0.574512	1.1272	0.895365	1.13763	0.972747	0.785397	1.11686	0.870964	1.08643	0.972747	0.638949	1.11686	0.870964	1.08643	1.02802	0.957381	1.10662	0.928966	1.13763
gi|483521352	676	15.62	15.88	55.43	42.39	28.99	gi|483521352	60S ribosomal protein L6, partial [Anas platyrhynchos]	Anas platyrhynchos	68	40	8	594	20.11	20.53	65.94	48.19	39.86	gi|483521352	60S ribosomal protein L6, partial [Anas platyrhynchos]	Anas platyrhynchos	76	45	12	0.613762	0.542126	1.40605	0.359749	0.862979	1.19124	0.265836	1.23595	0.963829	1.47231	1.1272	0.146911	1.23595	0.912011	1.47231	2.33346	0.00227883	1.69044	1.38038	4.36516	0.737904	0.270178	1.27057	0.487529	0.937562
gi|483524790	677	15.6	16.41	38.46	30.36	26.11	gi|483524790	Pantetheinase, partial [Anas platyrhynchos]	Anas platyrhynchos	38	7	14	523	21.77	21.96	42.71	27.13	24.9	gi|483524790	Pantetheinase, partial [Anas platyrhynchos]	Anas platyrhynchos	48	17	14	0.0912011	0.0270211	2.22844	0.0432514	0.203236	0.0630957	0.0438531	2.85759	0.0237684	0.180302	7.51623	0.282338	2.22844	3.37287	17.378	4.74242	0.371044	2.31206	2.05116	17.378	0.172187	0.110528	1.59956	0.10666	0.275423
gi|483507890	678	15.59	18.05	45.64	24.42	21.22	gi|483507890	Protein DEK, partial [Anas platyrhynchos]	Anas platyrhynchos	45	36	13	773	16.52	18.46	52.03	30.52	25	gi|483507890	Protein DEK, partial [Anas platyrhynchos]	Anas platyrhynchos	42	34	12	1.70608	0.174983	1.45881	1.1695	3.19154	0.862979	0.6113	1.25892	0.654636	1.08643	1.15878	0.918684	1.27057	0.912011	1.51356	0.586138	0.0665665	1.43219	0.394457	0.83946	1.83654	0.176019	1.49969	1.22462	5.10505
gi|483523885	679	15.59	15.99	54.2	25.18	20.38	gi|483523885	Tyrosine-protein phosphatase non-receptor type 1, partial [Anas platyrhynchos]	Anas platyrhynchos	18	11	7	968	13.64	13.93	50.84	27.1	23.26	gi|483523885	Tyrosine-protein phosphatase non-receptor type 1, partial [Anas platyrhynchos]	Anas platyrhynchos	36	22	8	0.990832	0.606276	1.39316	0.711214	1.38038	1.1272	0.242311	1.22462	0.92045	1.38038	1.02802	0.962832	1.31826	0.77983	1.35519	1.18032	0.0970385	1.22462	0.963829	1.43219	0.737904	0.0856605	1.28233	0.539511	0.946237
gi|483525028	680	15.55	25.53	38.63	23.66	20.33	gi|483525028	Tyrosine-protein kinase Yes, partial [Anas platyrhynchos]	Anas platyrhynchos	49	4	13	2772	2.79	12.54	39.56	14.97	9.242	gi|483525028	Tyrosine-protein kinase Yes, partial [Anas platyrhynchos]	Anas platyrhynchos	28	4	6	1.18032	0.173259	1.41906	0.831764	1.67494	1.00925	0.384064	1.78649	0.564937	1.80302	1.0666	0.704284	1.6293	0.654636	1.7378	0.903649	0.110963	2.18776	0.413047	1.97697	0.990832	0.892422	1.41906	0.698232	1.40605
gi|483502456	681	15.55	17.7	32.87	11.67	8.792	gi|483502456	Putative global transcription activator SNF2L4, partial [Anas platyrhynchos]	Anas platyrhynchos	39	15	12	629	19.37	20.07	37.63	15.86	9.614	gi|483502456	Putative global transcription activator SNF2L4, partial [Anas platyrhynchos]	Anas platyrhynchos	46	16	12	1.64437	0.162113	1.48594	1.10662	3.40408	1.04713	0.749033	1.44544	0.724436	1.48594	1.95885	0.0295747	1.61436	1.21339	7.58578	1.33045	0.251391	1.49969	0.887156	3.10456	1.45881	0.218678	1.47231	0.990832	2.33346
gi|483513015	682	15.55	16.74	49.73	24.2	18.88	gi|483513015	Type I inositol-1,4,5-trisphosphate 5-phosphatase, partial [Anas platyrhynchos]	Anas platyrhynchos	30	13	8	777	16.48	17.1	50.8	24.2	22.87	gi|483513015	Type I inositol-1,4,5-trisphosphate 5-phosphatase, partial [Anas platyrhynchos]	Anas platyrhynchos	23	14	9	1.10662	0.21616	1.18032	0.937562	1.30617	1	0.848289	1.1695	0.855067	1.1695	1.05682	0.515115	1.14815	0.92045	1.21339	0.946237	0.648889	1.20226	0.787046	1.13763	1.57036	0.0450377	1.33045	1.18032	3.66438
gi|483515724	683	15.55	16.45	61.61	37.05	32.14	gi|483515724	UPF0568 protein C14orf166-like protein, partial [Anas platyrhynchos]	Anas platyrhynchos	24	18	8	689	18.3	19.29	78.57	51.79	45.98	gi|483515724	UPF0568 protein C14orf166-like protein, partial [Anas platyrhynchos]	Anas platyrhynchos	32	28	9	0.937562	0.772692	1.14815	0.816582	1.07647	0.990832	0.59864	1.14815	0.862979	1.13763	0.954993	0.896085	1.13763	0.83946	1.08643	1.00925	0.664757	1.1272	0.895365	1.13763	1.03753	0.25854	1.05682	0.981748	1.09648
gi|483516159	684	15.55	16.43	40.26	17.11	14.08	gi|483516159	Epidermal growth factor receptor kinase substrate 8, partial [Anas platyrhynchos]	Anas platyrhynchos	27	12	10	986	13.39	13.82	34.21	13.68	10.79	gi|483516159	Epidermal growth factor receptor kinase substrate 8, partial [Anas platyrhynchos]	Anas platyrhynchos	33	20	7	0.990832	0.872123	1.25892	0.787046	1.24738	0.928966	0.996735	1.25892	0.737904	1.1695	0.946237	0.643606	1.27057	0.744732	1.20226	0.887156	0.38201	1.18032	0.744732	1.04713	0.954993	0.910394	1.13763	0.83946	1.08643
gi|483513217	685	15.53	18.08	56.94	25	17.13	gi|483513217	COP9 signalosome complex subunit 2, partial [Anas platyrhynchos]	Anas platyrhynchos	32	25	8	618	19.6	21.05	55.56	31.02	24.07	gi|483513217	COP9 signalosome complex subunit 2, partial [Anas platyrhynchos]	Anas platyrhynchos	28	19	11	1	0.921318	1.11686	0.895365	1.11686	0.981748	0.960166	1.14815	0.855067	1.1272	1	0.99113	1.09648	0.912011	1.09648	0.981748	0.872268	1.1272	0.870964	1.10662	0.946237	0.146815	1.10662	0.855067	1.04713
gi|483513070	686	15.5	15.86	30.5	13.19	9.787	gi|483513070	Dolichyl-diphosphooligosaccharide--protein glycosyltransferase subunit STT3A, partial [Anas platyrhynchos]	Anas platyrhynchos	40	33	8	756	17	17.37	39.15	17.87	12.34	gi|483513070	Dolichyl-diphosphooligosaccharide--protein glycosyltransferase subunit STT3A, partial [Anas platyrhynchos]	Anas platyrhynchos	35	32	10	0.619441	0.364766	1.41906	0.452898	0.879022	1.61436	0.0458676	1.34276	1.20226	2.18776	0.436516	0.0888544	1.64437	0.299226	0.717794	1.18032	0.163051	1.25892	0.937562	1.51356	0.83946	0.971412	1.2942	0.586138	1.08643
gi|483507249	687	15.49	19.69	49.93	19.29	13.7	gi|483507249	RUN and FYVE domain-containing protein 1, partial [Anas platyrhynchos]	Anas platyrhynchos	30	10	10	679	18.5	21.08	50.37	20.62	11.34	gi|483507249	RUN and FYVE domain-containing protein 1, partial [Anas platyrhynchos]	Anas platyrhynchos	32	24	8	1.33045	0.367969	1.52757	0.870964	2.208	1.55597	0.0786101	1.49969	1.03753	3.13329	1.01859	0.930184	1.5417	0.660694	1.55597	1.22462	0.447732	1.48594	0.824138	1.92309	1.05682	0.378881	1.08643	0.972747	1.14815
gi|483505673	688	15.47	16.08	52.03	11.59	8.13	gi|483505673	SAFB-like transcription modulator, partial [Anas platyrhynchos]	Anas platyrhynchos	25	13	7	695	18.14	18.39	51.42	12.6	10.47	gi|483505673	SAFB-like transcription modulator, partial [Anas platyrhynchos]	Anas platyrhynchos	18	11	9	0.413047	0.0462065	1.78649	0.0855067	0.737904	0.744732	0.975784	1.51356	0.409261	1.1272	0.461318	0.217233	1.69044	0.180302	0.77983	0.887156	0.95331	1.47231	0.597035	1.30617	0.92045	0.388129	1.18032	0.77983	1.08643
gi|483517081	689	15.46	21.76	47.6	17.86	10.3	gi|483517081	Huntingtin-interacting protein 1-related protein, partial [Anas platyrhynchos]	Anas platyrhynchos	47	7	10	1631	7.28	10.65	42.69	13.25	7.36	gi|483517081	Huntingtin-interacting protein 1-related protein, partial [Anas platyrhynchos]	Anas platyrhynchos	32	5	6	0.831764	0.272567	1.41906	0.586138	1.18032	0.981748	0.931503	1.31826	0.744732	1.2942	0.855067	0.238183	1.31826	0.648634	1.1272	1.00925	0.897464	1.38038	0.731139	1.39316	0.448745	0.0116121	1.52757	0.037325	0.685488
gi|483510294	690	15.45	17.43	29.49	15.99	10.8	gi|483510294	Ankyrin repeat domain-containing protein 44, partial [Anas platyrhynchos]	Anas platyrhynchos	20	7	9	1060	12.43	13.6	24.71	9.657	7.165	gi|483510294	Ankyrin repeat domain-containing protein 44, partial [Anas platyrhynchos]	Anas platyrhynchos	20	12	6	1.00925	0.792468	1.44544	0.698232	1.45881	0.831764	0.113999	1.33045	0.625173	1.10662	1.13763	0.500065	1.38038	0.824138	1.57036	0.937562	0.824689	1.28233	0.731139	1.20226	0.801678	0.816688	1.51356	0.469894	1.21339
gi|483517383	691	15.44	16.09	35.33	25.68	17.95	gi|483517383	Protein unc-84-like protein B [Anas platyrhynchos]	Anas platyrhynchos	29	17	9	704	18.02	18.37	47.49	37.64	26.45	gi|483517383	Protein unc-84-like protein B [Anas platyrhynchos]	Anas platyrhynchos	32	13	11	1.02802	0.517575	1.07647	0.954993	1.10662	1.01859	0.19281	1.08643	0.937562	1.10662	0.972747	0.44494	1.09648	0.887156	1.0666	0.963829	0.8132	1.08643	0.887156	1.04713	2.26987	0.0132912	1.80302	1.25892	5.59758
gi|483520272	692	15.44	15.63	54.24	41.1	34.75	gi|483520272	Aspartate aminotransferase, cytoplasmic, partial [Anas platyrhynchos]	Anas platyrhynchos	27	22	10	705	18.02	18.34	49.58	46.61	41.95	gi|483520272	Aspartate aminotransferase, cytoplasmic, partial [Anas platyrhynchos]	Anas platyrhynchos	30	27	11	0.903649	0.446209	1.21339	0.717794	1.09648	0.831764	0.266315	1.21339	0.648634	1.00925	0.954993	0.720375	1.25892	0.751623	1.20226	0.887156	0.46639	1.20226	0.704693	1.0666	0.912011	0.90087	1.21339	0.691831	1.10662
gi|483525356	693	15.42	17.3	36.89	15.64	6.51	gi|483525356	Cell division cycle and apoptosis regulator protein 1, partial [Anas platyrhynchos]	Anas platyrhynchos	44	24	7	645	19.15	21.34	36.98	14.56	9.222	gi|483525356	Cell division cycle and apoptosis regulator protein 1, partial [Anas platyrhynchos]	Anas platyrhynchos	41	20	11	1.01859	0.658668	1.10662	0.92045	1.1272	0.990832	0.464553	1.09648	0.903649	1.08643	1	0.990297	1.13763	0.879022	1.13763	0.963829	0.822403	1.09648	0.879022	1.05682	1	0.715313	1.0666	0.937562	1.0666
gi|483516721	694	15.4	15.87	34.18	17.86	15.31	gi|483516721	Guanylate cyclase soluble subunit beta-1, partial [Anas platyrhynchos]	Anas platyrhynchos	10	7	8	715	17.82	18.59	37.59	25.17	15.82	gi|483516721	Guanylate cyclase soluble subunit beta-1, partial [Anas platyrhynchos]	Anas platyrhynchos	23	16	8	1.22462	0.333336	1.87068	0.654636	2.72898	0.57544	0.386899	2.03236	0.255859	1.1695	0.660694	0.847931	1.95885	0.334195	1.2942	0.310456	0.0298671	2.37684	0.0937562	0.737904	0.744732	0.531595	1.49969	0.413047	1.11686
gi|483517484	695	15.4	15.8	28.93	8.371	4.719	gi|483517484	Cation-independent mannose-6-phosphate receptor, partial [Anas platyrhynchos]	Anas platyrhynchos	45	19	10	533	21.61	21.77	29.67	10.83	7.099	gi|483517484	Cation-independent mannose-6-phosphate receptor, partial [Anas platyrhynchos]	Anas platyrhynchos	46	19	14	0.954993	0.273099	1.13763	0.83946	1.08643	0.92045	0.160383	1.09648	0.83946	1.00925	0.990832	0.68046	1.14815	0.862979	1.13763	0.954993	0.517858	1.09648	0.870964	1.04713	0.912011	0.0452821	1.11686	0.816582	1.01859
gi|483503971	696	15.39	16.01	39.6	34.68	28.61	gi|483503971	Protein TFG, partial [Anas platyrhynchos]	Anas platyrhynchos	41	21	7	631	19.33	19.97	36.71	29.77	29.77	gi|483503971	Protein TFG, partial [Anas platyrhynchos]	Anas platyrhynchos	39	22	12	0.963829	0.571911	1.08643	0.887156	1.04713	0.963829	0.721469	1.09648	0.879022	1.05682	0.981748	0.824615	1.11686	0.879022	1.09648	0.981748	0.539676	1.08643	0.903649	1.0666	0.972747	0.655625	1.05682	0.92045	1.02802
gi|483511481	697	15.35	16.7	26.7	10.9	8.454	gi|483511481	Ubiquitin carboxyl-terminal hydrolase 4, partial [Anas platyrhynchos]	Anas platyrhynchos	21	17	7	713	17.85	21.21	34.04	14.46	12.46	gi|483511481	Ubiquitin carboxyl-terminal hydrolase 4, partial [Anas platyrhynchos]	Anas platyrhynchos	28	21	10	0.972747	0.702314	1.11686	0.870964	1.08643	0.990832	0.57307	1.09648	0.903649	1.08643	0.972747	0.123404	1.15878	0.83946	1.1272	0.990832	0.55272	1.13763	0.870964	1.1272	0.972747	0.851048	1.08643	0.895365	1.05682
gi|483503144	698	15.33	18.9	31.59	13.5	7.805	gi|483503144	Nardilysin, partial [Anas platyrhynchos]	Anas platyrhynchos	36	19	8	849	15.18	17.7	31.22	15.34	10.1	gi|483503144	Nardilysin, partial [Anas platyrhynchos]	Anas platyrhynchos	37	23	10	0.903649	0.0811586	1.20226	0.751623	1.08643	0.928966	0.369621	1.13763	0.816582	1.05682	0.981748	0.807172	1.21339	0.809096	1.19124	1.00925	0.291779	1.13763	0.887156	1.14815	0.698232	0.610531	1.40605	0.394457	0.981748
gi|483502507	699	15.32	17.12	33.77	15.9	11.04	gi|483502507	RNA-binding protein 5, partial [Anas platyrhynchos]	Anas platyrhynchos	23	16	8	517	21.88	22.83	37.98	21.68	15.9	gi|483502507	RNA-binding protein 5, partial [Anas platyrhynchos]	Anas platyrhynchos	38	29	11	0.928966	0.811414	1.1272	0.816582	1.04713	1.02802	0.295317	1.1695	0.879022	1.21339	0.946237	0.810392	1.14815	0.816582	1.08643	1.04713	0.176827	1.14815	0.912011	1.21339	1.08643	0.579629	1.27057	0.855067	1.8197
gi|483525046	700	15.26	18.7	37.42	11.39	6.89	gi|483525046	EMILIN-2, partial [Anas platyrhynchos]	Anas platyrhynchos	40	17	8	581	20.34	22.16	33.97	15.6	10.24	gi|483525046	EMILIN-2, partial [Anas platyrhynchos]	Anas platyrhynchos	47	19	10	0.981748	0.732733	1.13763	0.862979	1.11686	1.02802	0.911668	1.10662	0.928966	1.13763	0.972747	0.847346	1.15878	0.83946	1.1272	1.01859	0.794555	1.1272	0.903649	1.14815	1.11686	0.880293	1.35519	0.824138	1.77011
gi|483524557	701	15.26	18.23	30.9	9.043	5.652	gi|483524557	Intron-binding protein aquarius, partial [Anas platyrhynchos]	Anas platyrhynchos	28	12	9	1008	13.11	13.89	29.77	14.69	5.652	gi|483524557	Intron-binding protein aquarius, partial [Anas platyrhynchos]	Anas platyrhynchos	47	16	8	0.474242	0.0912218	1.78649	0.151356	0.847227	0.717794	0.402264	1.47231	0.405508	1.05682	0.847227	0.83234	1.5417	0.501187	1.30617	1.36773	0.229552	1.51356	0.903649	2.24905	0.954993	0.706965	1.08643	0.879022	1.03753
gi|483517425	702	15.25	15.84	70.27	50.68	31.08	gi|483517425	3-mercaptopyruvate sulfurtransferase, partial [Anas platyrhynchos]	Anas platyrhynchos	52	32	8	816	15.72	16.02	63.51	48.99	36.82	gi|483517425	3-mercaptopyruvate sulfurtransferase, partial [Anas platyrhynchos]	Anas platyrhynchos	54	30	10	0.724436	0.597738	1.31826	0.544503	0.954993	0.37325	0.0212287	1.70608	0.130617	0.636796	0.691831	0.212178	1.35519	0.496592	0.937562	0.359749	0.00203761	1.75388	0.121339	0.630957	0.870964	0.4974	1.25892	0.666807	1.09648
gi|483507526	703	15.23	16.23	34.48	16.07	12.01	gi|483507526	Calpain-5, partial [Anas platyrhynchos]	Anas platyrhynchos	28	25	8	1119	11.92	12.49	33.54	14.04	9.516	gi|483507526	Calpain-5, partial [Anas platyrhynchos]	Anas platyrhynchos	30	29	6	1	0.248091	1.13763	0.879022	1.13763	0.895365	0.357967	1.14815	0.77983	1.02802	1.04713	0.739341	1.11686	0.937562	1.1695	0.937562	0.896639	1.13763	0.824138	1.0666	1.00925	0.0231031	1.1272	0.895365	1.13763
gi|483511433	704	15.23	15.88	36.25	22.4	19.14	gi|483511433	hypothetical protein Anapl_07735, partial [Anas platyrhynchos]	Anas platyrhynchos	19	13	9	571	20.81	21.11	42.16	26.88	24.03	gi|483511433	hypothetical protein Anapl_07735, partial [Anas platyrhynchos]	Anas platyrhynchos	23	18	11	1.05682	0.484843	1.23595	0.855067	1.30617	0.895365	0.37314	1.19124	0.751623	1.0666	1.01859	0.764739	1.20226	0.847227	1.22462	0.862979	0.19457	1.21339	0.711214	1.04713	1	0.858377	1.07647	0.928966	1.07647
gi|483504898	705	15.22	17.53	46.37	18.52	8.29	gi|483504898	Cullin-5, partial [Anas platyrhynchos]	Anas platyrhynchos	40	23	6	446	24.25	27.15	45.34	23.19	16.19	gi|483504898	Cullin-5, partial [Anas platyrhynchos]	Anas platyrhynchos	45	20	12	0.554626	0.25539	1.61436	0.30479	0.895365	1.27057	0.413615	1.36773	0.928966	1.77011	0.801678	0.250469	1.33045	0.559758	1.0666	1.7378	0.428428	1.6293	1.0666	3.22107	0.990832	0.764674	1.07647	0.92045	1.0666
gi|483518653	706	15.2	15.31	50	37.31	30	gi|483518653	Aflatoxin B1 aldehyde reductase member 2, partial [Anas platyrhynchos]	Anas platyrhynchos	35	24	10	967	13.65	13.72	57.31	33.46	30	gi|483518653	Aflatoxin B1 aldehyde reductase member 2, partial [Anas platyrhynchos]	Anas platyrhynchos	23	19	7	0.972747	0.765125	1.10662	0.879022	1.07647	0.981748	0.300022	1.09648	0.895365	1.07647	0.92045	0.874722	1.11686	0.824138	1.02802	0.937562	0.488862	1.09648	0.855067	1.02802	0.744732	0.612426	1.35519	0.465586	1.00925
gi|483507327	707	15.19	15.75	67.2	65.61	39.68	gi|483507327	Protein DJ-1, partial [Anas platyrhynchos]	Anas platyrhynchos	78	42	10	473	23.18	24.62	76.72	76.19	60.85	gi|483507327	Protein DJ-1, partial [Anas platyrhynchos]	Anas platyrhynchos	86	41	15	1.03753	0.0372289	1.08643	0.954993	1.1272	1.02802	0.149767	1.08643	0.946237	1.11686	1.04713	0.0546806	1.07647	0.972747	1.1272	1.03753	0.214916	1.07647	0.963829	1.11686	1.44544	0.135748	1.36773	1.05682	2.58226
gi|483499926	708	15.18	17.69	36.54	15.63	8.418	gi|483499926	Myosin-If, partial [Anas platyrhynchos]	Anas platyrhynchos	36	14	11	359	27.86	31.93	44.96	21.74	16	gi|483499926	Myosin-If, partial [Anas platyrhynchos]	Anas platyrhynchos	57	25	17	1.61436	0.0178133	1.47231	1.09648	2.37684	1.70608	0.0855215	1.59956	1.0666	3.46737	2.33346	0.0179298	1.70608	1.36773	4.87529	2.24905	0.02107	1.77011	1.27057	8.01678	1.23595	0.363893	1.2942	0.954993	1.75388
gi|483496305	709	15.18	15.66	51.44	40.8	32.76	gi|483496305	Talin-1 [Anas platyrhynchos]	Anas platyrhynchos	311	36	20	805	15.97	16.92	49.71	41.38	32.76	gi|483496305	Talin-1 [Anas platyrhynchos]	Anas platyrhynchos	374	56	23	2.37684	0.287784	1.88799	1.25892	3.7325	2.0893	0.243385	1.64437	1.27057	3.31131	0.642688	0.509229	1.34276	0.457088	0.862979	0.580764	0.585284	1.48594	0.413047	0.862979	0.751623	0.820374	1.25892	0.465586	0.946237
gi|483515910	710	15.16	15.82	45.25	18.2	11.76	gi|483515910	Afadin [Anas platyrhynchos]	Anas platyrhynchos	22	15	7	1022	13	14.06	37.04	18.84	12.24	gi|483515910	Afadin [Anas platyrhynchos]	Anas platyrhynchos	24	18	8	1.1272	0.234992	1.22462	0.92045	1.38038	1	0.877516	1.14815	0.870964	1.14815	1.0666	0.268178	1.22462	0.870964	1.30617	0.946237	0.962825	1.15878	0.816582	1.09648	0.92045	0.403448	1.36773	0.660694	1.25892
gi|483510048	711	15.16	15.43	57	42.35	39.09	gi|483510048	3-hydroxyisobutyrate dehydrogenase, mitochondrial, partial [Anas platyrhynchos]	Anas platyrhynchos	21	17	9	734	17.42	18.58	63.84	45.28	43.32	gi|483510048	3-hydroxyisobutyrate dehydrogenase, mitochondrial, partial [Anas platyrhynchos]	Anas platyrhynchos	26	20	10	1.10662	0.257823	1.13763	0.972747	1.25892	1.0666	0.406777	1.14815	0.928966	1.22462	1.07647	0.655215	1.14815	0.937562	1.23595	1.03753	0.823066	1.13763	0.912011	1.19124	0.895365	0.987654	1.2942	0.625173	1.15878
gi|483515894	712	15.14	15.66	45.69	28.45	20.69	gi|483515894	Glutamyl-tRNA(Gln) amidotransferase subunit A, partial [Anas platyrhynchos]	Anas platyrhynchos	18	12	8	665	18.72	19.52	54.09	36.42	30.6	gi|483515894	Glutamyl-tRNA(Gln) amidotransferase subunit A, partial [Anas platyrhynchos]	Anas platyrhynchos	35	24	11	1.45881	0.151156	1.5417	0.946237	3.19154	1.94089	0.0275804	1.57036	1.23595	6.54636	0.937562	0.999193	1.44544	0.630957	1.35519	1.30617	0.384004	1.41906	0.92045	2.05116	1.01859	0.882442	1.11686	0.912011	1.13763
gi|483512144	713	15.1	16.83	26.47	8.279	5.392	gi|483512144	Proteasome-associated protein ECM29-like protein, partial [Anas platyrhynchos]	Anas platyrhynchos	58	12	9	694	18.16	19.42	28.21	12.15	5.828	gi|483512144	Proteasome-associated protein ECM29-like protein, partial [Anas platyrhynchos]	Anas platyrhynchos	51	19	9	1.36773	0.637334	1.58489	0.862979	2.42103	0.559758	0.0323504	1.65959	0.172187	0.928966	1.72187	0.347106	1.78649	0.963829	3.83707	0.711214	0.276199	1.55597	0.231207	1.10662	2.18776	0.00353198	1.65959	1.31826	4.69894
gi|483520217	714	15.09	16.3	54.62	36.13	31.37	gi|483520217	COP9 signalosome complex subunit 4, partial [Anas platyrhynchos]	Anas platyrhynchos	41	16	9	602	19.94	21.08	57.98	40.9	36.13	gi|483520217	COP9 signalosome complex subunit 4, partial [Anas platyrhynchos]	Anas platyrhynchos	36	29	10	0.981748	0.91241	1.15878	0.847227	1.13763	0.912011	0.676484	1.1695	0.77983	1.0666	1	0.675498	1.23595	0.809096	1.23595	0.92045	0.918898	1.21339	0.758578	1.11686	0.990832	0.680538	1.07647	0.92045	1.0666
gi|483516000	715	15.08	15.94	77.61	64.93	59.7	gi|483516000	Peptidyl-prolyl cis-trans isomerase B, partial [Anas platyrhynchos]	Anas platyrhynchos	124	45	17	569	20.9	20.94	94.78	61.94	57.46	gi|483516000	Peptidyl-prolyl cis-trans isomerase B, partial [Anas platyrhynchos]	Anas platyrhynchos	127	53	20	0.554626	0.0909322	1.35519	0.283139	0.751623	0.92045	0.872764	1.19124	0.765597	1.09648	0.862979	0.751972	1.21339	0.704693	1.04713	1.45881	0.196198	1.2942	1.1272	2.42103	0.519996	0.167978	1.38038	0.325087	0.717794
gi|483511517	716	15.06	15.09	65.79	53.95	50	gi|483511517	Proteasome subunit alpha type-3, partial [Anas platyrhynchos]	Anas platyrhynchos	56	41	10	751	17.06	17.34	66.45	54.61	50	gi|483511517	Proteasome subunit alpha type-3, partial [Anas platyrhynchos]	Anas platyrhynchos	51	40	12	0.679204	0.351223	1.40605	0.524808	0.954993	0.679204	0.558524	1.38038	0.461318	0.937562	1.18032	0.896426	1.24738	0.946237	1.72187	1.1695	0.812555	1.23595	0.946237	1.59956	0.879022	0.488143	1.20226	0.717794	1.05682
gi|483498754	717	15.05	17.37	49.26	37.09	29.97	gi|483498754	LIM and senescent cell antigen-like-containing domain protein 2, partial [Anas platyrhynchos]	Anas platyrhynchos	32	22	11	961	13.71	14.73	51.34	34.12	27.3	gi|483498754	LIM and senescent cell antigen-like-containing domain protein 2, partial [Anas platyrhynchos]	Anas platyrhynchos	21	16	11	1.0666	0.20053	1.13763	0.937562	1.21339	1.09648	0.143787	1.1272	0.972747	1.24738	1.02802	0.564943	1.14815	0.895365	1.18032	1.05682	0.433826	1.11686	0.946237	1.18032	1.36773	0.315141	1.43219	0.954993	4.16869
gi|483519286	718	15.04	16.22	38.54	20.43	14.55	gi|483519286	Gamma-adducin, partial [Anas platyrhynchos]	Anas platyrhynchos	52	26	8	536	21.55	22.37	39.16	22.76	19.2	gi|483519286	Gamma-adducin, partial [Anas platyrhynchos]	Anas platyrhynchos	55	33	11	1.05682	0.446561	1.09648	0.963829	1.15878	1.01859	0.156944	1.08643	0.937562	1.10662	1.05682	0.490212	1.11686	0.946237	1.18032	1.01859	0.140636	1.09648	0.928966	1.11686	1.92309	0.249189	1.51356	1.27057	5.7544
gi|483519230	719	15.04	15.06	68.23	59.38	53.65	gi|483519230	Cell division control protein 42-like protein, partial [Anas platyrhynchos]	Anas platyrhynchos	77	51	10	750	17.13	17.17	66.15	56.25	50.52	gi|483519230	Cell division control protein 42-like protein, partial [Anas platyrhynchos]	Anas platyrhynchos	83	60	11	2.05116	0.0632498	1.49969	1.36773	4.28548	2.208	0.253238	1.64437	1.34276	5.34564	1.87068	0.0198394	1.49969	1.24738	3.10456	1.99526	0.0700426	1.64437	1.21339	3.66438	2.24905	0.864122	1.78649	1.25892	2.85759
gi|483517712	720	15.02	15.62	36.94	22.45	20.22	gi|483517712	Calcium/calmodulin-dependent protein kinase type II beta chain, partial [Anas platyrhynchos]	Anas platyrhynchos	50	21	12	794	16.15	17.99	34.87	24.84	20.38	gi|483517712	Calcium/calmodulin-dependent protein kinase type II beta chain, partial [Anas platyrhynchos]	Anas platyrhynchos	39	18	15	1.67494	0.15909	1.59956	1.04713	3.83707	1.0666	0.96451	1.34276	0.794328	1.44544	0.77983	0.471175	1.31826	0.586138	1.02802	0.47863	0.0521356	1.61436	0.229087	0.772681	1.24738	0.0473966	1.28233	0.972747	1.70608
gi|483524098	721	15	21.21	47.84	13.83	6.26	gi|483524098	Envoplakin, partial [Anas platyrhynchos]	Anas platyrhynchos	51	14	8	439	24.42	26.34	39.57	16.23	11.21	gi|483524098	Envoplakin, partial [Anas platyrhynchos]	Anas platyrhynchos	97	24	13	0.870964	0.458855	1.18032	0.737904	1.02802	0.887156	0.233768	1.11686	0.794328	0.990832	0.928966	0.836833	1.19124	0.772681	1.10662	0.946237	0.961979	1.13763	0.831764	1.07647	0.564937	0.128171	1.48594	0.322107	0.83946
gi|483506202	722	14.99	16.32	31.77	9.257	5.257	gi|483506202	Tyrosine-protein kinase SgK269, partial [Anas platyrhynchos]	Anas platyrhynchos	39	16	9	1204	10.9	11.35	27.37	6.4	4.457	gi|483506202	Tyrosine-protein kinase SgK269, partial [Anas platyrhynchos]	Anas platyrhynchos	33	14	7	1.20226	0.446705	1.43219	0.83946	1.88799	0.586138	0.188726	1.58489	0.170608	0.928966	1.36773	0.315124	1.49969	0.912011	2.67917	0.679204	0.25545	1.48594	0.263027	1.00925	0.77983	0.660527	1.47231	0.448745	1.14815
gi|483519600	723	14.98	15.77	90	79.29	71.43	gi|483519600	Ubiquitin-conjugating enzyme E2 variant 1, partial [Anas platyrhynchos]	Anas platyrhynchos	48	13	13	2185	4.6	12.5	85.71	67.14	59.29	gi|483519600	Ubiquitin-conjugating enzyme E2 variant 1, partial [Anas platyrhynchos]	Anas platyrhynchos	66	7	13	1.67494	0.304037	1.41906	1.18032	5.91562	1.03753	0.994798	1.40605	0.737904	1.78649	1.41906	0.421983	1.44544	0.981748	3.16228	0.847227	0.795148	1.41906	0.559758	1.20226	1.10662	0.507849	1.13763	0.972747	1.25892
gi|483511442	724	14.94	15.31	36.44	23.89	20.65	gi|483511442	Pleiotropic regulator 1, partial [Anas platyrhynchos]	Anas platyrhynchos	14	11	8	1397	9.07	9.64	35.22	20.45	12.96	gi|483511442	Pleiotropic regulator 1, partial [Anas platyrhynchos]	Anas platyrhynchos	15	10	5	1.33045	0.982502	1.7378	0.765597	2.65461	3.22107	0.0778534	2.24905	1.43219	12.1339	0.608135	0.279867	1.61436	0.283139	0.981748	1.59956	0.189447	1.52757	1.04713	2.88403	1.01859	0.854853	1.11686	0.912011	1.13763
gi|483499825	725	14.91	15.06	69.9	35.44	33.5	gi|483499825	60S ribosomal protein L15, partial [Anas platyrhynchos]	Anas platyrhynchos	58	37	10	1182	11.14	11.24	61.65	29.61	29.13	gi|483499825	60S ribosomal protein L15, partial [Anas platyrhynchos]	Anas platyrhynchos	47	32	9	0.136773	0.000305674	2.60615	0.0405509	0.356451	1.47231	0.055396	1.25892	1.1695	1.85353	0.260615	0.0203754	2.1677	0.109648	0.564937	2.91072	0.00216495	1.48594	1.95885	5.05825	0.496592	0.0706141	1.48594	0.11695	0.737904
gi|483502312	726	14.87	15.42	50.27	32.71	28.19	gi|483502312	Dolichyl-diphosphooligosaccharide--protein glycosyltransferase 48 kDa subunit, partial [Anas platyrhynchos]	Anas platyrhynchos	49	32	11	899	14.55	15.2	37.77	30.32	21.54	gi|483502312	Dolichyl-diphosphooligosaccharide--protein glycosyltransferase 48 kDa subunit, partial [Anas platyrhynchos]	Anas platyrhynchos	46	36	9	0.448745	0.0872263	1.75388	0.229087	0.787046	1.19124	0.259626	1.25892	0.946237	1.57036	0.625173	0.264239	1.43219	0.293765	0.895365	1.6293	0.190559	1.44544	1.1272	2.26987	0.744732	0.600752	1.22462	0.398107	0.912011
gi|483502700	727	14.87	14.97	60.73	38.36	38.36	gi|483502700	Delta-aminolevulinic acid dehydratase, partial [Anas platyrhynchos]	Anas platyrhynchos	52	33	9	811	15.76	16.03	68.04	52.97	42.92	gi|483502700	Delta-aminolevulinic acid dehydratase, partial [Anas platyrhynchos]	Anas platyrhynchos	63	47	9	1.05682	0.970647	1.20226	0.879022	1.2942	0.288403	0.00344039	1.8197	0.0387258	0.524808	1.01859	0.901913	1.23595	0.824138	1.27057	0.272898	0.00308483	1.85353	0.0413047	0.505825	1.01859	0.376068	1.19124	0.855067	1.22462
gi|483521773	728	14.83	20.78	84.09	62.88	58.33	gi|483521773	Histone H2A-IV, partial [Anas platyrhynchos]	Anas platyrhynchos	297	75	17	N/A	N/A	N/A	N/A	N/A	N/A	N/A	N/A	N/A	N/A	N/A	N/A	1.13763	0.87628	1.1695	0.972747	1.34276	0.428549	0.904364	1.67494	0.177011	0.717794	0.613762	0.547852	1.27057	0.461318	0.77983	0.237684	0.5659	1.97697	0.0847227	0.469894	N/A	N/A	N/A	N/A	N/A
gi|483502705	729	14.83	17.83	46.88	16.43	11.06	gi|483502705	FK506-binding protein 15, partial [Anas platyrhynchos]	Anas platyrhynchos	43	16	10	404	25.79	27.12	33.84	19.06	14.02	gi|483502705	FK506-binding protein 15, partial [Anas platyrhynchos]	Anas platyrhynchos	40	15	11	1.10662	0.0916886	1.15878	0.954993	1.28233	1.05682	0.239089	1.11686	0.946237	1.1695	1.01859	0.668109	1.1695	0.870964	1.19124	0.972747	0.858366	1.1695	0.831764	1.13763	3.43558	0.00288559	2.42103	1.41906	14.9969
gi|483281321	730	14.83	15.47	89.05	67.88	63.5	gi|483281321	60S acidic ribosomal protein P0, partial [Anas platyrhynchos]	Anas platyrhynchos	63	47	11	1017	13.04	13.49	84.67	63.5	58.39	gi|483281321	60S acidic ribosomal protein P0, partial [Anas platyrhynchos]	Anas platyrhynchos	64	33	11	1.15878	0.287881	1.21339	0.954993	1.55597	1.11686	0.57964	1.22462	0.912011	1.6293	1.58489	0.226892	1.34276	1.18032	4.2462	1.49969	0.472983	1.33045	1.1272	3.94457	0.751623	0.31372	1.21339	0.544503	0.912011
gi|483506064	731	14.8	15.61	41.41	19.06	13.12	gi|483506064	Pre-mRNA-processing factor 39, partial [Anas platyrhynchos]	Anas platyrhynchos	29	15	7	471	23.27	24.14	38.12	23.59	19.84	gi|483506064	Pre-mRNA-processing factor 39, partial [Anas platyrhynchos]	Anas platyrhynchos	33	21	13	1.31826	0.436886	1.43219	0.92045	2.0893	0.672977	0.317535	1.52757	0.340408	1.02802	1.20226	0.602494	1.41906	0.847227	1.77011	0.625173	0.10857	1.5417	0.263027	0.963829	0.981748	0.950252	1.07647	0.912011	1.05682
gi|483524916	732	14.79	24.06	41.63	19.98	13.88	gi|483524916	Coatomer subunit gamma-2, partial [Anas platyrhynchos]	Anas platyrhynchos	45	22	10	534	21.59	33.23	42.22	26.32	22.85	gi|483524916	Coatomer subunit gamma-2, partial [Anas platyrhynchos]	Anas platyrhynchos	46	27	18	0.855067	0.305238	1.23595	0.564937	1.05682	0.772681	0.669097	1.35519	0.452898	1.04713	1.48594	0.420662	1.49969	0.990832	3.37287	1.38038	0.228262	1.44544	0.954993	2.72898	0.597035	0.585101	1.55597	0.413047	0.928966
gi|483524639	733	14.79	15.35	66.67	44.23	40.38	gi|483524639	60S ribosomal protein L24, partial [Anas platyrhynchos]	Anas platyrhynchos	74	57	8	833	15.47	16.2	60.26	48.72	41.03	gi|483524639	60S ribosomal protein L24, partial [Anas platyrhynchos]	Anas platyrhynchos	77	55	10	0.816582	0.82321	1.22462	0.648634	1	1.14815	0.3793	1.18032	0.972747	1.36773	1.64437	0.0109415	1.41906	1.15878	3.37287	2.31206	0.00344687	1.64437	1.40605	6.0256	0.912011	0.538348	1.1695	0.758578	1.0666
gi|483506859	734	14.77	15.67	57.28	32.69	24.6	gi|483506859	Phosphate carrier protein, mitochondrial, partial [Anas platyrhynchos]	Anas platyrhynchos	104	61	10	725	17.61	17.94	49.19	33.33	29.77	gi|483506859	Phosphate carrier protein, mitochondrial, partial [Anas platyrhynchos]	Anas platyrhynchos	122	70	11	0.744732	0.394221	1.31826	0.597035	0.981748	2.01372	0.191351	1.57036	1.28233	2.88403	0.704693	0.934256	1.31826	0.570164	0.928966	1.88799	0.0559915	1.5417	1.22462	2.93765	0.912011	0.290652	1.14815	0.787046	1.04713
gi|483506598	735	14.75	17.51	38.92	20.86	15.27	gi|483506598	RAC-alpha serine/threonine-protein kinase, partial [Anas platyrhynchos]	Anas platyrhynchos	19	12	8	859	15.08	16.16	46.24	24.52	13.55	gi|483506598	RAC-alpha serine/threonine-protein kinase, partial [Anas platyrhynchos]	Anas platyrhynchos	16	13	7	1.03753	0.326451	1.19124	0.870964	1.23595	0.963829	0.999681	1.20226	0.801678	1.15878	1	0.548747	1.20226	0.831764	1.20226	0.937562	0.687042	1.20226	0.77983	1.1272	0.903649	0.379053	1.1272	0.801678	1.01859
gi|483493793	736	14.74	15.21	68.23	51.56	44.79	gi|483493793	60S ribosomal protein L9, partial [Anas platyrhynchos]	Anas platyrhynchos	56	48	9	668	18.7	19.35	73.96	60.42	53.13	gi|483493793	60S ribosomal protein L9, partial [Anas platyrhynchos]	Anas platyrhynchos	63	48	11	0.648634	0.322319	1.35519	0.413047	0.879022	1.23595	0.595889	1.24738	0.990832	1.55597	0.946237	0.493396	1.2942	0.77983	1.22462	1.7378	0.0353744	1.39316	1.24738	2.99226	0.794328	0.177128	1.19124	0.619441	0.946237
gi|483519752	737	14.69	16.84	44.32	29.32	17.73	gi|483519752	Rho GTPase-activating protein 1, partial [Anas platyrhynchos]	Anas platyrhynchos	34	24	7	630	19.33	20.55	48.64	30.45	21.36	gi|483519752	Rho GTPase-activating protein 1, partial [Anas platyrhynchos]	Anas platyrhynchos	41	38	11	1.67494	0.115002	1.49969	1.11686	2.83139	1.5417	0.125406	1.47231	1.04713	2.55859	1.94089	0.542581	1.6293	1.19124	3.56451	1.78649	0.61439	1.59956	1.11686	2.93765	1	0.897383	1.05682	0.946237	1.05682
gi|483524145	738	14.64	15.4	53.17	33.33	28.97	gi|483524145	Coproporphyrinogen III oxidase, mitochondrial, partial [Anas platyrhynchos]	Anas platyrhynchos	25	21	7	1236	10.6	10.85	53.17	33.33	26.98	gi|483524145	Coproporphyrinogen III oxidase, mitochondrial, partial [Anas platyrhynchos]	Anas platyrhynchos	35	25	6	0.469894	0.149024	1.64437	0.277971	0.772681	0.648634	0.565847	1.38038	0.465586	0.895365	1.11686	0.757509	1.34276	0.831764	1.48594	1.61436	0.130603	1.59956	1.00925	2.48886	1	0.72754	1.07647	0.928966	1.07647
gi|483497288	739	14.61	19.78	55.04	30.47	22.36	gi|483497288	26S protease regulatory subunit 4, partial [Anas platyrhynchos]	Anas platyrhynchos	50	31	12	493	22.54	26.95	69.53	47.67	32.43	gi|483497288	26S protease regulatory subunit 4, partial [Anas platyrhynchos]	Anas platyrhynchos	93	59	15	0.879022	0.614254	1.24738	0.685488	1.09648	0.77983	0.260632	1.30617	0.428549	1.01859	1.49969	0.0572096	1.36773	1.09648	4.2462	1.35519	0.190088	1.33045	1.01859	2.77971	0.903649	0.393352	1.1695	0.758578	1.05682
gi|483501641	740	14.61	14.75	52.33	34.05	29.39	gi|483501641	Four and a half LIM domains protein 3, partial [Anas platyrhynchos]	Anas platyrhynchos	20	19	8	1385	9.15	9.21	33.33	21.51	16.13	gi|483501641	Four and a half LIM domains protein 3, partial [Anas platyrhynchos]	Anas platyrhynchos	28	22	5	1.45881	0.272837	1.44544	1.00925	2.63027	1.10662	0.999027	1.35519	0.816582	1.59956	1.5417	0.087293	1.40605	1.09648	3.7325	1.1695	0.368714	1.35519	0.862979	1.72187	0.580764	0.235259	1.49969	0.349945	0.870964
gi|483500906	741	14.55	14.94	45.39	25.35	20.28	gi|483500906	Vacuolar protein sorting-associating protein 4B, partial [Anas platyrhynchos]	Anas platyrhynchos	35	28	9	624	19.48	20.14	54.15	33.87	23.5	gi|483500906	Vacuolar protein sorting-associating protein 4B, partial [Anas platyrhynchos]	Anas platyrhynchos	50	31	11	1.1272	0.793157	1.25892	0.895365	1.41906	1.1695	0.63754	1.23595	0.946237	1.55597	1.30617	0.177129	1.31826	0.990832	1.97697	1.33045	0.134143	1.30617	1.01859	2.46604	0.691831	0.021718	1.28233	0.448745	0.887156
gi|483509994	742	14.54	15.22	73.49	56.63	42.17	gi|483509994	Prefoldin subunit 3, partial [Anas platyrhynchos]	Anas platyrhynchos	23	17	7	809	15.82	17.37	79.52	54.82	51.81	gi|483509994	Prefoldin subunit 3, partial [Anas platyrhynchos]	Anas platyrhynchos	35	30	10	0.990832	0.836815	1.1272	0.879022	1.11686	0.963829	0.511186	1.09648	0.879022	1.05682	0.954993	0.867114	1.11686	0.855067	1.0666	0.928966	0.464912	1.08643	0.855067	1.00925	0.937562	0.431764	1.27057	0.744732	1.19124
gi|483516786	743	14.53	15.02	28.48	14.04	11.1	gi|483516786	Ubiquitin carboxyl-terminal hydrolase 10, partial [Anas platyrhynchos]	Anas platyrhynchos	28	17	7	810	15.77	16.07	27.01	14.97	12.97	gi|483516786	Ubiquitin carboxyl-terminal hydrolase 10, partial [Anas platyrhynchos]	Anas platyrhynchos	29	20	10	0.972747	0.298405	1.13763	0.855067	1.10662	1.03753	0.8079	1.13763	0.912011	1.18032	1.00925	0.619633	1.1695	0.862979	1.18032	1.07647	0.116122	1.11686	0.963829	1.20226	0.801678	0.1144	1.34276	0.586138	1.07647
gi|483508118	744	14.46	18.13	29.87	11.99	7.513	gi|483508118	Ankyrin repeat and SAM domain-containing protein 1A, partial [Anas platyrhynchos]	Anas platyrhynchos	21	15	8	1826	6.19	6.55	27.64	4.293	3.309	gi|483508118	Ankyrin repeat and SAM domain-containing protein 1A, partial [Anas platyrhynchos]	Anas platyrhynchos	17	11	3	1.07647	0.283328	1.14815	0.937562	1.23595	1.0666	0.611641	1.11686	0.954993	1.19124	1.02802	0.665809	1.14815	0.895365	1.18032	1.01859	0.75919	1.11686	0.912011	1.13763	0.981748	0.846381	1.43219	0.672977	1.40605
gi|483500173	745	14.41	17.66	45.84	17.42	7.656	gi|483500173	Leucine zipper protein 1, partial [Anas platyrhynchos]	Anas platyrhynchos	55	17	7	515	21.98	23.7	53.49	19.23	13.01	gi|483500173	Leucine zipper protein 1, partial [Anas platyrhynchos]	Anas platyrhynchos	50	13	13	1.02802	0.716785	1.1695	0.879022	1.19124	1.01859	0.732057	1.1695	0.870964	1.19124	1.15878	0.134382	1.21339	0.954993	1.40605	1.14815	0.100525	1.20226	0.954993	1.39316	0.903649	0.445651	1.1695	0.772681	1.05682
gi|483500859	746	14.41	14.89	51.31	37.58	27.12	gi|483500859	Lambda-crystallin-like protein, partial [Anas platyrhynchos]	Anas platyrhynchos	37	21	7	1189	11.1	11.78	45.42	25.82	19.93	gi|483500859	Lambda-crystallin-like protein, partial [Anas platyrhynchos]	Anas platyrhynchos	26	18	6	1.00925	0.49771	1.07647	0.937562	1.08643	0.981748	0.709911	1.0666	0.92045	1.04713	0.963829	0.526982	1.0666	0.912011	1.02802	0.946237	0.342538	1.05682	0.895365	1	1.07647	0.860122	1.11686	0.963829	1.20226
gi|483523446	747	14.4	16.48	55.75	27.87	18.34	gi|483523446	Eukaryotic translation initiation factor 2 subunit 3, partial [Anas platyrhynchos]	Anas platyrhynchos	37	24	11	860	15.07	16.72	57.46	30.81	20.54	gi|483523446	Eukaryotic translation initiation factor 2 subunit 3, partial [Anas platyrhynchos]	Anas platyrhynchos	36	26	9	0.963829	0.389228	1.11686	0.862979	1.07647	1	0.75259	1.13763	0.879022	1.13763	1.01859	0.91732	1.1272	0.903649	1.14815	1.05682	0.662924	1.11686	0.946237	1.18032	0.672977	0.418453	1.35519	0.369828	0.912011
gi|483514799	748	14.4	14.7	70.23	30.43	23.41	gi|483514799	Drebrin-like protein [Anas platyrhynchos]	Anas platyrhynchos	66	51	8	934	13.97	14.25	60.2	31.1	23.41	gi|483514799	Drebrin-like protein [Anas platyrhynchos]	Anas platyrhynchos	51	32	10	1.24738	0.23647	1.22462	1.01859	1.61436	1.2942	0.485738	1.28233	1.00925	1.80302	1.7378	0.0830204	1.39316	1.24738	3.53183	1.78649	0.142671	1.47231	1.21339	3.7325	0.972747	0.913879	1.0666	0.912011	1.03753
gi|483511200	749	14.39	17.47	56.07	40.5	28.97	gi|483511200	Mitogen-activated protein kinase 1, partial [Anas platyrhynchos]	Anas platyrhynchos	63	41	11	702	18.04	20.96	59.81	38.01	33.96	gi|483511200	Mitogen-activated protein kinase 1, partial [Anas platyrhynchos]	Anas platyrhynchos	65	38	12	1.61436	0.245272	1.2942	1.24738	2.55859	1.19124	0.342473	1.22462	0.972747	1.51356	1.31826	0.659169	1.24738	1.05682	1.85353	0.972747	0.836557	1.20226	0.801678	1.1695	1.43219	0.403273	1.28233	1.11686	2.75423
gi|483500533	750	14.37	15.03	50.58	33.2	28.57	gi|483500533	Protein phosphatase 1 regulatory subunit 7, partial [Anas platyrhynchos]	Anas platyrhynchos	31	22	7	699	18.09	18.22	65.25	51.35	39.77	gi|483500533	Protein phosphatase 1 regulatory subunit 7, partial [Anas platyrhynchos]	Anas platyrhynchos	44	29	10	0.946237	0.953108	1.34276	0.698232	1.27057	1.44544	0.794367	1.39316	1.03753	2.1677	0.483059	0.0834111	1.65959	0.239883	0.801678	0.717794	0.134309	1.40605	0.474242	1.00925	1.38038	0.541261	1.33045	1.03753	2.48886
gi|483511005	751	14.34	16.77	30.8	9.261	4.054	gi|483511005	FKBP12-rapamycin complex-associated protein, partial [Anas platyrhynchos]	Anas platyrhynchos	75	13	9	1126	11.75	12.33	32.43	8.227	3.975	gi|483511005	FKBP12-rapamycin complex-associated protein, partial [Anas platyrhynchos]	Anas platyrhynchos	41	15	9	1.51356	0.115027	1.52757	0.990832	2.55859	1.40605	0.0754425	1.41906	0.990832	2.42103	1.41906	0.24471	1.5417	0.92045	2.46604	1.33045	0.391187	1.52757	0.870964	2.26987	0.946237	0.547245	1.14815	0.824138	1.08643
gi|483525416	752	14.34	14.9	39.34	13.46	10.7	gi|483525416	Collagen alpha-1(IV) chain, partial [Anas platyrhynchos]	Anas platyrhynchos	81	9	12	647	19.04	19.29	41.33	11.39	11.39	gi|483525416	Collagen alpha-1(IV) chain, partial [Anas platyrhynchos]	Anas platyrhynchos	79	12	16	0.855067	0.866445	1.44544	0.570164	1.23595	0.654636	0.386297	1.31826	0.420727	0.862979	0.666807	0.43853	1.49969	0.413047	1	0.505825	0.153414	1.27057	0.334195	0.642688	0.990832	0.448395	1.40605	0.711214	1.39316
gi|483500738	753	14.33	14.99	50.42	42.86	34.45	gi|483500738	Endoplasmic reticulum-Golgi intermediate compartment protein 1, partial [Anas platyrhynchos]	Anas platyrhynchos	23	19	7	1246	10.47	10.65	61.34	36.97	25.63	gi|483500738	Endoplasmic reticulum-Golgi intermediate compartment protein 1, partial [Anas platyrhynchos]	Anas platyrhynchos	26	20	7	1.05682	0.477685	1.19124	0.887156	1.28233	1.15878	0.436645	1.19124	0.972747	1.41906	1.04713	0.609789	1.18032	0.887156	1.24738	1.13763	0.561067	1.22462	0.928966	1.43219	0.963829	0.753128	1.09648	0.879022	1.05682
gi|483514277	754	14.31	16.32	29.52	7.3	3.504	gi|483514277	Ankyrin-2, partial [Anas platyrhynchos]	Anas platyrhynchos	61	8	13	1651	7.17	15.23	30.77	7.937	4.433	gi|483514277	Ankyrin-2, partial [Anas platyrhynchos]	Anas platyrhynchos	64	9	17	0.613762	0.513505	1.80302	0.316228	1.10662	0.383707	0.053071	2.05116	0.15417	0.787046	0.972747	0.985092	2.29087	0.544503	2.22844	0.57544	0.413219	1.90546	0.270396	1.09648	1.00925	0.962587	1.18032	0.855067	1.19124
gi|483520416	755	14.31	15.78	63.56	34.01	25.51	gi|483520416	40S ribosomal protein S6, partial [Anas platyrhynchos]	Anas platyrhynchos	74	64	9	779	16.43	17.13	58.3	34.82	28.34	gi|483520416	40S ribosomal protein S6, partial [Anas platyrhynchos]	Anas platyrhynchos	73	61	9	0.831764	0.289084	1.19124	0.608135	0.990832	1.20226	0.336351	1.20226	1	1.49969	1.0666	0.760486	1.15878	0.92045	1.24738	1.52757	0.034686	1.28233	1.19124	2.39883	0.613762	0.245279	1.33045	0.452898	0.816582
gi|483510401	756	14.3	14.43	80.3	68.18	54.55	gi|483510401	Myosin light chain 1, skeletal muscle isoform, partial [Anas platyrhynchos]	Anas platyrhynchos	113	14	15	932	14.05	14.09	72.73	62.88	54.55	gi|483510401	Myosin light chain 1, skeletal muscle isoform, partial [Anas platyrhynchos]	Anas platyrhynchos	137	17	11	10.1859	0.00348215	2.88403	3.53183	30.761	4.61318	0.102053	2.51189	1.83654	12.4738	1.31826	0.232335	1.38038	0.954993	1.85353	0.539511	0.128723	1.5417	0.255859	0.831764	4.96592	0.0181227	1.85353	2.67917	31.0456
gi|483510913	757	14.26	15.35	39.77	15.78	11.6	gi|483510913	UPF0555 protein KIAA0776-like protein, partial [Anas platyrhynchos]	Anas platyrhynchos	23	14	8	338	29.09	30.65	54.5	30.51	22.82	gi|483510913	UPF0555 protein KIAA0776-like protein, partial [Anas platyrhynchos]	Anas platyrhynchos	40	31	17	0.928966	0.927245	1.10662	0.83946	1.02802	0.946237	0.547812	1.07647	0.870964	1.01859	0.972747	0.686007	1.10662	0.879022	1.07647	0.981748	0.768896	1.07647	0.912011	1.05682	0.679204	0.177935	1.33045	0.461318	0.903649
gi|483503868	758	14.23	14.39	47.25	33.91	29.86	gi|483503868	Short-chain specific acyl-CoA dehydrogenase, mitochondrial, partial [Anas platyrhynchos]	Anas platyrhynchos	28	17	8	853	15.14	15.19	62.32	34.78	32.17	gi|483503868	Short-chain specific acyl-CoA dehydrogenase, mitochondrial, partial [Anas platyrhynchos]	Anas platyrhynchos	29	17	10	1.00925	0.619145	1.11686	0.903649	1.1272	1.04713	0.254465	1.10662	0.946237	1.15878	0.954993	0.481535	1.10662	0.862979	1.05682	0.990832	0.998107	1.07647	0.92045	1.0666	1.1695	0.144455	1.40605	0.831764	2.18776
gi|483519158	759	14.22	16.49	36.81	14.24	9.072	gi|483519158	Exocyst complex component 4, partial [Anas platyrhynchos]	Anas platyrhynchos	18	9	7	560	21.01	22.6	46.52	17.93	11.39	gi|483519158	Exocyst complex component 4, partial [Anas platyrhynchos]	Anas platyrhynchos	23	17	9	1.19124	0.766779	1.48594	0.801678	2.18776	0.296483	0.0162286	2.35505	0.0376704	0.698232	1.02802	0.859053	1.5417	0.666807	1.61436	0.260615	0.00892025	2.29087	0.0258226	0.597035	0.946237	0.306541	1.07647	0.879022	1.01859
gi|483513665	760	14.21	14.21	87.5	70	60	gi|483513665	Splicing factor, arginine/serine-rich 7, partial [Anas platyrhynchos]	Anas platyrhynchos	40	25	10	921	14.2	14.2	86.67	65	60	gi|483513665	Splicing factor, arginine/serine-rich 7, partial [Anas platyrhynchos]	Anas platyrhynchos	46	27	10	0.544503	0.332211	1.51356	0.152757	0.824138	0.895365	0.972836	1.24738	0.630957	1.11686	0.816582	0.900901	1.31826	0.554626	1.07647	1.39316	0.409449	1.43219	0.972747	2.55859	0.751623	0.828112	1.2942	0.343558	0.972747
gi|483522067	761	14.2	16.16	35.34	24.44	16.17	gi|483522067	Protein GRINL1A, partial [Anas platyrhynchos]	Anas platyrhynchos	23	11	8	760	16.88	17.89	56.02	24.62	17.86	gi|483522067	Protein GRINL1A, partial [Anas platyrhynchos]	Anas platyrhynchos	23	15	9	0.394457	0.0557603	2.14783	0.147231	0.847227	0.346737	0.030079	2.29087	0.143219	0.794328	0.586138	0.392521	1.83654	0.310456	1.07647	0.510505	0.0573694	1.80302	0.21677	0.92045	0.954993	0.789617	1.14815	0.831764	1.09648
gi|483495548	762	14.19	14.68	56	47.6	35.2	gi|483495548	Mitochondrial inner membrane protein [Anas platyrhynchos]	Anas platyrhynchos	33	24	8	1045	12.66	13.04	57.6	43.6	31.2	gi|483495548	Mitochondrial inner membrane protein [Anas platyrhynchos]	Anas platyrhynchos	26	22	6	1.21339	0.252783	1.30617	0.928966	1.77011	1.57036	0.0278823	1.38038	1.13763	2.48886	1.87068	0.0289189	1.57036	1.19124	3.90841	2.35505	0.00375078	1.72187	1.36773	5.19996	1.02802	0.656009	1.0666	0.963829	1.09648
gi|483502073	763	14.18	16.1	41.87	36.59	31.71	gi|483502073	Proteasome subunit alpha type-4, partial [Anas platyrhynchos]	Anas platyrhynchos	42	19	10	837	15.42	17.18	53.66	45.93	41.46	gi|483502073	Proteasome subunit alpha type-4, partial [Anas platyrhynchos]	Anas platyrhynchos	48	28	11	1.38038	0.0830555	1.28233	1.07647	2.88403	1.72187	0.0144686	1.39316	1.23595	4.57088	1.04713	0.820861	1.28233	0.816582	1.38038	1.2942	0.162631	1.21339	1.0666	2.03236	0.981748	0.800776	1.15878	0.847227	1.13763
gi|483508313	764	14.17	14.58	52.29	38.53	29.13	gi|483508313	Protein ERGIC-53, partial [Anas platyrhynchos]	Anas platyrhynchos	49	33	9	532	21.61	21.9	61.01	45.64	30.05	gi|483508313	Protein ERGIC-53, partial [Anas platyrhynchos]	Anas platyrhynchos	53	37	11	0.816582	0.723047	1.25892	0.49204	1.02802	1.22462	0.392875	1.24738	0.981748	1.64437	0.981748	0.591705	1.23595	0.794328	1.21339	1.44544	0.102236	1.2942	1.11686	3.04789	0.809096	0.167505	1.25892	0.510505	1.01859
gi|483521751	765	14.16	15.46	53.7	26.46	19.05	gi|483521751	Putative RNA-binding protein Luc7-like 2, partial [Anas platyrhynchos]	Anas platyrhynchos	14	9	8	992	13.31	14.42	47.88	27.51	19.58	gi|483521751	Putative RNA-binding protein Luc7-like 2, partial [Anas platyrhynchos]	Anas platyrhynchos	10	6	8	1.01859	0.90212	1.23595	0.824138	1.25892	1.03753	0.877084	1.14815	0.903649	1.19124	1.08643	0.50413	1.23595	0.879022	1.34276	1.10662	0.262008	1.15878	0.954993	1.28233	1.02802	0.987137	1.1695	0.879022	1.20226
gi|483514318	766	14.08	14.33	71.81	53.02	53.02	gi|483514318	UMP-CMP kinase 2, mitochondrial, partial [Anas platyrhynchos]	Anas platyrhynchos	35	30	9	706	18	18.21	73.83	59.73	59.73	gi|483514318	UMP-CMP kinase 2, mitochondrial, partial [Anas platyrhynchos]	Anas platyrhynchos	43	31	10	0.505825	0.0655713	1.48594	0.212814	0.751623	0.731139	0.858304	1.39316	0.483059	1.01859	1.20226	0.181689	1.31826	0.912011	1.87068	1.70608	0.0117475	1.38038	1.23595	3.94457	0.283139	0.0014572	2.01372	0.1	0.570164
gi|483507396	767	14.07	14.12	40.4	22.2	16.6	gi|483507396	Abl interactor 1, partial [Anas platyrhynchos]	Anas platyrhynchos	18	12	8	1081	12.26	12.29	31.2	16.2	14.8	gi|483507396	Abl interactor 1, partial [Anas platyrhynchos]	Anas platyrhynchos	20	16	6	0.990832	0.60549	1.48594	0.660694	1.47231	0.698232	0.377612	1.58489	0.285759	1.10662	0.704693	0.0838402	1.5417	0.322107	1.08643	0.529663	0.0401507	1.57036	0.120226	0.831764	1.04713	0.356179	1.09648	0.954993	1.14815
gi|483521931	768	14.06	15.77	48.68	33.55	24.01	gi|483521931	Protein SEC13-like protein, partial [Anas platyrhynchos]	Anas platyrhynchos	45	14	11	1329	9.65	10.02	46.05	31.25	24.01	gi|483521931	Protein SEC13-like protein, partial [Anas platyrhynchos]	Anas platyrhynchos	60	23	7	0.990832	0.331258	1.19124	0.831764	1.18032	1.07647	0.739731	1.20226	0.895365	1.2942	0.972747	0.396752	1.24738	0.77983	1.21339	1.05682	0.679686	1.15878	0.912011	1.22462	0.654636	0.154564	1.45881	0.380189	0.954993
gi|483511031	769	14.06	14.32	38.44	23.12	23.12	gi|483511031	2-oxoglutarate dehydrogenase E1 component, mitochondrial, partial [Anas platyrhynchos]	Anas platyrhynchos	26	18	9	1305	9.93	10.05	36.68	21.11	14.57	gi|483511031	2-oxoglutarate dehydrogenase E1 component, mitochondrial, partial [Anas platyrhynchos]	Anas platyrhynchos	13	7	5	1.05682	0.277852	1.10662	0.954993	1.1695	1.04713	0.707724	1.10662	0.946237	1.15878	1.02802	0.321182	1.11686	0.92045	1.14815	1.01859	0.708668	1.11686	0.912011	1.13763	0.963829	0.540608	1.27057	0.758578	1.22462
gi|483495427	770	14.05	14.06	88.28	75	75	gi|483495427	ATP synthase subunit beta, mitochondrial, partial [Anas platyrhynchos]	Anas platyrhynchos	85	39	17	931	14.06	14.14	83.59	75	75	gi|483495427	ATP synthase subunit beta, mitochondrial, partial [Anas platyrhynchos]	Anas platyrhynchos	112	59	15	0.549541	0.24605	1.51356	0.363078	0.831764	0.679204	0.854455	1.44544	0.505825	0.981748	0.724436	0.252507	1.33045	0.529663	0.963829	0.912011	0.839848	1.27057	0.724436	1.15878	0.744732	0.363681	1.27057	0.549541	0.946237
gi|483525597	771	14.04	14.56	42.37	36.44	36.44	gi|483525597	hypothetical protein Anapl_05320, partial [Anas platyrhynchos]	Anas platyrhynchos	25	20	7	799	16.04	16.33	55.08	47.03	39.83	gi|483525597	hypothetical protein Anapl_05320, partial [Anas platyrhynchos]	Anas platyrhynchos	31	26	8	0.30479	0.0498128	1.90546	0.092045	0.580764	0.591562	0.14497	1.38038	0.299226	0.816582	0.570164	0.418062	1.52757	0.340408	0.870964	1.1695	0.836667	1.41906	0.824138	1.72187	0.801678	0.135998	1.23595	0.597035	0.990832
gi|483503358	772	14.04	14.06	57	33.67	30.33	gi|483503358	Cell surface glycoprotein MUC18 [Anas platyrhynchos]	Anas platyrhynchos	70	31	12	1053	12.54	12.54	42.33	30.33	28.33	gi|483503358	Cell surface glycoprotein MUC18 [Anas platyrhynchos]	Anas platyrhynchos	79	34	12	1.27057	0.364513	1.30617	0.972747	2.35505	1.33045	0.700144	1.31826	1.00925	2.10863	0.60256	0.255827	1.33045	0.301995	0.801678	0.630957	0.139299	1.31826	0.299226	0.831764	1.94089	0.0631435	1.36773	1.41906	5.97035
gi|483521882	773	14.03	15.75	35.14	14.22	9.017	gi|483521882	DNA mismatch repair protein Msh2, partial [Anas platyrhynchos]	Anas platyrhynchos	17	8	8	922	14.18	15.84	36.42	15.95	9.133	gi|483521882	DNA mismatch repair protein Msh2, partial [Anas platyrhynchos]	Anas platyrhynchos	19	11	7	0.981748	0.737129	1.23595	0.794328	1.21339	1.0666	0.651632	1.24738	0.855067	1.33045	0.879022	0.120191	1.27057	0.691831	1.11686	0.954993	0.298008	1.22462	0.77983	1.1695	1.01859	0.945813	1.1695	0.870964	1.19124
gi|483502992	774	14.02	14.18	69.79	40	37.45	gi|483502992	Eukaryotic translation initiation factor 4H, partial [Anas platyrhynchos]	Anas platyrhynchos	36	26	8	813	15.74	15.92	61.7	39.57	37.45	gi|483502992	Eukaryotic translation initiation factor 4H, partial [Anas platyrhynchos]	Anas platyrhynchos	42	22	11	0.724436	0.34204	1.31826	0.539511	0.954993	0.549541	0.314347	1.40605	0.310456	0.772681	1.24738	0.547905	1.35519	0.92045	2.07014	0.946237	0.547766	1.33045	0.731139	1.25892	0.928966	0.408095	1.07647	0.862979	1
gi|483510800	775	14.01	18.84	47.01	19.02	12.09	gi|483510800	Golgin subfamily A member 5, partial [Anas platyrhynchos]	Anas platyrhynchos	37	9	8	459	23.63	27.94	56.11	26.63	16.85	gi|483510800	Golgin subfamily A member 5, partial [Anas platyrhynchos]	Anas platyrhynchos	35	14	12	1	0.761449	1.20226	0.831764	1.20226	0.946237	0.563935	1.24738	0.758578	1.18032	1.1272	0.335865	1.23595	0.912011	1.39316	1.0666	0.797562	1.22462	0.870964	1.30617	0.937562	0.883365	1.1695	0.801678	1.09648
gi|483511198	776	14.01	16.23	40.21	28.04	20.11	gi|483511198	Protein phosphatase 1F, partial [Anas platyrhynchos]	Anas platyrhynchos	26	17	7	1148	11.46	13.28	38.62	27.78	18.78	gi|483511198	Protein phosphatase 1F, partial [Anas platyrhynchos]	Anas platyrhynchos	30	22	6	1.33045	0.399945	1.31826	1.00925	2.24905	1.2942	0.223399	1.2942	1	2.03236	0.801678	0.125888	1.28233	0.564937	1.02802	0.772681	0.0239309	1.31826	0.519996	1.01859	0.954993	0.816746	1.25892	0.758578	1.20226
gi|483506197	777	14.01	14.11	41.03	34.62	34.62	gi|483506197	Reticulocalbin-2, partial [Anas platyrhynchos]	Anas platyrhynchos	28	21	8	1012	13.07	13.7	53.42	43.59	31.2	gi|483506197	Reticulocalbin-2, partial [Anas platyrhynchos]	Anas platyrhynchos	40	33	7	0.263027	0.231085	1.78649	0.130617	0.469894	1.95885	0.0350366	1.43219	1.36773	2.85759	0.172187	0.0816309	1.87068	0.0765597	0.322107	1.1695	0.124889	1.33045	0.879022	1.55597	1.44544	0.477658	1.36773	1.05682	3.43558
gi|483501434	778	13.96	14.58	35.74	22.27	16.6	gi|483501434	Pancreatic alpha-amylase, partial [Anas platyrhynchos]	Anas platyrhynchos	34	26	8	959	13.76	14.52	39.45	25.98	18.55	gi|483501434	Pancreatic alpha-amylase, partial [Anas platyrhynchos]	Anas platyrhynchos	31	22	8	0.816582	0.590274	1.28233	0.642688	1.04713	0.737904	0.37983	1.28233	0.570164	0.946237	1.03753	0.968213	1.28233	0.809096	1.36773	0.937562	0.639228	1.28233	0.737904	1.20226	0.60256	0.346211	1.40605	0.334195	0.847227
gi|483522818	779	13.94	16.81	81.15	54.92	43.85	gi|483522818	Voltage-dependent anion-selective channel protein 1, partial [Anas platyrhynchos]	Anas platyrhynchos	49	26	13	719	17.75	20.4	70.08	65.98	60.25	gi|483522818	Voltage-dependent anion-selective channel protein 1, partial [Anas platyrhynchos]	Anas platyrhynchos	76	37	13	1.15878	0.581491	1.27057	0.912011	1.67494	1.39316	0.126814	1.31826	1.05682	2.39883	0.855067	0.641326	1.24738	0.625173	1.0666	1.01859	0.525647	1.27057	0.801678	1.2942	1.08643	0.889419	1.24738	0.870964	1.40605
gi|483510576	780	13.93	15.02	36.66	9.413	5.094	gi|483510576	Signal-induced proliferation-associated 1-like protein 1, partial [Anas platyrhynchos]	Anas platyrhynchos	26	16	9	657	18.8	19.25	35.6	10.35	6.534	gi|483510576	Signal-induced proliferation-associated 1-like protein 1, partial [Anas platyrhynchos]	Anas platyrhynchos	34	22	10	0.564937	0.173992	1.6293	0.239883	0.92045	0.990832	0.816711	1.39316	0.704693	1.38038	0.436516	0.0369573	1.7378	0.177011	0.758578	0.758578	0.320322	1.43219	0.510505	1.08643	0.310456	0.00185678	2.0893	0.123595	0.648634
gi|483518071	781	13.92	15.02	57.98	43.19	43.19	gi|483518071	Glucosamine-6-phosphate isomerase 2, partial [Anas platyrhynchos]	Anas platyrhynchos	32	19	12	902	14.5	15.11	61.09	42.02	37.35	gi|483518071	Glucosamine-6-phosphate isomerase 2, partial [Anas platyrhynchos]	Anas platyrhynchos	32	25	7	1.19124	0.673804	1.38038	0.862979	1.72187	1.1695	0.41339	1.39316	0.83946	1.87068	0.559758	0.0503778	1.6293	0.325087	0.912011	0.549541	0.0350108	1.49969	0.270396	0.824138	0.990832	0.658597	1.07647	0.92045	1.0666
gi|483512359	782	13.9	14.26	72.41	45.81	39.9	gi|483512359	Proteasome subunit beta type-1, partial [Anas platyrhynchos]	Anas platyrhynchos	40	30	8	786	16.31	16.41	75.37	42.86	39.9	gi|483512359	Proteasome subunit beta type-1, partial [Anas platyrhynchos]	Anas platyrhynchos	53	35	10	1.1695	0.371803	1.23595	0.946237	1.52757	0.887156	0.832075	1.22462	0.691831	1.08643	1.35519	0.103398	1.24738	1.08643	1.95885	1.03753	0.507913	1.22462	0.847227	1.28233	0.937562	0.821921	1.1272	0.824138	1.05682
gi|483521444	783	13.89	18.86	51.38	28.54	24.21	gi|483521444	Amine oxidase [flavin-containing] B, partial [Anas platyrhynchos]		32	19	10	388	26.42	26.72	50.2	38.39	31.69	gi|483521444	Amine oxidase [flavin-containing] B, partial [Anas platyrhynchos]		49	34	14	1.10662	0.534761	1.36773	0.809096	2.18776	0.963829	0.937761	1.55597	0.698232	1.49969	0.698232	0.0204144	1.36773	0.356451	0.954993	0.597035	0.0110457	1.45881	0.263027	0.870964	0.765597	0.548997	1.31826	0.554626	1.00925
gi|483510853	784	13.89	16.12	40.29	9.788	4.932	gi|483510853	Cutaneous T-cell lymphoma-associated antigen 5, partial [Anas platyrhynchos]	Anas platyrhynchos	60	15	7	721	17.67	21.31	37.86	11	8.194	gi|483510853	Cutaneous T-cell lymphoma-associated antigen 5, partial [Anas platyrhynchos]	Anas platyrhynchos	96	18	12	0.772681	0.223499	1.38038	0.544503	1.0666	0.772681	0.158871	1.2942	0.559758	1	0.937562	0.755695	1.38038	0.679204	1.2942	0.928966	0.775173	1.34276	0.691831	1.24738	0.912011	0.843675	1.34276	0.679204	1.22462
gi|483508911	785	13.87	14.11	55.78	42.21	39.2	gi|483508911	Acidic leucine-rich nuclear phosphoprotein 32 family member A, partial [Anas platyrhynchos]	Anas platyrhynchos	60	15	11	938	13.9	19.03	66.33	43.22	40.2	gi|483508911	Acidic leucine-rich nuclear phosphoprotein 32 family member A, partial [Anas platyrhynchos]	Anas platyrhynchos	58	21	15	0.387258	0.394769	2.05116	0.180302	0.794328	0.648634	0.446698	1.47231	0.444631	0.954993	0.17378	0.0880297	2.39883	0.0630957	0.416869	0.244343	0.0977624	1.92309	0.105682	0.469894	1.31826	0.239194	1.31826	1	2.18776
gi|483524564	786	13.86	16.05	26.22	9.582	7.753	gi|483524564	Thrombospondin-1, partial [Anas platyrhynchos]	Anas platyrhynchos	19	10	8	1800	6.29	6.83	21.43	9.321	4.617	gi|483524564	Thrombospondin-1, partial [Anas platyrhynchos]	Anas platyrhynchos	11	6	4	0.461318	0.00205728	1.61436	0.239883	0.744732	0.444631	0.00196719	1.38038	0.197697	0.613762	0.383707	0.000542426	1.47231	0.187068	0.564937	0.363078	0.000521344	1.41906	0.158489	0.515229	0.539511	0.0580954	1.40605	0.296483	0.758578
gi|483516957	787	13.86	15.35	35.96	17.56	12.78	gi|483516957	Double-stranded RNA-binding protein Staufen-like protein 1, partial [Anas platyrhynchos]	Anas platyrhynchos	22	8	7	616	19.63	21	37.22	22.89	15.87	gi|483516957	Double-stranded RNA-binding protein Staufen-like protein 1, partial [Anas platyrhynchos]	Anas platyrhynchos	25	13	9	1.19124	0.393642	1.38038	0.862979	1.64437	1.15878	0.430969	1.45881	0.794328	1.69044	1.1695	0.599888	1.5417	0.758578	1.80302	1.13763	0.495469	1.45881	0.77983	1.65959	1.10662	0.867568	1.45881	0.758578	1.64437
gi|483509217	788	13.86	15.34	23.97	6.07	4.496	gi|483509217	Protein transport protein Sec16A, partial [Anas platyrhynchos]	Anas platyrhynchos	29	15	9	780	16.37	16.77	21.13	7.779	5.531	gi|483509217	Protein transport protein Sec16A, partial [Anas platyrhynchos]	Anas platyrhynchos	32	25	12	0.724436	0.172435	1.41906	0.444631	1.02802	1.09648	0.742624	1.41906	0.772681	1.59956	0.946237	0.766706	1.43219	0.654636	1.35519	1.43219	0.151884	1.49969	0.954993	2.35505	0.990832	0.926252	1.09648	0.903649	1.08643
gi|483517962	789	13.84	17.36	46.72	26.89	17.38	gi|483517962	Calpain-2 catalytic subunit, partial [Anas platyrhynchos]	Anas platyrhynchos	39	17	9	503	22.22	25.47	57.7	33.44	26.56	gi|483517962	Calpain-2 catalytic subunit, partial [Anas platyrhynchos]	Anas platyrhynchos	33	25	13	1.31826	0.191913	1.43219	0.92045	2.05116	1.52757	0.103975	1.43219	1.0666	3.80189	0.954993	0.691019	1.38038	0.619441	1.31826	1.1695	0.549097	1.35519	0.862979	1.67494	1.01859	0.426729	1.18032	0.862979	1.21339
gi|483522007	790	13.84	15.55	72.16	61.34	35.05	gi|483522007	Growth factor receptor-bound protein 2, partial [Anas platyrhynchos]	Anas platyrhynchos	55	20	7	850	15.15	15.66	85.05	67.01	56.19	gi|483522007	Growth factor receptor-bound protein 2, partial [Anas platyrhynchos]	Anas platyrhynchos	58	28	9	1.2942	0.382511	1.35519	0.954993	1.83654	0.704693	0.590085	1.44544	0.331131	1.01859	1.33045	0.487519	1.41906	0.937562	1.92309	0.698232	0.706009	1.41906	0.380189	0.990832	1.28233	0.199909	1.27057	1.00925	1.87068
gi|483518735	791	13.84	15.49	57.77	50	37.38	gi|483518735	Ras-related protein Ral-A, partial [Anas platyrhynchos]	Anas platyrhynchos	32	19	8	1043	12.67	13.19	56.31	40.29	37.38	gi|483518735	Ras-related protein Ral-A, partial [Anas platyrhynchos]	Anas platyrhynchos	33	17	10	1.09648	0.537832	1.39316	0.787046	1.51356	0.630957	0.678716	1.6293	0.428549	1.02802	0.524808	0.395215	1.47231	0.270396	0.772681	0.325087	0.41595	1.83654	0.218776	0.597035	1.99526	0.0780802	1.7378	1.14815	8.47227
gi|483500252	792	13.84	14	70.85	49.25	41.21	gi|483500252	Transgelin-3, partial [Anas platyrhynchos]	Anas platyrhynchos	342	38	26	825	15.58	15.78	69.85	48.24	41.21	gi|483500252	Transgelin-3, partial [Anas platyrhynchos]	Anas platyrhynchos	418	67	28	0.580764	0.596136	1.44544	0.390841	0.83946	0.691831	0.816203	1.41906	0.534564	0.981748	0.698232	0.956456	1.34276	0.376704	0.937562	0.83946	0.719956	1.30617	0.648634	1.09648	1	0.41174	1.04713	0.954993	1.04713
gi|483513291	793	13.8	18.91	43.34	19.18	16.11	gi|483513291	Dihydropyrimidinase-related protein 1, partial [Anas platyrhynchos]	Anas platyrhynchos	57	9	11	1940	5.8	13.79	50.22	20.35	13.32	gi|483513291	Dihydropyrimidinase-related protein 1, partial [Anas platyrhynchos]	Anas platyrhynchos	54	11	10	0.666807	0.57536	1.70608	0.316228	1.13763	0.772681	0.804904	1.64437	0.461318	1.27057	0.420727	0.121869	1.69044	0.131826	0.711214	0.47863	0.190347	1.64437	0.192309	0.787046	1.18032	0.251597	1.35519	0.870964	1.92309
gi|483502076	794	13.8	14.38	55.34	33.98	24.27	gi|483502076	Isocitrate dehydrogenase [NAD] subunit alpha, mitochondrial, partial [Anas platyrhynchos]	NAD	43	27	7	746	17.2	17.54	57.28	45.31	32.36	gi|483502076	Isocitrate dehydrogenase [NAD] subunit alpha, mitochondrial, partial [Anas platyrhynchos]	NAD	52	36	9	0.972747	0.662347	1.07647	0.903649	1.04713	0.963829	0.582082	1.05682	0.912011	1.01859	0.981748	0.828112	1.07647	0.912011	1.05682	0.972747	0.762051	1.0666	0.912011	1.03753	0.515229	0.304304	1.57036	0.380189	0.809096
[truncated: 3,164 more rows]
[truncated: 15 more columns]
